# Supplementary material for: Structure and energy based quantitative missense variant effect analysis provides insights into drug resistance mechanisms of anaplastic lymphoma kinase mutations
Source: Sci Rep. 2018 Jul 13;8:10664. doi: 10.1038/s41598-018-28752-9 (PMC6045602; doi:10.1038/s41598-018-28752-9)
Supplement: Supplementary file 1 — Supplementary Table S1 [file 41598_2018_28752_MOESM1_ESM.xlsx]

## Sheet: Sheet1
Mutations	SD	total energy	Backbone Hbond	Sidechain Hbond	Van der Waals	Electrostatics	Solvation Polar	Solvation Hydrophobic	Van der Waals clashes	entropy sidechain	entropy mainchain	sloop_entropy	mloop_entropy	cis_bond	torsional clash	backbone clash	helix dipole	water bridge	disulfide	electrostatic kon	partial covalent bonds	energy Ionisation	Entropy Complex
CA1255M	0.0234577	-3.18976	-0.124171	-0.00597888	-1.50841	3.64153e-13	0.799292	-2.96469	0.0334599	0.410875	0.161837	0	0	0	0.00802647	0.291681	7.87518e-14	0	0	0	0	-1.11022e-16	0
CA1182M	0.029299	-2.97223	-0.142125	-0.00333129	-1.47251	4.26326e-13	0.830827	-2.69825	-0.0141567	0.497786	0.0213784	0	0	0	0.00816176	0.319557	7.75676e-14	0	0	0	0	-4.44089e-16	0
TA1307D	0.0120034	-2.92635	-0.303761	-1.91502	0.0709979	0.0934438	-0.139168	-0.0010042	0.834452	0.278286	-1.62417	0	0	0	-0.0176119	0.0568086	-0.202796	0	0	0	0	4.44089e-16	0
CA1237L	0.416288	-2.71203	-0.0567141	-0.0175911	-0.966064	0.000896378	0.236393	-2.57589	0.324657	0.0425373	-0.429082	0	0	0	0.728829	0.106114	-4.5001e-14	0	0	0	0	5.92119e-16	0
SA1308P	0.0342449	-2.69972	0.00559905	3.22113e-13	-0.144226	-0.000192346	-0.515086	-0.650701	0.0221387	0.115786	-1.53266	0	0	0	-0.000380868	-0.835077	-1.23289e-09	0	0	0	0	2.22045e-16	0
CA1255I	0.0142326	-2.66024	-0.0412166	8.52651e-14	-0.852218	2.39216e-13	0.405412	-2.2715	0.337247	0.0555139	-0.361734	0	0	0	0.0682639	0.228097	5.21065e-14	0	0	0	0	-5.18104e-16	0
TA1211F	0.0123297	-2.6592	0.601719	0.638758	-1.06289	0.0813479	-0.200404	-2.0424	-0.861668	0.376068	0.000455014	0	0	0	-0.192171	0.233195	0.00197852	0	0	0	0	4.44089e-16	0
DA1249F	0.0832842	-2.63447	-0.0368006	0.514683	-1.49918	0.106591	-0.865208	-2.64296	0.297481	0.139217	0.306627	0	0	0	0.684924	0.0772731	0.360153	0	0	0	0	1.11022e-16	0
CA1182L	0.00158559	-2.53459	-0.112044	3.78956e-14	-1.01967	1.33819e-13	0.744132	-2.33042	-0.0134548	0.173475	-0.00513894	0	0	0	0.0285275	0.302476	2.66454e-14	0	0	0	0	-1.4803e-16	0
DA1163L	0.0214672	-2.51289	-0.609253	1.0165	-0.734342	-0.221311	-0.805342	-1.73359	0.119601	0.0706295	-0.175385	0	0	0	0.180114	0.0670791	0.379484	0	0	0	0	4.44089e-16	0
EA1167Y	0.0409686	-2.5035	0.2719	0.755008	-1.18148	0.353108	-0.732292	-2.32536	0.0891832	-0.448524	0.468414	0	0	0	-0.108867	0.0962501	0.355399	0	0	0	0	4.44089e-16	0
NA1375D	0.0469501	-2.3871	-0.675527	-0.683359	0.0282555	1.22766	0.872253	0.111829	-0.026251	-0.318038	-0.0521748	0	0	0	0.200986	0.0442181	-3.07273	0	0	0	0	1.4803e-16	0
CA1255L	0.0507662	-2.36928	-0.0418489	0.0158974	-0.927727	0.00229671	0.27286	-2.55435	1.03037	0.0431658	-0.3386	0	0	0	0.128659	0.0594314	-7.87518e-14	0	0	0	0	4.44089e-16	0
SA1332G	7.14634e-05	-2.29837	-3.78956e-14	-5.68434e-14	0.144415	-0.000130901	-0.294454	0.11967	-1.35026	-0.0220139	-0.893641	0	0	0	-0.00196106	-0.00688888	-5.21065e-14	0	0	0	0	2.96059e-16	0
SA1334D	0.00699339	-2.25659	-0.364104	-0.39769	-0.133033	0.103943	0.424276	-0.372283	0.362202	0.0437845	0.431672	0	0	0	-0.0533471	0.180861	-2.30201	0	0	0	0	2.96059e-16	0
GA1356P	0.0162854	-2.23506	0.00398411	-1.13687e-13	-0.220941	-0.000614326	-0.0825809	-0.377506	0.0568617	0.0543498	-1.66064	0	0	0	-0.000309209	-0.0304144	-0.0076646	0	0	0	0	4.44089e-16	0
SA1189W	0.00508034	-2.22658	0.190039	0.0835257	-2.00562	-0.0679973	1.74397	-3.26954	0.0686919	0.582309	0.439222	0	0	0	0.0088134	0.702155	-7.81597e-14	0	0	0	0	4.44089e-16	0
CA1235F	0.0374471	-2.2123	-0.00665802	-1.07085	-0.759863	-4.14297e-06	0.484708	-1.22168	-0.00182649	0.391405	-0.1216	0	0	0	0.0634161	-0.0499249	-7.81597e-14	0	0	0	0	0.0306517	0
AA1148M	0.144589	-2.21181	-0.0142823	-1.18424e-13	-1.63679	-0.24372	0.698936	-3.0739	0.495102	1.59505	-0.101141	0	0	0	0.0635008	-0.00029584	0.00542841	0	0	0	0	4.44089e-16	0
CA1255V	0.0153535	-2.19471	-0.035029	-3.78956e-14	-0.392275	-1.26121e-13	0.195117	-1.32176	0.249443	-0.478746	-0.43659	0	0	0	0.0251305	0.101174	-2.66454e-14	0	0	0	0	1.4803e-16	0
CA1237M	0.0452232	-2.15584	-0.10393	-0.099899	-1.31395	0.00315327	0.752968	-2.5274	0.559964	0.393643	-0.229346	0	0	0	0.413088	0.248135	-0.00413061	0	0	0	0	1.44329e-15	0
RA1248G	0.124704	-2.15518	0.832059	1.0778	2.61567	0.288289	-3.14923	2.94242	-2.6443	-2.24061	-1.62519	0	0	0	-0.0918336	-0.564725	-0.160255	0	0	0	0	3.70074e-16	0
DA1163F	0.104216	-2.12909	-0.0655193	1.5076	-0.547045	-0.169757	-1.20353	-1.35618	-0.012119	-0.682459	-0.0461458	0	0	0	0.0683288	0.073617	0.377739	0	0	0	0	4.44089e-16	0
EA1132L	0.0541143	-2.07716	5.07517e-11	1.69874	-0.433973	0.209277	-1.00013	-1.41658	0.0170033	-1.01502	-0.149953	0	0	0	0.0134856	0.0435478	-5.56592e-14	0	0	0	0	2.96059e-16	0
GA1121P	0.00165131	-2.05119	-0.0383725	9.85286e-13	-0.416081	-0.00584925	0.109302	-0.680481	0.00111165	0.171036	-1.19341	0	0	0	0.00155695	0.161529	1.71714e-14	0	0	0	0	-1.4803e-16	0
TA1343M	0.00474917	-2.04146	0.516735	0.526336	-0.843664	0	-0.74238	-2.02092	-0.0478801	0.652417	0	0	0	0	-0.0806048	0.0427628	0	0	0	0	0	-0.00150373	0
DA1249Y	0.0836863	-2.03654	-0.0197934	0.507633	-1.50005	0.0710449	-0.593104	-2.42845	0.375761	0.216987	0.306819	0	0	0	0.675689	0.071244	0.350927	0	0	0	0	0	0
NA1335E	0.0923835	-2.0348	-0.777742	-0.790442	-0.0500588	-0.1057	-0.0503919	-0.202384	-0.0365118	0.832131	-0.42369	0	0	0	0.0730917	0.0278104	-0.503098	0	0	0	0	-2.96059e-16	0
SA1308M	0.137003	-2.03116	-0.052215	0.433257	-1.49841	0.0153913	0.975727	-2.65411	-0.201416	0.685765	0.232128	0	0	0	0.00405095	0.408234	0.0286794	0	0	0	0	-1.4803e-16	0
DA1163M	0.120158	-2.02396	-0.628938	1.00553	-0.857939	-0.257117	-0.631316	-1.58786	0.174176	0.162414	0.174833	0	0	0	0.0543753	0.00333557	0.367888	0	0	0	0	4.44089e-16	0
CA1235Y	0.0202911	-2.00688	-0.00968067	-1.06827	-0.735747	2.24582e-05	0.519447	-1.14359	0.00950187	0.481392	-0.1216	0	0	0	0.030465	-0.0221951	-7.81597e-14	0	0	0	0	0.0311746	0
NA1335L	0.0457397	-1.97873	2.467e-11	0	-0.613524	0	0.0949814	-1.41204	0.0363969	0.28789	-0.414294	0	0	0	0.0418605	0.282133	0	0	0	0	0	0	0
AA1148L	0.0746334	-1.92789	-0.00227124	-1.65793e-13	-1.3086	-0.411319	0.62319	-2.75878	0.781934	1.3464	-0.418048	0	0	0	0.217476	0.0249631	0.00213631	0	0	0	0	4.44089e-16	0
DA1163Y	0.519057	-1.90388	-0.168282	0.614113	-0.965939	-0.25186	-0.501535	-1.60022	0.436966	0.1204	-0.0461871	0	0	0	0.0904091	0.0529986	0.368258	0	0	0	0	2.96059e-16	0
EA1167F	0.0638264	-1.87349	0.82226	1.30836	-0.981631	0.353484	-1.26691	-2.35995	0.0919076	-0.557053	0.468414	0	0	0	-0.104534	0.0633193	0.35216	0	0	0	0	4.44089e-16	0
DA1270F	0.0588386	-1.86691	0.132181	0.217623	-0.877355	-1.18118	0.558861	-1.17524	0.0731604	0.193009	-0.304	0	0	0	0.00787931	0.567758	0.488154	0	0	0	0	0	0
RA1231Y	0.167003	-1.85306	-0.135294	-1.7942	-0.393411	-0.32785	0.353788	-0.879733	0.0157369	0.740854	0.296199	0	0	0	-0.065769	-0.00982158	0.176789	0	0	0	0	0.159835	0
NA1115M	0.0269768	-1.85301	1.89478e-14	4.73695e-15	-0.926132	0	-0.0410694	-1.86046	0.000163443	0.637959	0.323258	0	0	0	0.0132692	0.0961397	0	0	0	0	0	0	0
TA1307M	0.0420652	-1.85192	0.514807	0.463652	-1.13827	-0.0663859	0.166053	-2.36056	0.0419638	0.435362	0.0876492	0	0	0	0.00381169	0.165514	0	0	0	0	0	0	0
NA1335I	0.0304924	-1.79558	-0.0144738	-4.73695e-15	-0.685861	-0.00162125	0.218822	-1.55958	0.0102888	0.384335	-0.346569	0	0	0	0.199079	0.400808	2.36848e-15	0	0	0	0	0	0
TA1211M	0.0478248	-1.79044	0.579702	0.633557	-0.889022	0.0115624	-0.315655	-1.77018	-0.953052	0.938276	0.164062	0	0	0	-0.188712	0.30256	-0.000974277	0	0	0	0	-2.22045e-16	0
QA1238F	0.0122888	-1.78914	0.0186359	0.00819425	-0.436802	-0.325751	-0.139967	-1.02868	-0.00214794	-0.0264618	0.257122	0	0	0	0.0236433	0.01915	-0.136924	0	0	0	0	4.44089e-16	0
NA1335W	0.0554463	-1.77775	-0.0252146	-0.0160573	-1.00064	0.000438448	0.447283	-1.76559	0.0286131	0.528612	0.0135226	0	0	0	0.0120659	0.289585	-0.000790905	0	0	0	0	1.4803e-16	0
SA1308L	0.0281245	-1.77478	-0.0442589	-0.00737665	-1.22256	0.0426181	0.889332	-2.37256	0.0646192	0.626984	0.0567201	0	0	0	0.105538	0.435927	0.0861675	0	0	0	0	4.44089e-16	0
EA1132M	0.0404131	-1.75297	-0.0137423	1.69874	-0.693373	0.209086	-0.866448	-1.41477	-0.00191108	-0.836711	0.142209	0	0	0	0.0239506	0.142007	-9.41469e-14	0	0	0	0	1.4803e-16	0
NA1335M	0.00654336	-1.75275	-0.0110296	0	-0.925305	-0.000467782	0.291491	-1.64611	0.0143052	0.504505	-0.00396587	0	0	0	0.023832	0.310119	0	0	0	0	0	0	0
CA1386L	0.110813	-1.74728	-0.0102465	0.0190475	-0.76454	0.00392635	0.455415	-2.15304	0.551876	0.120886	-0.427415	0	0	0	0.456788	-0.00526774	2.31826e-05	0	0	0	0	3.33067e-16	0
TA1307I	0.00202987	-1.74189	0.494783	0.481972	-0.608666	-0.0392507	0.0380566	-1.52696	0.0331476	0.0572107	-0.774425	0	0	0	0.102242	0.179805	-1.5099e-12	0	0	0	0	4.44089e-16	0
DA1249W	0.100484	-1.73257	-0.0319657	1.73277	-1.86236	-0.236882	0.320898	-2.67841	-0.0810656	0.465751	0.24907	0	0	0	0.032265	0.220169	0.35735	0	0	0	0	0	0
CA1235L	0.000766255	-1.723	-0.0144826	0.209474	-0.802006	-0.115858	0.525623	-1.69949	-0.00169149	0.620044	-0.4408	0	0	0	0.00235381	-9.166e-11	0	0	0	0	0	-0.00616686	0
RA1192P	0.0415201	-1.71208	0.67731	1.10148	0.674411	0.818719	-1.78023	0.105659	0.114146	-2.02254	-1.19399	0	0	0	-0.0743787	-0.163114	-0.132673	0	0	0	0	4.44089e-16	0
TA1307K	0.0612945	-1.67394	0.529514	0.514164	-0.398592	-0.163868	-0.343161	-1.12491	0.000104116	0.125994	-0.907099	0	0	0	0.045529	-0.00214381	0.0483887	0	0	0	0	0	0
DA1163K	0.026739	-1.67162	-0.536823	1.02341	-0.495025	-0.738819	-0.369918	-0.992591	0.00659833	0.028406	-0.152786	0	0	0	0.0340393	-0.0283766	0.521887	0	0	0	0	4.44089e-16	0
TA1211L	0.0371597	-1.66028	0.595483	0.6315	-0.573239	0.00939864	-0.18549	-1.37481	-0.922152	0.53586	-0.232303	0	0	0	-0.144529	0.320285	1.24345e-13	0	0	0	0	0	0
NA1335F	0.024325	-1.60601	-0.0229628	-0.0160573	-0.727523	0.000438448	0.175894	-1.37249	0.00570692	0.41142	-0.0913902	0	0	0	0.0160155	0.202015	0.0149384	0	0	0	0	1.4803e-16	0
TA1211Y	0.0705576	-1.60349	0.618619	0.6315	-1.01883	0.0598923	-0.101171	-1.86438	-0.239686	0.485436	0.0179628	0	0	0	-0.192841	0.150544	-2.33295e-13	0	0	0	0	1.4803e-16	0
DA1349P	0.0445058	-1.58067	-5.68434e-14	-0.0297662	-0.115313	0.182984	0.00759953	-0.178664	-0.0545999	-0.0414742	-1.33872	0	0	0	0.000155244	0.000466222	-0.0128756	0	0	0	0	4.44089e-16	0
QA1238W	0.0417105	-1.57595	0.398314	0.391346	-0.723292	0.132939	-0.139618	-1.57348	0.0417678	-0.362496	0.342	0	0	0	-0.0153752	0.0333401	-0.068056	0	0	0	0	1.85037e-16	0
SA1308K	0.210599	-1.57465	-0.0360362	-0.201689	-0.696983	-0.578697	0.76759	-1.28044	-0.211882	0.620353	0.0572569	0	0	0	0.00269111	0.157797	-0.0168215	0	0	0	0	2.96059e-16	0
DA1163W	0.107684	-1.56693	-0.594169	0.990788	-1.15456	-0.411802	0.516155	-1.55525	0.0746056	0.0512958	0.0911544	0	0	0	0.0594622	0.0309839	0.365392	0	0	0	0	4.44089e-16	0
QA1238Y	0.103052	-1.55516	0.0190537	-0.835068	-0.413248	-0.217101	0.0673801	-0.86097	-0.00765357	0.476036	0.257122	0	0	0	0.0619091	0.055483	-0.102625	0	0	0	0	4.44089e-16	0
QA1238M	0.0400077	-1.54164	-0.0612525	1.7317e-09	-0.88856	-0.00435146	0.427677	-1.54846	0.0134031	0.357999	0.1216	0	0	0	0.0472969	0.386255	-0.00699242	0	0	0	0	1.4803e-16	0
RA1231F	0.13431	-1.53701	-0.191753	-0.138004	-0.366603	0.167936	-0.308793	-1.12272	0.0611228	-0.0381908	0.1976	0	0	0	-0.0636714	-0.0379767	0.1615	0	0	0	0	0.104569	0
DA1270Y	0.0435306	-1.52777	0.143202	0.217623	-0.857877	-1.22006	0.706649	-1.04246	0.0470406	0.284968	-0.304	0	0	0	0.00954551	0.566296	0.487591	0	0	0	0	0	0
GA1121E	0.0127626	-1.50838	-0.811092	-0.772806	-0.571109	-0.100411	0.724216	-0.777132	0.0350056	0.971669	-0.259359	0	0	0	0.0526351	0.109709	2.78296e-14	0	0	0	0	-1.4803e-16	0
VA1229M	0.0208878	-1.49815	-0.019767	-0.0138898	-1.19093	-0.0564688	0.354374	-1.81825	0.0577182	0.878221	0.2888	0	0	0	0.022031	0.0401913	1.45069e-13	0	0	0	0	-2.96059e-16	0
NA1115L	0.0324589	-1.48412	-1.89478e-14	0.567737	-0.651076	-0.00207696	-0.142642	-1.47344	0.00432774	0.15495	0.0574887	0	0	0	0.000612135	0.175538	-2.60532e-14	0	0	0	0	1.4803e-16	0
GA1121L	0.0344491	-1.48238	-0.0907006	0	-1.29678	-0.00208768	1.40464	-2.0822	0.00617504	0.744226	-0.172244	0	0	0	0.00658192	0.17797	0	0	0	0	0	0	0
GA1121M	0.0707752	-1.47819	-0.112681	0	-1.9503	-0.00208902	2.01284	-2.79886	0.0839074	1.18162	0.0939997	0	0	0	0.0133807	0.191417	0	0	0	0	0	0	0
GA1356M	0.0171078	-1.46614	-0.0315202	0	-0.894678	9.25596e-05	0.513833	-1.40274	0.00894262	0.468583	-0.13376	0	0	0	0.0051064	0.0152247	0	0	0	0	0	0	0
SA1172M	0.0816007	-1.45927	0.689415	0.750834	-1.60921	-0.00500351	0.75905	-3.20882	0.201176	0.668466	0.266512	0	0	0	0.0281704	0.389753	0.000141784	0	0	0	0	-1.4803e-16	0
TA1307L	0.00527452	-1.44948	0.534882	0.498809	-0.460651	-0.0264223	-0.156756	-1.27527	-0.00045727	-0.0251942	-0.563258	0	0	0	0.0248357	0.067515	2.72375e-13	0	0	0	0	1.4803e-16	0
SA1308F	0.13826	-1.44744	-0.0404461	0.446908	-1.35021	0.0282931	0.789729	-2.34704	-0.167845	0.671553	0.438094	0	0	0	0.0232881	0.493022	0.0602337	0	0	0	0	4.44089e-16	0
QA1364M	0.00573475	-1.44161	-0.0327375	0	-0.659575	0.00202423	-0.0383429	-1.30453	0.013064	0.510428	0.0994131	0	0	0	-0.031353	0.000144723	0	0	0	0	0	0	0
DA1249M	0.0503039	-1.43048	-0.0397246	1.78966	-1.20594	-0.0594259	-1.07878	-2.37642	-0.0290056	0.437961	0.745362	0	0	0	0.0284827	0.261042	0.35735	0	0	0	0	-7.40149e-17	0
GA1356W	0.00180344	-1.41358	-0.034755	0	-1.15117	0.0040269	0.69686	-1.6756	0.0807268	0.617329	0.04256	0	0	0	0.00643439	0.0146888	0	0	0	0	0	0	0
QA1238L	0.00307124	-1.40526	-0.0546028	-4.26326e-14	-0.288138	0.0759175	-0.205321	-0.943322	0.0777041	0.037028	-0.0608	0	0	0	0.000918375	0.132235	-0.04464	0	0	0	0	1.4803e-16	0
GA1236A	5.35925e-14	-1.40359	-0.0138661	-0.0170279	-0.492958	-1.29082e-13	0.0620048	-1.06876	0.564652	0.0294591	-0.4712	0	0	0	0.000857541	-9.23706e-11	-2.60532e-14	0	0	0	0	0.00324533	0
VA1229L	0.0198819	-1.38302	-0.0779626	-0.00315632	-0.793852	-0.03581	0.429319	-1.46517	0.0712372	0.545463	-0.0706919	0	0	0	0.0176092	0.085794	0	0	0	0	0	0	0
QA1336E	0.0189228	-1.3767	-0.14637	-1.33305	0.0546045	0.153268	0.477731	0.16597	-0.00730345	0.410173	-0.0661253	0	0	0	-0.0071637	0.0221142	-1.07843	0	0	0	0	4.44089e-16	0
EA1303F	0.00355102	-1.3755	-0.00419996	-2.88954e-13	-0.781994	-0.0743326	0.161762	-1.32675	0.0244015	0.66479	0.0224151	0	0	0	-0.0381925	0.289434	-0.0233968	0	0	0	0	-2.96059e-16	0
LA1187F	0.0262758	-1.37139	-0.0314931	0.00894908	-0.616021	0.0291002	-0.0973915	-0.818961	0.0149906	-0.217603	0.316791	0	0	0	0.0402475	-0.0767299	-7.81597e-14	0	0	0	0	4.44089e-16	0
RA1231M	0.111585	-1.36859	-0.234581	-0.21159	-0.437538	0.34319	-0.126961	-1.20863	0.00260433	0.213968	0.0712283	0	0	0	-0.0349622	-0.0176659	0.148692	0	0	0	0	0.105991	0
GA1356E	0.0259674	-1.36312	-0.746534	-0.744747	-0.30631	0.186296	0.497497	-0.324492	0.00123386	0.790397	-0.28576	0	0	0	0.0269543	-0.0280545	-0.457655	0	0	0	0	0	0
CA1235M	0.0333811	-1.3572	0.015395	0.167842	-1.01718	-0.191953	0.708138	-1.69737	0.0194529	0.898801	-0.2584	0	0	0	0.00395523	-1.31472e-06	-0.00250548	0	0	0	0	-0.00336742	0
TA1343K	0.0283569	-1.34706	0.516735	0.526336	-0.649953	-0.0667963	-0.482202	-1.72237	-0.0452344	0.715047	-0.0988	0	0	0	-0.0679754	0.0774017	0.0295148	0	0	0	0	-0.00136299	0
RA1248M	0.121952	-1.32609	0.483677	0.856948	0.389398	0.290372	-1.96876	-0.736102	-0.0785717	-0.657774	0.372089	0	0	0	-0.124209	-0.0609055	-0.153158	0	0	0	0	1.85037e-16	0
VA1229I	0.00192557	-1.32518	-0.0437351	1.13687e-13	-0.637366	-0.0111446	0.145069	-1.31529	0.0113156	0.527573	-0.0228	0	0	0	0.021193	0.0587201	8.40809e-14	0	0	0	0	-4.44089e-16	0
DA1311M	0.173874	-1.32517	1.50375	1.41016	-1.02984	0.0843711	-1.93923	-2.56344	0.0683559	0.81487	-0.422054	0	0	0	-0.0307895	-0.00296529	0.778671	0	0	0	0	0	0
SA1308I	0.035119	-1.32275	-0.0437882	-6.63173e-14	-1.03143	-0.0178545	0.920484	-1.96763	-0.00175083	0.490222	0.316847	0	0	0	0.00142731	0.360261	0.0107292	0	0	0	0	1.4803e-16	0
TA1307S	0.00100897	-1.3047	0.0105093	0.0110126	0.18616	0.000366695	-0.34484	0.354708	-0.0113021	-0.0345437	-1.47502	0	0	0	-0.00174664	-0.0988341	-2.54611e-14	0	0	0	0	1.4803e-16	0
NA1335Y	0.0325738	-1.30396	-0.0204387	-0.0160573	-0.687542	0.000438448	0.289441	-1.18367	0.00636996	0.381762	-0.102177	0	0	0	0.0130701	0.167319	0.0148444	0	0	0	0	2.96059e-16	0
VA1293L	0.0427768	-1.29589	0.037408	3.78956e-14	-0.467657	1.21977e-13	-0.0261596	-1.13219	0.024251	0.617132	-0.147002	0	0	0	-0.201669	0.11352	2.60532e-14	0	0	0	0	-1.4803e-16	0
SA1189K	0.0251031	-1.28114	-0.629031	-0.62652	-0.408221	0.0694959	0.293746	-0.903805	0.000841113	0.793322	0.120436	0	0	0	0.00859504	0.0434627	-5.21065e-14	0	0	0	0	2.96059e-16	0
HA1228R	0.0700487	-1.27429	-0.966504	-0.837687	-0.415213	-0.620269	1.04571	-0.162608	0.0266071	0.519027	0.108174	0	0	0	0.0435397	-0.0207552	0.0817347	0	0	0	0	-0.0968063	0
SA1308E	0.00451979	-1.27152	-0.732763	-0.732763	-0.482335	0.11675	0.530382	-0.921404	0.0105116	0.99237	0.0514689	0	0	0	0.0182804	0.214599	-0.122015	0	0	0	0	2.96059e-16	0
NA1335D	0.0127724	-1.26875	-0.711677	-0.752865	0.238953	0.0528547	-0.0915282	0.293529	-0.00554359	0.30425	-0.298212	0	0	0	0.752805	-0.0259211	-1.05132	0	0	0	0	0	0
SA1308Y	0.169587	-1.25124	0.134723	-0.861744	-1.13759	0.0901331	0.879317	-1.89924	-0.201576	1.20785	0.429749	0	0	0	0.011467	0.469504	0.0956649	0	0	0	0	4.44089e-16	0
GA1272N	0.0976878	-1.24994	-0.0549885	-2.9589	-0.962069	-0.236635	2.43323	-0.664968	0.505092	0.695645	-0.0532	0	0	0	0.0468578	0.517305	0	0	0	0	0	0	0
EA1303Y	0.00232533	-1.24513	-0.00470692	5.64364e-09	-0.691398	-0.0743326	0.116084	-1.1609	0.00380225	0.621733	0.00617513	0	0	0	-0.0378867	0.246892	-0.0236922	0	0	0	0	-1.4803e-16	0
TA1151I	0.0284912	-1.23726	0.381987	0.5494	-0.843408	0.0134746	0.0596533	-2.11932	0.373483	0.470468	0.0636151	0	0	0	-0.18661	0.019998	-7.81597e-14	0	0	0	0	4.44089e-16	0
DA1276N	0.00963924	-1.23452	-0.0106123	-1.4954	-0.092173	0.210046	-0.492955	-0.0814198	-0.0119284	-0.0195136	0.2736	0	0	0	-0.0405979	-0.0166295	0.526432	0	0	0	0	4.44089e-16	0
TA1307N	0.00848931	-1.22909	-0.0281885	0.00130404	0.173192	0.0309813	-0.569154	0.0506091	0.0112346	0.176327	-1.06749	0	0	0	-0.00790545	0.027317	-2.54611e-14	0	0	0	0	1.4803e-16	0
SA1172F	0.085777	-1.22379	0.582339	0.631501	-1.78417	0.0489172	1.37965	-3.26297	0.0534674	0.441784	0.676998	0	0	0	0.00869259	0.397031	-1.08539e-07	0	0	0	0	-2.96059e-16	0
QA1146L	0.0216755	-1.22288	7.46576e-06	1.61363	-0.657733	0.0155726	0.0540116	-1.47387	0.00780366	-0.750007	-0.0336623	0	0	0	0.00137054	0.000372136	-5.21065e-14	0	0	0	0	2.96059e-16	0
GA1356F	0.00694062	-1.22	-0.000469161	-1.83794e-12	-0.821025	0.0287471	0.353204	-1.30081	-0.0104205	0.472665	-0.02432	0	0	0	0.0536895	0.014282	0.0287441	0	0	0	0	1.4803e-16	0
SA1308R	0.0771219	-1.22	0.0903739	-0.587814	-0.679763	-0.655911	0.691807	-1.0502	0.0198233	0.770395	0.0885581	0	0	0	0.0748767	0.102211	0.0178543	0	0	0	0	4.44089e-16	0
RA1382F	0.0025683	-1.21489	-0.0326026	0	-0.540567	-0.00892691	-0.115939	-1.18608	0.0150224	0.307285	0.1976	0	0	0	0.0970322	-0.000652998	0.0522839	0	0	0	0	0	0
SA1308Q	0.00567664	-1.21288	-0.533763	-0.533763	-0.475822	-0.000916105	0.315677	-0.896817	0.0147938	0.745257	0.131538	0	0	0	0.020934	0.237511	1.06741e-11	0	0	0	0	-4.44089e-16	0
RA1382L	0.06135	-1.20119	-0.0152226	0	-0.268189	-0.0180189	-0.114481	-0.971564	0.031359	0.255065	-0.1216	0	0	0	-0.0308269	-0.0251105	0.0522839	0	0	0	0	0	0
RA1192M	0.0323307	-1.18036	0.577731	1.10907	-0.221566	0.789746	-0.923512	-1.30411	0.0174671	-1.12106	0.0706022	0	0	0	-0.0661943	-0.0818438	-0.108531	0	0	0	0	0	0
TA1307G	0.00125484	-1.17945	0.538134	0.588695	0.759665	0.0307855	-1.61992	0.750042	-0.0392217	-0.61672	-1.54529	0	0	0	-0.0256221	-0.36119	5.80277e-13	0	0	0	0	0	0
DA1163R	0.0255723	-1.17666	-0.554301	0.734761	-0.557343	-1.07884	-0.162899	-0.704732	-0.00707377	0.432336	-0.0995865	0	0	0	0.110074	-0.0463265	0.710941	0	0	0	0	4.44089e-16	0
AA1148I	0.0613812	-1.17263	-0.00918582	-1.27898e-13	-1.33667	-0.151529	0.799646	-2.64999	1.19065	1.11479	-0.383906	0	0	0	0.250276	0.0413447	0.00328259	0	0	0	0	4.44089e-16	0
DA1249L	0.557692	-1.16452	-0.0134859	1.38274	-0.820108	-0.118682	-1.08867	-1.97328	0.134431	0.346153	0.374321	0	0	0	0.250767	0.233625	0.361299	0	0	0	0	-4.44089e-16	0
RA1231L	0.0778709	-1.15419	-0.242281	-0.294033	-0.032018	0.238014	-0.154442	-0.783887	0.00370658	-0.094955	-0.121745	0	0	0	-0.0376262	-0.0133998	0.203855	0	0	0	0	0.161221	0
RA1382M	0.0170217	-1.14958	-0.00523266	0	-0.328093	-0.0180189	-0.208154	-0.901034	0.0290269	0.198577	0.0608	0	0	0	-0.0297386	-0.000341021	0.0522839	0	0	0	0	0	0
HA1228N	0.492163	-1.13715	0.0230282	-1.87215	0.0515676	0.329998	-0.198601	0.186956	0.118634	0.326855	-0.0716079	0	0	0	0.104169	-0.0585132	-0.0386397	0	0	0	0	-0.097359	0
GA1356L	0.0075831	-1.13209	-0.0262347	0	-0.602988	0	0.391687	-0.978993	0.00115034	0.249052	-0.27968	0	0	0	0.113922	0.0146777	0	0	0	0	0	0	0
TA1343L	0.155095	-1.13105	0.516902	0.526336	-0.34913	-4.14483e-15	-0.571677	-1.14971	-0.0142424	0.128447	-0.1596	0	0	0	-0.0656727	0.140146	5.92119e-16	0	0	0	0	0.00730214	0
SA1172L	0.0411902	-1.13091	0.582216	0.6315	-1.04508	4.52971e-13	0.616346	-2.419	0.0119299	0.351089	0.109349	0	0	0	0.0307394	0.381446	5.44749e-14	0	0	0	0	-2.96059e-16	0
QA1134L	0.046487	-1.12953	-0.0565809	-3.12639e-13	-0.755333	-0.00587556	0.37545	-1.54029	0.225964	0.325722	0.234907	0	0	0	0.0665039	-0.00149436	-2.60532e-14	0	0	0	0	1.4803e-16	0
NA1335P	0.00367965	-1.11952	0.0617523	-0.016058	0.338622	0.000553059	-0.710184	0.292471	-0.000942295	-0.130505	-0.931285	0	0	0	-0.0231489	-0.945096	-0.000790921	0	0	0	0	0	0
SA1189F	0.00910865	-1.10348	0.238771	0.203689	-1.2304	0.0580036	1.02742	-2.12124	0.0283042	0.430595	0.210727	0	0	0	0.0506491	0.405056	-2.60532e-14	0	0	0	0	1.4803e-16	0
GA1356Y	0.0107041	-1.1019	-0.000469161	-1.29319e-12	-0.796906	0.0376307	0.393306	-1.21306	-0.0107182	0.452822	-0.02432	0	0	0	0.0320546	0.0141061	0.0277558	0	0	0	0	1.4803e-16	0
EA1384M	0.0524081	-1.09199	-0.0305774	0	-0.44399	0.000406909	-0.021716	-0.936436	0.0128892	0.298476	0.19	0	0	0	-0.0363795	2.95637e-05	-0.124663	0	0	0	0	0	0
NA1115F	0.201423	-1.08529	0	0.564338	-0.857624	0.0958635	0.000160297	-1.62575	0.0264214	0.389803	0.304994	0	0	0	0.0165003	0.175341	-2.60532e-14	0	0	0	0	1.4803e-16	0
GA1272S	0.0551827	-1.08351	-0.0360953	-1.96021	-0.480446	-0.158096	1.41559	-0.142857	0.0143951	0.534159	-0.2736	0	0	0	0.0203732	0.359344	-0.0167237	0	0	0	0	1.4803e-16	0
GA1356Q	0.011943	-1.08001	-0.56332	-0.593342	-0.582175	5.92119e-16	0.644875	-0.646894	0.00146532	0.883511	-0.23104	0	0	0	0.00691044	0.0138781	0	0	0	0	0	0	0
DA1276F	0.0264351	-1.0687	-0.0489384	-0.237902	-0.628262	0.159687	-0.0773132	-1.05649	0.0907435	0.0956928	0.1368	0	0	0	-0.0330699	0.0833715	0.530353	0	0	0	0	1.4803e-16	0
DA1270R	0.0120135	-1.05965	0.0513096	-0.648219	-0.71079	-1.58452	1.00913	-0.599823	0.0261061	0.667145	-0.108616	0	0	0	0.15018	0.10224	0.688445	0	0	0	0	4.44089e-16	0
NA1335K	0.0913651	-1.05847	-0.850438	-0.884703	-0.411401	-0.0224586	0.907498	-0.670901	0.0041184	1.0691	-0.300504	0	0	0	0.0116522	0.0556483	0.0895636	0	0	0	0	0	0
GA1356D	0.00179782	-1.03991	-0.000487668	0	-0.246462	-0.0683915	0.261796	-0.365714	0.000284499	0.153367	-0.18848	0	0	0	5.92119e-16	0.0122263	-0.585824	0	0	0	0	0	0
RA1231W	0.146658	-1.03608	-0.0609387	-1.39642	-0.979085	-0.406031	1.70536	-1.30211	-0.017272	0.722632	0.474911	0	0	0	-0.0418572	0.0605149	0.103975	0	0	0	0	0.16076	0
HA1368P	0.0277947	-1.03535	0.0743705	1.31192	0.520889	0.00402679	-1.6426	0.00695841	0.448626	-0.217617	-1.51647	0	0	0	0.034149	-1.13033	-1.65793e-14	0	0	0	0	-0.0595988	0
AA1377P	0.0208727	-1.03504	0.17143	0.148653	-0.356357	-0.0062269	-0.300842	-0.809214	1.11051	0.352649	-1.21592	0	0	0	-0.12972	-2.54517	-7.22385e-14	0	0	0	0	4.44089e-16	0
EA1161F	0.016739	-1.03207	0.0466329	-0.566803	-1.1147	0.518669	0.603721	-1.62975	0.137266	0.255298	0.403076	0	0	0	0.00393579	0.110856	0.310586	0	0	0	0	2.96059e-16	0
DA1276M	0.0339259	-1.02892	0.00760089	1.50598	-0.698251	-0.00177832	-1.10949	-1.65502	-0.00223871	0.24004	0.2052	0	0	0	-0.0915733	-0.19961	0.57061	0	0	0	0	4.44089e-16	0
SA1189Q	0.0126707	-1.02872	-0.390103	-0.398888	-0.436384	-0.00929497	0.32238	-0.887279	0.00939619	0.564697	0.169288	0	0	0	0.0274643	0.147928	0	0	0	0	0	0	0
AA1126D	0.126778	-1.02745	-0.879	-0.879	-0.0527075	0.231182	0.0985539	-0.0605417	0.00612958	0.571603	0.0614056	0	0	0	0.0118633	0	-0.136933	0	0	0	0	0	0
EA1167M	0.0424207	-1.02264	0.890024	1.29517	-0.334618	0.28268	-1.90525	-1.46134	0.0480508	-0.290948	0.19	0	0	0	-0.0900336	-0.169637	0.353621	0	0	0	0	1.4803e-16	0
TA1211W	0.0338918	-1.01867	0.62875	0.6315	-1.22758	-0.0193119	0.511714	-1.9408	-0.184194	0.486117	0.292222	0	0	0	-0.197097	0.125454	0	0	0	0	0	0	0
SA1189Y	0.00344677	-1.0166	0.240836	0.215494	-1.06729	0.0652889	0.868376	-1.87272	0.00739633	0.32054	0.190735	0	0	0	0.0147416	0.313617	-5.21065e-14	0	0	0	0	2.96059e-16	0
DA1163A	0.00739483	-1.01126	0.139669	1.53635	0.692187	0.160342	-2.33324	0.373989	-0.0298445	-1.53737	-0.342	0	0	0	-0.0377547	-0.243844	0.366419	0	0	0	0	0	0
CA1235K	0.02902	-1.00797	-0.00454149	-0.0198201	-0.457506	-0.172581	0.345597	-0.993081	0.00137634	0.648436	-0.3572	0	0	0	0.0011393	0.00639664	-0.00278398	0	0	0	0	0.00299136	0
TA1307W	0.0306134	-1.00772	0.536828	0.534435	-0.429846	-0.000470894	-0.555336	-1.21419	-0.0107253	0.0846771	0.0547871	0	0	0	-0.00787439	-0.212109	-3.64212e-12	0	0	0	0	2.96059e-16	0
NA1115Y	0.14077	-1.00463	0	0.564338	-0.667379	0.0618644	-0.17514	-1.32052	0.000791493	0.257486	0.271418	0	0	0	0.00250831	0.112096	-2.60532e-14	0	0	0	0	1.4803e-16	0
SA1189E	0.00698858	-0.998714	-0.637231	-0.637231	-0.411153	-0.405619	0.369923	-0.803828	0.00762352	0.881391	0.631358	0	0	0	0.00605304	-0.100381	5.21065e-14	0	0	0	0	-2.96059e-16	0
AA1148V	0.132784	-0.995526	-0.0212531	-9.9476e-14	-0.877531	-0.106198	0.440393	-1.75682	1.09382	0.541675	-0.49519	0	0	0	0.183837	0.0191137	0.00173889	0	0	0	0	4.44089e-16	0
EA1303M	0.0411554	-0.994094	-0.00754948	-0.00104694	-0.506451	-0.0917279	0.0836983	-0.929521	0.0359508	0.435967	0.0299707	0	0	0	-0.0302439	0.143431	-0.0131407	0	0	0	0	1.4803e-16	0
TA1312V	0.00943028	-0.990681	0.470167	0.502484	-0.352475	-0.00205392	-0.546965	-1.29184	0.410373	-0.0765961	-0.0620566	0	0	0	-0.0422872	0.11067	0.000565451	0	0	0	0	0	0
QA1336P	0.0129966	-0.990009	0.591812	0.546076	0.313638	0.027114	-0.973729	0.113389	0.683141	-0.835761	-1.40014	0	0	0	0.0119902	-2.31435	-0.0675435	0	0	0	0	4.44089e-16	0
EA1242I	0.0119017	-0.988303	-0.0358074	-7.10543e-14	-0.430402	0.00910695	0.0412029	-0.951684	0.000213867	0.321222	0.3192	0	0	0	0.00208392	0.197272	-0.265549	0	0	0	0	0.00210965	0
SA1189R	0.0485772	-0.98744	-0.611935	-0.609514	-0.44501	0.153907	0.298732	-0.861291	0.0010212	0.807675	0.20408	0	0	0	0.0748942	0.0307405	-2.90138e-14	0	0	0	0	1.4803e-16	0
KA1333M	0.0075446	-0.976795	-0.0352867	1.263	-0.62319	-0.25878	-0.215444	-1.0855	0.0462512	-0.280766	0.256628	0	0	0	0.0173885	0.204416	-0.0610964	0	0	0	0	0	0
NA1335R	0.0510359	-0.976499	-0.799913	-0.795313	-0.462685	-0.0636262	0.584792	-0.554375	0.0077738	1.07178	-0.281927	0	0	0	0.0907077	0.0251081	0.22629	0	0	0	0	0	0
TA1307C	0.108887	-0.97577	0.534835	0.536583	0.0778024	0.00792884	-0.682037	-0.121813	-0.00193561	-0.205402	-1.13489	0	0	0	0.013155	-0.0714756	0	0	0	0	0	0	0
TA1343R	0.0234202	-0.973415	0.516735	0.526336	-0.792462	-0.0901079	-0.323921	-1.53667	-0.0477743	0.771412	-0.0608	0	0	0	-0.00307601	0.0641034	0.0684179	0	0	0	0	-0.00150312	0
EA1167L	0.0511018	-0.972768	0.840053	1.29498	-0.272371	0.213847	-1.52978	-1.38248	0.0517968	-0.499637	0.0304	0	0	0	-0.0740945	0.00307448	0.354522	0	0	0	0	0	0
EA1384L	0.0566299	-0.97244	-0.0859833	3.78956e-14	-0.410967	-0.0161515	0.182131	-0.84512	0.00239759	0.313238	0.0076	0	0	0	0.00507826	2.95637e-05	-0.124663	0	0	0	0	-2.59052e-16	0
TA1151M	0.153882	-0.970012	0.373149	0.405785	-1.08573	0.0871427	0.00757711	-2.05391	0.22201	0.917246	0.303876	0	0	0	-0.147154	0.0103479	-4.79616e-14	0	0	0	0	2.96059e-16	0
QA1134F	0.171361	-0.968939	-0.144766	1.40809	-0.557785	-0.0370637	0.0781857	-0.962696	0.228745	-1.18136	0.251989	0	0	0	-0.0522869	0.0166367	-7.81597e-14	0	0	0	0	4.44089e-16	0
GA1121K	0.088084	-0.968631	-0.0383725	-1.86482	-0.878381	-0.33653	1.47907	-1.14697	0.0177275	1.78744	-0.0311386	0	0	0	0.0433505	0.0916091	0	0	0	0	0	0	0
VA1130L	0.024507	-0.967481	-0.00553876	-2.36848e-14	-0.513873	-0.0189393	-0.116093	-1.25206	-0.00298258	0.635102	0.325689	0	0	0	-0.0195074	0.0316325	0.000723525	0	0	0	0	1.4803e-16	0
NA1335Q	0.0443173	-0.965586	-0.472271	-0.510896	-0.256355	-0.000226303	0.305951	-0.373376	-0.000607524	0.633595	-0.303575	0	0	0	0.0121737	0.0626847	2.49312e-08	0	0	0	0	-2.96059e-16	0
SA1189D	0.00172435	-0.962386	-0.434646	-0.443056	-0.282789	-1.0499	0.656107	-0.48174	0.0262601	0.0812689	0.93694	0	0	0	0.0291697	-0.135585	0	0	0	0	0	0	0
CA1235W	0.227307	-0.956072	-0.0777616	-0.194854	-1.14599	-0.160364	1.24794	-1.72991	0.058352	0.996057	-0.0382515	0	0	0	0.0888786	0.0760706	-0.00309682	0	0	0	0	0.00292903	0
TA1307Q	0.0108519	-0.941222	0.534835	0.547759	-0.0557421	0.0159917	-0.569429	-0.453286	-0.0118321	-0.190161	-0.770116	0	0	0	0.0107584	-0.0687252	-8.99429e-13	0	0	0	0	1.4803e-16	0
CA1235I	0.0376315	-0.939173	-0.0147824	0.193721	-0.924112	-0.102714	0.574974	-1.90954	0.924881	0.68072	-0.3648	0	0	0	0.000920764	-1.07406e-10	0	0	0	0	0	0.00155666	0
DA1163Q	0.240052	-0.935577	-0.410405	0.176834	-0.39738	-0.16077	-0.280336	-0.537877	-0.000536226	0.248576	0.0300091	0	0	0	0.0320354	-0.0219279	0.364274	0	0	0	0	2.96059e-16	0
HA1228M	0.00261394	-0.933547	0.623492	0.628042	-0.418697	-0.00832014	-0.485488	-1.12793	0.0328729	0.100558	-0.191604	0	0	0	0.00372167	-0.00249516	-3.73035e-14	0	0	0	0	-0.0901953	0
AA1168I	0.114476	-0.929433	-0.110369	0.00181962	-1.71858	0.00949681	0.179655	-3.71329	2.60288	1.21814	0.25924	0	0	0	0.341569	0.185842	-8.17124e-14	0	0	0	0	4.44089e-16	0
YA1330F	0.00283913	-0.929358	0.00816153	5.68434e-14	0.193539	0.000707595	-0.714335	-0.0847689	-0.0146332	-0.0936151	0.00344025	0	0	0	-0.227855	0.0417003	5.26986e-14	0	0	0	0	-2.96059e-16	0
RA1382I	0.00265131	-0.923461	-0.0331821	-2.98428e-13	-0.348113	-0.0180189	-0.0312505	-1.11217	0.28262	0.337284	-0.0456	0	0	0	-0.00731821	-0.00813845	0.0522839	0	0	0	0	1.4803e-16	0
EA1303W	0.00747085	-0.92308	-3.69482e-13	-0.00632591	-0.486208	-0.103418	-0.0121908	-0.884795	0.0363872	0.469403	0.11043	0	0	0	-0.0332213	-0.00588596	-0.0131407	0	0	0	0	-1.4803e-16	0
EA1384I	0.0025334	-0.918973	-0.129886	0	-0.516238	-0.011291	0.284707	-0.993727	0.077734	0.331349	0.0803338	0	0	0	0.0827078	-0.0338105	-0.124663	0	0	0	0	0	0
EA1210R	0.509875	-0.918172	-0.977696	-2.33996	-0.962955	0.579559	1.80017	-0.653312	0.112624	0.93766	0.560202	0	0	0	0.146363	0.221034	-0.120826	0	0	0	0	2.96059e-16	0
QA1364W	0.287149	-0.914551	0.0435346	0.00386862	-0.963316	-0.0329383	0.527954	-1.52236	0.0712209	0.577727	0.375579	0	0	0	-0.0213289	-0.0481214	0.0255128	0	0	0	0	2.96059e-16	0
AA1251M	0.1584	-0.912947	-0.0426952	0.732893	-2.0769	0.252522	1.73212	-3.08892	-0.156124	1.0013	0.710033	0	0	0	0.0526934	0.222404	-0.0298711	0	0	0	0	2.96059e-16	0
GA1263E	0.0307736	-0.911806	-0.783446	-0.783446	-0.639224	-0.0959077	0.96565	-0.782535	0.000852677	1.12578	0.103495	0	0	0	0.00498616	0.127176	-0.0280109	0	0	0	0	4.44089e-16	0
TA1211N	0.0252085	-0.906945	0.106633	0.0777675	-0.214457	-0.00695686	0.157341	-0.158743	-1.02867	0.153005	0.202041	0	0	0	-0.194907	-0.0192031	0	0	0	0	0	0	0
SA1334E	0.0237644	-0.904329	-0.365091	-0.391386	-0.340405	0.109933	1.34327	-0.633834	-0.000191865	0.974103	0.582064	0	0	0	-0.00775954	0.340215	-2.17504	0	0	0	0	2.96059e-16	0
EA1303L	0.0645492	-0.900943	1.89478e-14	3.22113e-13	-0.350678	-0.077791	0.167906	-0.734995	0.020357	0.283088	-0.174566	0	0	0	-0.0211227	0.234467	-0.0131407	0	0	0	0	1.4803e-16	0
GA1121I	0.0135315	-0.895753	-0.105996	-1.90613e-05	-1.46707	-0.0278182	1.64277	-2.34629	0.087679	0.807687	0.14	0	0	0	0.373306	0.191417	-8.40809e-14	0	0	0	0	4.44089e-16	0
GA1356K	0.0111881	-0.892624	-0.000487668	4.73695e-15	-0.450522	-0.0311916	0.233963	-0.744644	0.0135279	0.139037	-0.2128	0	0	0	0.000591068	0.0133518	0.159903	0	0	0	0	0	0
LA1198Y	0.0689936	-0.884261	0.0446736	-1.0142	-0.405905	-0.502089	0.785193	0.00421363	0.11935	-0.173056	0.169079	0	0	0	0.0943391	0.11898	-0.00586091	0	0	0	0	1.4803e-16	0
DA1349R	0.274717	-0.883526	-1.08961	-1.08381	-0.63811	0.300503	0.817332	-0.587602	0.0192806	1.18949	0.144465	0	0	0	0.100243	0.0130512	-0.0557199	0	0	0	0	-2.96059e-16	0
RA1382W	0.184349	-0.882979	-0.0235875	0	-0.516733	-0.0180189	0.0514232	-1.0838	0.000641938	0.413534	0.2812	0	0	0	-0.0399225	-0.0313698	0.0522839	0	0	0	0	0	0
IA1277M	0.109807	-0.880962	0.00306429	0	-0.483949	0.00815574	-0.202294	-0.816742	0.139576	0.434591	0.1064	0	0	0	-0.0697639	-0.123629	0	0	0	0	0	0	0
NA1115W	0.0319196	-0.864845	0	0	-0.473076	0	0.0360858	-0.990712	0.0058079	0.156693	0.404862	0	0	0	-0.00450578	-0.0599254	0	0	0	0	0	0	0
TA1211H	0.0785934	-0.860152	0.421737	0.422637	-0.677674	-0.00268114	0.470468	-0.964597	-1.02657	0.453763	-0.0302937	0	0	0	-0.0290845	0.158099	0.00105101	0	0	0	0	0.101088	0
TA1211C	0.162782	-0.856571	0.627919	-0.213967	-0.258236	0.00972712	-0.703755	-0.594673	-0.170304	0.425239	0.129543	0	0	0	-0.108063	0.0530667	-5.68816e-08	0	0	0	0	-1.11022e-16	0
QA1134M	0.00884003	-0.854261	-0.0404675	-3.78956e-14	-0.453113	-0.00241371	0.0257135	-0.891648	0.000708247	0.18823	0.32839	0	0	0	-0.00966038	-0.000328992	-2.60532e-14	0	0	0	0	1.4803e-16	0
KA1150L	0.0149105	-0.851728	-0.0224896	-9.4739e-14	-0.181966	0.34445	-0.190938	-0.526068	0.00273778	0.00570106	-0.231889	0	0	0	-0.0050932	0.00195782	-0.0461738	0	0	0	0	2.96059e-16	0
RA1382Y	0.0077601	-0.85031	-0.00251076	0	-0.428046	-0.0180189	-0.0474372	-0.947199	0.0133672	0.368998	0.1976	0	0	0	-0.0393478	-0.000593631	0.0522839	0	0	0	0	0	0
EA1384W	0.00765858	-0.850024	-0.0305774	0	-0.86132	-0.0290557	0.498167	-1.37959	0.075886	0.625469	0.4104	0	0	0	-0.0347395	2.95637e-05	-0.124663	0	0	0	0	-1.11022e-16	0
QA1134I	0.00683682	-0.846697	-0.118572	0	-0.364129	0	0.179769	-0.819071	0.118731	0.0192772	-0.0228409	0	0	0	0.160138	0	0	0	0	0	0	0	0
GA1356I	6.67507e-05	-0.846117	-0.0353146	0	-0.470361	0	0.428715	-0.680968	0.00388065	0.120444	-0.21888	0	0	0	0.00636833	0.0144687	0	0	0	0	0	0	0
EA1154P	0.0231207	-0.843322	0.829911	0.829911	0.257621	-0.00652576	-0.92624	0.144472	-0.000238001	-0.887588	-1.10511	0	0	0	6.95069e-06	-0.663488	0.0204612	0	0	0	0	2.96059e-16	0
SA1308A	1.60777e-13	-0.839275	-9.4739e-15	4.73695e-15	0.07361	0.000597965	-0.358025	-0.188701	-0.000345742	-0.170294	-0.19371	0	0	0	-0.00240737	-0.0943995	5.92119e-16	0	0	0	0	0	0
VA1293M	0.033542	-0.838889	0.0464252	0	-0.443216	0	-0.112718	-0.747001	0.0042275	0.667756	-0.0271817	0	0	0	-0.227181	-0.068452	0	0	0	0	0	0	0
HA1368Y	0.0416797	-0.835721	-0.588935	1.11502	-0.314594	0.186097	-0.169931	-0.587513	-0.426035	0.0713299	-0.0297111	0	0	0	-0.0293093	0.00100036	3.0731e-13	0	0	0	0	-0.0621348	0
QA1364L	0.00231839	-0.830365	-0.0327375	0	-0.388479	0.00626907	0.214734	-0.806594	0.00884785	0.272324	-0.0731352	0	0	0	-0.031595	0.000144723	0	0	0	0	0	0	0
GA1121Q	0.0471224	-0.830329	-0.584806	-0.546434	-0.564347	-0.0048888	0.728353	-0.727244	0.0200254	0.757714	0.0294383	0	0	0	0.0618616	0.105805	0	0	0	0	0	0	0
CA1235Q	0.0358551	-0.829198	-0.577939	-1.42501	-0.586931	0.000242717	1.01445	-0.641428	0.0263542	1.72536	-0.38	0	0	0	0.00485676	0.00223108	-5.21065e-14	0	0	0	0	0.0108551	0
GA1263F	0.00125362	-0.824895	9.09297e-05	9.09297e-05	-1.18239	0.000903369	0.908647	-1.68662	0.0302656	0.670625	0.382149	0	0	0	0.0513449	0.277821	-7.81597e-14	0	0	0	0	4.44089e-16	0
QA1188Y	0.402788	-0.821008	0.025595	-0.409401	-0.855006	-0.538496	0.870737	-1.15444	0.38039	0.539999	0.277382	0	0	0	0.0421449	0.239117	8.774e-05	0	0	0	0	1.4803e-16	0
GA1356R	0.0356563	-0.813772	-0.000487668	0	-0.475815	-0.134733	0.207539	-0.771774	0.00661199	0.207878	-0.1824	0	0	0	0.0739777	0.0139954	0.255432	0	0	0	0	0	0
NA1115I	0.023708	-0.813455	-0.000209862	0.567739	-0.735092	-0.00240535	0.0635304	-1.54165	0.00291001	0.0597306	0.349654	0	0	0	0.422339	0.211222	-2.60532e-14	0	0	0	0	1.4803e-16	0
DA1349E	0.0902007	-0.809894	-0.836365	-0.853488	-0.248188	0.0176209	0.39887	-0.308579	-0.00594839	0.915087	0.04256	0	0	0	0.0233578	0.000438554	0.0451797	0	0	0	0	-2.96059e-16	0
EA1242K	0.0147247	-0.809347	-0.027231	1.13687e-13	-0.261285	0.0952466	-0.10602	-0.505631	0.00765105	0.253666	0.0912	0	0	0	0.000181313	-0.005623	-0.357124	0	0	0	0	-4.81097e-16	0
TA1312M	0.106417	-0.805321	0.421001	0.513547	-1.33078	-0.148844	0.639724	-2.36663	0.417821	0.877	0.0926477	0	0	0	0.0866541	0.475526	-0.00745687	0	0	0	0	3.70074e-16	0
KA1173L	0.161568	-0.804915	0.694389	1.18863	-0.469101	0.0781744	-0.579633	-1.20358	0.188965	-0.687087	-0.0971882	0	0	0	-0.181697	-0.0640159	0.263212	0	0	0	0	1.4803e-16	0
SA1189M	0.126243	-0.804468	0.235933	0.177162	-1.07839	-0.0260454	0.922529	-1.8674	0.0223804	0.328219	0.466229	0	0	0	0.0149117	0.350549	0	0	0	0	0	0	0
NA1115K	0.0265016	-0.796468	0	0	-0.306796	0.0984414	-0.0721197	-0.748858	0.00257296	0.166351	0.0598142	0	0	0	0.00412579	-0.0458956	0	0	0	0	0	0	0
QA1188F	0.00473375	-0.793136	0	-0.0644956	-0.553926	-0.552288	0.409602	-0.872174	0.0198514	0.569022	0.17973	0	0	0	0.071541	0.148435	0	0	0	0	0	0	0
QA1238K	0.0352707	-0.789218	0.00022415	7.57912e-14	-0.0510349	-0.268009	-0.380908	-0.372232	0.0362981	0.16057	0.0228	0	0	0	0.00205235	-0.0607034	0.0610205	0	0	0	0	-4.959e-15	0
SA1308V	0.0169101	-0.773717	-0.0134234	0	-0.535904	-0.00203345	0.452483	-1.07796	-0.00109396	0.212417	0.178639	0	0	0	0.00562022	0.373516	0.00753929	0	0	0	0	1.85037e-16	0
CA1235R	0.147922	-0.773629	-0.0200804	-0.279904	-0.651281	-0.358527	0.839592	-0.847904	0.00299597	0.783611	-0.3192	0	0	0	0.0783552	0.0145486	-0.00723352	0	0	0	0	0.00594668	0
GA1263Y	0.00159954	-0.771212	0.000672741	0.000672741	-1.12437	0.000903369	0.875448	-1.58316	0.033146	0.630742	0.357553	0	0	0	0.0371862	0.263243	-7.81597e-14	0	0	0	0	4.44089e-16	0
DA1270W	0.0383503	-0.771025	0.727921	0.612079	-1.1621	-1.1038	1.09401	-1.61299	0.0312111	0.280783	-0.143532	0	0	0	0.027591	0.248481	0.477799	0	0	0	0	5.18104e-16	0
GA1272Y	0.160021	-0.770192	-0.131133	-0.626889	-2.42007	-1.18296	3.85919	-2.7981	1.43507	1.04256	-0.0354234	0	0	0	0.0333956	0.853162	0.0541752	0	0	0	0	1.4803e-16	0
HA1228F	0.047462	-0.769116	0.653374	0.6315	-0.362178	0.139399	-0.60722	-1.09276	0.00567242	-0.0307675	-0.0608907	0	0	0	0.0494089	-0.00385239	0.00272506	0	0	0	0	-0.0973763	0
KA1150I	0.00770693	-0.767276	-0.0645987	-9.9476e-14	-0.238497	0.315017	0.0267438	-0.51139	0.017953	-0.0400954	-0.288346	0	0	0	0.0620092	0.00386271	-0.0460721	0	0	0	0	1.4803e-16	0
EA1242M	0.0192702	-0.764449	-0.034577	1.27898e-13	-0.514258	0.0299974	0.0114016	-0.904222	0.00961399	0.39832	0.5168	0	0	0	-0.000407294	0.0737331	-0.281315	0	0	0	0	0.004197	0
IA1183F	0.371387	-0.761531	0.0132954	-0.195349	-0.203742	-0.0539812	-0.256846	-0.31519	0.392773	-0.128086	-0.0965198	0	0	0	0.0896701	-0.0562358	-0.00755774	0	0	0	0	2.96059e-16	0
YA1278M	0.0581048	-0.757855	0.606828	0.61791	-0.0410095	-0.0244732	-0.440577	-0.388948	0.033459	-0.142564	-0.988056	0	0	0	0.00960492	0.0413185	-2.82609e-05	0	0	0	0	-1.4803e-16	0
MA1328P	0.0939834	-0.7558	0.00891454	0.0181058	0.77549	0.0447284	-1.00053	1.14476	-0.0191435	-0.380706	-1.34231	0	0	0	-0.00511883	0.0565046	-1.25174e-12	0	0	0	0	1.4803e-16	0
SA1189L	0.0772226	-0.754787	0.240836	0.184311	-0.780856	-0.0125307	0.648458	-1.48508	0.0219202	0.0955795	0.284401	0	0	0	0.0481709	0.148936	-2.60532e-14	0	0	0	0	1.4803e-16	0
TA1151V	0.0061356	-0.750932	0.393969	0.401448	-0.287878	0.00201662	-0.16904	-1.01873	0.16895	-0.0779443	0.0190645	0	0	0	-0.182784	0.00920529	-5.21065e-14	0	0	0	0	2.96059e-16	0
KA1150Y	0.0127994	-0.75077	-0.516207	-0.466692	-0.6379	0.266261	0.90316	-0.417822	-0.00199692	-0.119076	0.214033	0	0	0	0.0717891	0.00443845	-0.046319	0	0	0	0	2.96059e-16	0
TA1307H	0.0133159	-0.750694	0.534835	0.564328	-0.0392621	0.0309813	-0.41201	-0.317273	-0.0149475	-0.212139	-0.924292	0	0	0	-0.00969705	-0.202843	1.65438e-12	0	0	0	0	0.0487825	0
CA1386M	0.500818	-0.742285	-0.0138196	0	-1.14445	0.000183345	0.726473	-2.29497	0.414583	0.509384	-0.230106	0	0	0	1.29044	0.000166282	-5.92119e-16	0	0	0	0	0	0
KA1205W	0.238875	-0.738008	0.277204	0.201285	-0.893007	0.199244	0.143443	-1.36909	0.831143	-0.48672	0.336543	0	0	0	0.0510649	0.0611883	-0.0291181	0	0	0	0	2.96059e-16	0
KA1150F	0.0401931	-0.735665	0.0129746	-2.51058e-13	-0.311704	0.316771	-0.215611	-0.535809	-0.00421745	0.0416376	-0.0345181	0	0	0	0.040985	0.00232284	-0.0461738	0	0	0	0	4.44089e-16	0
QA1188S	0.00635654	-0.734343	-1.80004e-13	-1.5607	0.14313	0.0550206	-0.0838182	0.358936	-0.00605025	0.463319	-0.160057	0	0	0	0.0558769	0.0022684	5.92119e-16	0	0	0	0	0	0
YA1278L	0.0303585	-0.733714	0.580655	0.57555	0.187374	-0.039181	-0.438271	-0.249971	-0.0147706	-0.212509	-1.13896	0	0	0	0.0171285	0.106162	-0.00075923	0	0	0	0	2.22045e-16	0
IA1277F	0.0312925	-0.728936	0.0010069	-0.1115	-0.562879	0.330998	-0.0883158	-0.930669	0.101872	0.325527	0.247008	0	0	0	-0.0419842	-0.188498	1.68412e-08	0	0	0	0	-1.4803e-16	0
TA1310M	0.175388	-0.727338	0.443387	0.519022	-1.12699	0.0240926	0.160132	-2.11717	0.448714	0.788653	0.0868013	0	0	0	0.0460199	0.394012	0	0	0	0	0	0	0
DA1349M	0.0881885	-0.726825	-0.058162	-0.0297959	-0.584539	0.17849	0.360899	-0.943423	-0.0131079	0.175246	0.133692	0	0	0	0.065607	0.000996244	-0.0117313	0	0	0	0	-2.96059e-16	0
TA1211I	0.215555	-0.725401	0.631067	0.6315	-0.806766	-0.000781492	0.0524186	-1.77022	-0.771533	0.475045	-0.00257455	0	0	0	0.836439	0.290635	-3.63011e-08	0	0	0	0	-7.40149e-17	0
QA1134K	0.0237101	-0.718315	-0.000962676	4.73695e-15	-0.0770385	-0.047198	-0.236266	-0.375726	0.00412374	0.0581834	-0.0445444	0	0	0	0.001114	0	0	0	0	0	0	0	0
VA1358L	0.0449824	-0.715793	0.00601604	0	-0.428034	0	0.103852	-0.966072	0.00974708	0.595671	-0.0988	0	0	0	0.0618266	-0.0416452	0	0	0	0	0	0	0
QA1146M	0.0478825	-0.715126	-1.89478e-14	1.61363	-0.76874	0.0147112	0.0941438	-1.38673	0.0727624	-0.641624	0.274847	0	0	0	0.0118666	0.000372136	-5.21065e-14	0	0	0	0	2.96059e-16	0
VA1180I	0.0606895	-0.70985	-0.0591008	-3.37675e-07	-0.621688	0.0607175	0.187038	-1.23534	0.0110543	0.653236	0.251466	0	0	0	0.042762	0.123324	-2.4581e-09	0	0	0	0	-2.22045e-16	0
QA1188M	0.0331902	-0.702584	1.23161e-13	-0.0558004	-0.66977	-0.030799	0.499261	-1.08579	0.0132422	0.363077	0.209423	0	0	0	0.0545696	0.201088	1.12503e-14	0	0	0	0	-1.4803e-16	0
GA1121R	0.109411	-0.698393	-0.0383725	-0.880942	-0.835829	-0.215074	1.10079	-1.01863	0.0419308	1.18844	-0.115038	0	0	0	0.0743248	0.0916752	-5.09222e-14	0	0	0	0	2.96059e-16	0
EA1303K	0.0663185	-0.687078	-0.00285829	-0.0191491	-0.296107	-0.167	0.00417553	-0.573295	0.0384336	0.472155	-0.151979	0	0	0	-0.0326236	0.0718789	0.0411694	0	0	0	0	0	0
QA1177P	0.0122996	-0.686238	0.026535	1.26725	0.343039	0.0263434	-0.739612	0.192785	0.00221042	-0.884741	-0.92104	0	0	0	-0.00124095	-1.02877	5.21065e-14	0	0	0	0	0.00223302	0
GA1263Q	0.101343	-0.684861	-0.533544	-0.533544	-0.659956	0.00033273	0.87661	-0.740504	0.0033028	0.844518	0.035995	0	0	0	0.0219288	0.138339	-2.60532e-14	0	0	0	0	1.4803e-16	0
EA1384K	0.00645643	-0.683103	-0.0305774	4.73695e-15	-0.2247	-0.0417225	-0.0485207	-0.497179	0.0029171	0.242303	0.0912	0	0	0	-0.0365264	2.95638e-05	-0.140298	0	0	0	0	-3.70074e-17	0
QA1146P	0.000941737	-0.680134	2.84217e-14	1.56314	0.412191	0.0124222	-0.938302	0.438561	-0.00467734	-1.76624	-0.380424	0	0	0	-0.0168071	-9.4739e-15	2.60532e-14	0	0	0	0	-1.4803e-16	0
AA1126E	0.0928915	-0.679609	-0.875909	-0.875909	-0.111778	0.260503	0.178753	-0.153157	0.00790529	0.920373	0.107242	0	0	0	0.00213287	0	-0.139764	0	0	0	0	0	0
DA1276L	0.0167939	-0.679571	0.0121903	1.50598	-0.278971	-0.0258985	-1.00312	-1.01733	-0.00520532	-0.168044	-0.1824	0	0	0	-0.0873764	-0.246544	0.57061	0	0	0	0	4.44089e-16	0
HA1244K	0.08924	-0.674618	-0.709764	-0.709764	-0.202496	-0.00905308	0.492018	-0.196477	-0.0105437	0.780523	0.0988	0	0	0	-0.0339393	0.225221	0.0792587	0	0	0	0	-0.253182	0
NA1335T	0.00548867	-0.666926	-0.322678	-0.340147	0.266213	0.000438505	-0.331686	0.258173	-0.00242924	0.163951	-0.370138	0	0	0	0.0121692	-0.0101001	-0.000790921	0	0	0	0	0	0
RA1192L	0.0337079	-0.66445	0.673034	1.10148	-0.0755707	0.801855	-0.61307	-1.13506	0.054501	-1.23373	-0.053304	0	0	0	-0.0741374	0.0485904	-0.110453	0	0	0	0	4.44089e-16	0
AA1230I	0.0850886	-0.660517	0.00564468	-9.9476e-14	-1.21848	0.00740213	0.020952	-2.73315	1.53535	0.995322	0.1976	0	0	0	0.528847	0.0322776	-7.34227e-14	0	0	0	0	4.44089e-16	0
IA1277W	0.113731	-0.658898	0.00768494	0	-0.736755	-0.00199891	0.22219	-1.09073	0.0644821	0.576777	0.335975	0	0	0	-0.0365187	-0.233034	0	0	0	0	0	0	0
YA1278F	0.0314357	-0.65674	0.534045	0.587205	-0.293983	0.146431	-0.127067	-0.704803	0.0357067	-0.173507	-0.747463	0	0	0	0.0877029	0.123078	-0.00100768	0	0	0	0	2.96059e-16	0
RA1360M	0.0214981	-0.654207	0.0156662	2.51568	-0.512859	-0.169308	-0.642099	-1.31807	-0.0196014	-0.745748	0.0400965	0	0	0	-0.00366348	-0.0578097	0.185702	0	0	0	0	4.44089e-16	0
SA1189I	0.00585931	-0.648313	0.240836	0.173516	-1.03116	-0.0306982	0.912742	-1.91924	0.207428	0.246865	0.410966	0	0	0	0.140438	0.222239	2.60532e-14	0	0	0	0	-1.4803e-16	0
QA1134Y	0.0684172	-0.643841	0.00912974	1.32938	-0.462316	-0.0155934	0.0841392	-0.717414	0.0460323	-1.20527	0.239584	0	0	0	0.0484867	-0.00750266	-7.81597e-14	0	0	0	0	4.44089e-16	0
QA1134V	0.0165195	-0.642931	-0.0425014	0	-0.0563253	0.00111865	0.012374	-0.23951	0.10043	-0.381982	-0.237379	0	0	0	0.200845	0.037158	0	0	0	0	0	0	0
SA1324A	0.000139848	-0.642796	0.29217	0.654894	0.256408	0.00113172	-0.872081	-0.509715	0.0757812	-0.529654	0.154079	0	0	0	-0.16581	-0.126481	0	0	0	0	0	0	0
EA1132I	0.0615025	-0.64267	6.54836e-11	1.63761	-0.36388	0.193987	-1.00704	-1.29793	0.0558932	-1.13562	-0.0195084	0	0	0	1.29382	0.0339515	-4.9738e-14	0	0	0	0	2.96059e-16	0
NA1375P	0.0231564	-0.640347	0.77729	0.722889	0.274345	-0.0132176	-0.543402	-0.0648453	0.00660095	-0.464459	-1.2536	0	0	0	-0.0819468	-0.174274	-8.17124e-14	0	0	0	0	4.44089e-16	0
GA1121A	5.35925e-14	-0.639312	-0.0316731	0	-0.243964	-0.00537095	0.354617	-0.346883	0.000950812	0.0132386	-0.38294	0	0	0	0.00271196	0.0494788	0	0	0	0	0	0	0
KA1205R	0.038003	-0.638289	0.802311	-0.517254	-0.619339	-1.34287	0.58532	-0.100637	-0.00398957	0.305323	0.0504051	0	0	0	0.107657	-0.0232105	0.0947791	0	0	0	0	-1.4803e-16	0
EA1132F	0.705828	-0.636879	0.0351037	1.71177	-0.31597	0.235198	-0.817801	-0.63557	0.0324525	-1.68888	0.403231	0	0	0	0.403591	0.00308712	-1.17832e-13	0	0	0	0	4.44089e-16	0
EA1242R	0.0848383	-0.633831	-0.0109088	-0.275945	-0.171419	-0.285191	0.158778	-0.16405	-0.00424608	0.2984	0.1824	0	0	0	0.0692877	-0.0220872	-0.430935	0	0	0	0	1.51141e-11	0
RA1248L	0.103874	-0.631208	0.190535	1.04668	0.50537	0.216826	-1.41589	-0.700344	0.267722	-0.948943	0.489628	0	0	0	-0.131695	0.152718	-0.151106	0	0	0	0	4.07082e-16	0
HA1228L	0.0286314	-0.62697	0.599629	0.631363	-0.030277	0.00105699	-0.533656	-0.601749	0.0458955	-0.255346	-0.385385	0	0	0	-0.00111602	0.0623012	-2.60722e-08	0	0	0	0	-0.0973841	0
SA1332R	0.0356872	-0.621651	-0.640439	-0.640439	-0.263948	0.0110476	0.154261	-0.390462	0.00838091	0.838085	0.142717	0	0	0	0.116235	0.0106643	0.0429118	0	0	0	0	0	0
DA1276Q	0.399974	-0.620909	-0.00676712	-1.52466	-0.148467	-0.0054021	-0.150883	-0.127907	0.01574	0.831958	-0.0304	0	0	0	-0.01466	-0.179788	0.540537	0	0	0	0	2.96059e-16	0
MA1273F	0.075879	-0.619824	-0.00305326	7.57912e-14	-0.407677	-0.145581	0.231894	-0.627775	0.273655	-0.213035	0.1368	0	0	0	0.121002	0.0839572	0.0139466	0	0	0	0	-2.96059e-16	0
TA1363M	0.0874996	-0.615809	0.0764951	2.46392	-0.874886	-0.216934	-0.452159	-1.76894	0.00147268	-0.60061	0.324961	0	0	0	-0.0396751	-0.173711	0.470548	0	0	0	0	8.17864e-15	0
QA1188R	0.00708482	-0.614705	-0.00145597	-0.0416332	-0.207145	-0.617022	0.234501	-0.269479	0.0133189	0.171597	0.0365179	0	0	0	0.0661523	-0.0229723	-5.71723e-05	0	0	0	0	-1.4803e-16	0
EA1161M	0.0328623	-0.613222	-0.0728421	0.23963	-1.00174	0.361401	0.413994	-1.5724	0.000545911	0.302338	0.409036	0	0	0	0.00785092	0.0848477	0.298969	0	0	0	0	0	0
HA1228Y	0.0219172	-0.610269	0.655532	0.6315	-0.415938	0.0739152	-0.374172	-1.03555	-0.00548444	-0.0194385	-0.0561321	0	0	0	0.0229163	-0.00541825	0.00268453	0	0	0	0	-0.090098	0
KA1150M	0.00644597	-0.60961	0.0102688	-3.31587e-14	-0.358617	0.35388	-0.142702	-0.748917	0.0376326	0.147221	0.163513	0	0	0	-0.0257157	0.00164127	-0.0461738	0	0	0	0	1.4803e-16	0
KA1333L	0.0193745	-0.605032	-0.0326525	1.263	-0.189459	-0.258679	-0.249715	-0.566185	0.0149488	-0.52486	-0.0145992	0	0	0	0.0142647	0.166797	-0.0610964	0	0	0	0	0	0
DA1276Y	0.391618	-0.604241	0.156357	0.245079	-0.453183	0.095351	-0.478987	-0.889669	0.0461166	0.0584441	0.1368	0	0	0	-0.070095	-0.0967989	0.549546	0	0	0	0	4.44089e-16	0
SA1314M	0.0570385	-0.6019	0.473935	0.59946	-1.85584	0.00268984	1.12855	-3.60771	1.57689	0.777374	0.272475	0	0	0	0.0302814	0.648057	0	0	0	0	0	0	0
RA1264M	0.0279347	-0.596549	0.961419	1.54186	0.494983	0.715377	-2.19739	-0.717121	-0.00356147	-0.680717	-0.447977	0	0	0	-0.0686494	0.122775	-0.194777	0	0	0	0	-3.70074e-16	0
EA1161L	0.018724	-0.594771	-0.1001	0.2431	-0.603649	0.376683	0.313833	-1.10733	0.000778118	0.00431898	-0.0208796	0	0	0	-0.00130912	0.233487	0.299786	0	0	0	0	2.96059e-16	0
AA1200F	0.00533819	-0.59323	0.000120583	-0.109904	-1.33007	-0.119281	1.08351	-2.01918	0.0245314	1.08031	0.730626	0	0	0	0.0661044	0.202479	-5.21065e-14	0	0	0	0	2.59052e-16	0
PA1144M	0.0146289	-0.593175	-0.10773	-3.78956e-14	-0.922159	-1.29082e-13	0.882891	-1.37427	0.00204447	0.596914	0.0773488	0	0	0	0.251784	0.0602854	-2.60532e-14	0	0	0	0	1.4803e-16	0
IA1378F	0.0261965	-0.592713	-0.00569091	-1.263	-0.0442639	-0.0763814	0.114754	0.165724	0.00479837	0.205299	0.2432	0	0	0	0.0464919	0.0847508	0.0163557	0	0	0	0	-2.96059e-16	0
NA1335V	0.157564	-0.590034	-0.0124795	-5.30539e-13	-0.0555762	-1.0066e-14	-0.0538219	-0.228985	0.0577657	-0.0122273	-0.352133	0	0	0	0.0674231	0.212477	2.25005e-14	0	0	0	0	0	0
NA1115R	0.00883655	-0.589049	9.4739e-15	0	-0.512682	0.13367	0.128607	-0.881644	0.00616267	0.282859	0.192186	0	0	0	0.0617921	0.00464316	0	0	0	0	0	0	0
KA1352P	0.0227766	-0.586588	-0.0249276	1.75422	0.321113	0.0399493	-0.686582	0.36057	-0.167636	-0.992179	-1.20409	0	0	0	0.00626813	0.0434662	0.00669846	0	0	0	0	0	0
EA1161Y	0.0100784	-0.583487	0.0548044	-0.56724	-1.14631	0.53381	0.884997	-1.53298	0.103662	0.339677	0.433143	0	0	0	0.00168226	0.10898	0.311264	0	0	0	0	2.96059e-16	0
AA1222T	0.163767	-0.580642	-0.135623	-1.21227	-0.22481	-0.0104176	0.978854	0.000461834	0.0389493	0.536288	-0.616519	0	0	0	0.0771145	0.11967	-0.0126755	0	0	0	0	2.96059e-16	0
EA1210M	0.028837	-0.58001	-0.0458899	1.66627	-0.919174	0.333869	0.517388	-1.6035	0.2504	-1.05044	0.350633	0	0	0	0.0504244	0.273973	-0.129992	0	0	0	0	4.44089e-16	0
KA1205L	0.46585	-0.575477	0.496806	0.635979	-0.0954242	0.407726	-0.652105	-0.587379	0.00384348	-0.611632	-0.13808	0	0	0	0.00217713	0.0599178	-0.0373874	0	0	0	0	0	0
AA1126M	0.0313034	-0.572886	-0.0823949	3.78956e-14	-1.14821	3.60563e-10	1.21848	-1.63916	0.02711	0.542841	0.47686	0	0	0	0.0315877	0.000252195	2.29387e-12	0	0	0	0	-1.4803e-16	0
RA1181M	0.0308727	-0.571871	-0.0267541	-0.0139154	-0.27116	0.378328	-0.209811	-0.8141	0.0659743	0.0808696	0.1812	0	0	0	-0.00286934	0.0641291	0.0603669	0	0	0	0	-3.70074e-17	0
TA1363I	0.0900313	-0.570234	0.0396161	2.35611	-0.539969	-0.215747	-0.703846	-1.57888	0.135479	-0.572706	0.0826305	0	0	0	-0.0434731	0.0117207	0.470548	0	0	0	0	-3.66374e-15	0
EA1242H	0.0723006	-0.562534	-0.928543	-0.858072	-0.218521	-0.880106	1.35711	-0.0469225	-0.0102437	0.674672	0.443119	0	0	0	0.0236125	0.0275827	-0.371929	0	0	0	0	0.253289	0
SA1332H	0.00287116	-0.559033	-1.89478e-14	2.90164e-05	-0.116093	-1.16647e-13	-0.0219331	-0.263442	0.0124537	0.0589092	-0.277749	0	0	0	9.66488e-06	2.66841e-05	-2.25005e-14	0	0	0	0	0.0487825	0
QA1364I	0.177266	-0.558909	-0.031446	0.0190475	-0.59573	-0.0122105	-0.0210618	-1.51631	1.20515	0.402973	-0.00211929	0	0	0	-0.0230773	-0.0179087	0.0158751	0	0	0	0	1.4803e-16	0
DA1163H	0.0256447	-0.546695	-0.594081	1.02555	-0.72773	-0.155537	0.0431278	-0.90863	-0.0145138	0.0598821	0.219815	0	0	0	0.0456752	0.0232917	0.374697	0	0	0	0	0.0850502	0
MA1296Y	0.0426242	-0.546552	-0.594145	-0.583386	-0.584345	-0.0138215	0.988571	-0.311107	1.16777	-0.389762	-0.100308	0	0	0	-0.126018	0.295039	-5.50671e-14	0	0	0	0	3.70074e-16	0
GA1356V	0.000904717	-0.54645	-0.0122354	0	-0.285553	0	0.281658	-0.3819	0.000494227	0.0385981	-0.20064	0	0	0	0.0131283	0.0132869	0	0	0	0	0	0	0
QA1364Y	0.00909552	-0.539386	0.101278	0	-0.484125	0.0367253	0.1661	-0.934116	0.0204311	0.205563	0.344552	0	0	0	0.0168814	0.0831779	-0.0126747	0	0	0	0	0	0
TA1211G	0.0181691	-0.538598	0.699004	0.6315	1.0314	0.00935575	-2.12907	1.23584	-1.2717	-0.556373	0.0233106	0	0	0	-0.211862	-0.321761	8.31394e-11	0	0	0	0	-1.4803e-16	0
AA1252L	0.286333	-0.534001	0.324982	0.578501	-0.934829	0.152388	-0.518697	-2.46083	1.42672	0.33241	0.123887	0	0	0	0.548104	0.0316743	-0.106632	0	0	0	0	4.44089e-16	0
HA1228I	0.0190886	-0.529465	0.576257	0.628917	-0.21793	-0.0574212	-0.19749	-0.762066	0.0510832	-0.180058	-0.283132	0	0	0	-0.000725629	0.083831	-8.88178e-15	0	0	0	0	-0.0868992	0
EA1242L	0.280542	-0.529391	-0.030713	7.10543e-14	-0.233568	0.022744	0.0781779	-0.536331	0.0497183	0.26685	0.1292	0	0	0	0.00584511	0.0684041	-0.281315	0	0	0	0	-2.96059e-16	0
AA1200Y	0.377899	-0.526437	0.000143659	-0.910304	-1.05423	-0.294535	1.27631	-1.41835	0.0162068	1.14532	0.573969	0	0	0	0.139019	0.141281	-5.21065e-14	0	0	0	0	2.59052e-16	0
QA1188T	0.00462578	-0.522003	-0.00145597	-1.70466	0.0634942	0.0248398	0.092021	0.229979	0.00437572	0.444416	0.30439	0	0	0	0.0206585	-0.0134992	-5.71723e-05	0	0	0	0	4.44089e-16	0
EA1132K	0.0646892	-0.520937	2.16573e-11	1.69874	0.0555619	0.326769	-1.00875	-0.28288	-0.0052546	-1.39955	0.0958602	0	0	0	-0.00143293	0.0275636	-8.76336e-14	0	0	0	0	4.44089e-16	0
QA1367A	0.0533245	-0.52085	0.666388	0.581256	0.704019	0.038287	-1.1821	0.727103	-0.26284	-1.26612	-0.512355	0	0	0	-0.00235126	-0.347429	-0.0121317	0	0	0	0	4.44089e-16	0
EA1384F	0.0306461	-0.520306	-0.0483711	7.57912e-14	-0.574997	0.0309103	0.260267	-0.863316	0.0293045	0.487652	0.3268	0	0	0	-0.0359463	-0.00832488	-0.132611	0	0	0	0	-2.96059e-16	0
QA1146F	0.559831	-0.518855	0.00359752	1.19263	-0.562806	-0.126242	0.15072	-0.936848	0.314336	-0.703921	0.146604	0	0	0	0.00307291	0.000319772	-2.60532e-14	0	0	0	0	1.4803e-16	0
QA1367F	0.0338248	-0.516943	0.594861	0.565349	-0.434334	-0.0718627	0.174958	-0.827328	-0.213952	-0.157087	-0.128528	0	0	0	-0.00143021	0.0323626	-0.0175891	0	0	0	0	-1.4803e-16	0
SA1314A	0.000164086	-0.510868	0.64908	0.646397	0.251887	-1.50626e-05	-0.855417	-0.4158	-0.00321681	-0.529654	-0.249861	0	0	0	-0.00426841	-0.104755	0	0	0	0	0	0	0
SA1189V	0.000427816	-0.509348	0.240682	0.208271	-0.431666	-0.0146149	0.371434	-0.883457	0.029521	-0.113607	0.0506361	0	0	0	0.0334522	0.0262416	0	0	0	0	0	0	0
QA1367L	0.0171853	-0.508137	0.559704	0.565349	-0.199486	1.19608e-13	0.10918	-0.708102	-0.229939	-0.432469	-0.187155	0	0	0	0.0147816	0.0739438	0	0	0	0	0	0	0
TA1307R	0.0606085	-0.506213	0.217325	0.222501	-0.54116	-0.251256	0.0419732	-1.0132	-0.00562043	0.525212	0.100039	0	0	0	0.106609	0.0248157	0.0913615	0	0	0	0	1.4803e-16	0
TA1117R	0.0257939	-0.504505	-0.0156355	-3.19131	-0.543397	0.0189881	0.578221	-0.683452	0.00120319	2.78657	0.443494	0	0	0	0.100814	-0.0103953	-2.60532e-14	0	0	0	0	1.4803e-16	0
RA1231K	0.0810793	-0.501688	-0.0209032	0.0507663	0.139711	0.222167	-0.496326	-0.191709	0.00173541	-0.105938	-0.0378549	0	0	0	-0.0429133	0.00167006	-0.0152991	0	0	0	0	-0.00512231	0
TA1117F	0.00489338	-0.498979	-0.108002	-8.05282e-14	-0.694957	-2.43953e-13	0.497107	-1.09437	0.00522099	0.471933	0.472778	0	0	0	-0.0486898	0.0908113	-5.21065e-14	0	0	0	0	2.96059e-16	0
IA1171M	0.0192707	-0.498238	0.0181005	3.78956e-14	-0.521495	0.00258809	0.144675	-0.598901	0.013334	0.340393	0.11046	0	0	0	-0.00739257	0.0345392	2.66454e-14	0	0	0	0	-1.4803e-16	0
CA1235A	5.35925e-14	-0.495963	0.048381	0.257274	0.351484	-0.00565203	-0.210533	0.329739	-0.00481361	-0.687912	-0.5624	0	0	0	0	-0.023307	0	0	0	0	0	-0.0115309	0
TA1343Q	0.0183776	-0.495463	0.523678	0.526336	-0.252489	1.202e-13	-0.510583	-0.744898	-0.0514573	0.228063	-0.1216	0	0	0	-0.0920133	0.0461538	2.54611e-14	0	0	0	0	-0.000498651	0
GA1121D	0.00425244	-0.491696	-0.0249763	9.9476e-13	-0.379605	-0.22654	0.615121	-0.440668	0.00171678	0.160983	-0.201666	0	0	0	0.00393886	0.109386	1.71714e-14	0	0	0	0	-1.4803e-16	0
HA1244R	0.115676	-0.490958	-0.457071	-0.430134	-0.375189	-0.182234	0.632984	-0.287569	-0.018835	0.693023	0.313846	0	0	0	0.00423047	0.300855	-0.130827	0	0	0	0	-0.253182	0
IA1305M	0.0151004	-0.490042	0	-0.0791578	-0.238749	-0.0687455	-0.00705109	-0.390815	0.0192598	0.03643	0.245794	0	0	0	-0.00700732	-0.230955	0	0	0	0	0	0	0
MA1290W	0.00304286	-0.488677	9.4739e-15	0	-0.31271	0	0.136167	-0.56366	0.00821633	0.260219	0	0	0	0	-0.0169103	0	0	0	0	0	0	0	0
GA1272A	0.0088596	-0.487418	-0.0406578	-0.00968727	-0.350929	-0.0962327	0.817334	-0.361363	0.00272634	0.00931217	-0.4712	0	0	0	0.0132794	0.277734	-5.92119e-16	0	0	0	0	0	0
IA1378E	0.0314921	-0.485657	-0.805151	-0.834104	0.204611	0.0413171	0.203496	0.59865	-0.00705626	0.619782	-0.0836	0	0	0	-0.0434045	-0.0596681	-0.380198	0	0	0	0	-1.4803e-16	0
DA1270M	0.0106209	-0.484414	0.763409	0.849529	-1.0199	-0.740927	0.546962	-1.56098	0.0224133	0.167825	0.00442922	0	0	0	0.0174564	0.380696	0.465364	0	0	0	0	1.11022e-16	0
GA1356T	9.86496e-05	-0.483823	-0.000487668	0	-0.210026	0	0.178216	-0.288825	0.00227438	0.0356641	-0.20064	0	0	0	5.92119e-16	0.0123755	0	0	0	0	0	0	0
AA1222S	0.0687612	-0.483603	0.0440912	-1.33895	-0.119735	-0.0192182	0.504535	0.128925	-0.00597772	0.545088	-0.463466	0	0	0	0.241178	0.0439657	-7.89163e-05	0	0	0	0	1.4803e-16	0
HA1244G	0.157387	-0.483373	0.138572	0.144023	0.371792	0.175523	-0.89633	0.286588	-0.453736	-0.309429	-0.163689	0	0	0	-0.0621154	-0.390376	0.538612	0	0	0	0	-0.253182	0
GA1121C	0.012992	-0.481177	-0.207023	-0.182296	-0.663948	0.000738189	0.604689	-0.790557	0.000458889	0.569836	0.184091	0	0	0	0.00283379	0.11021	-8.05282e-14	0	0	0	0	4.44089e-16	0
DA1349K	0.0666975	-0.480851	-0.786901	-0.775869	-0.366549	0.241554	0.781265	-0.397496	-0.0220035	0.763571	0.103404	0	0	0	0.00118394	0.0075227	-0.023012	0	0	0	0	-1.4803e-16	0
SA1220W	0.0343969	-0.480784	0	0	-0.542387	8.28967e-15	0.442709	-0.840655	0.00679894	0.274475	0.144307	0	0	0	0.0339676	0.0109549	5.92119e-16	0	0	0	0	0	0
DA1349Q	0.127635	-0.480783	-0.644265	-0.648371	-0.28384	0.177449	0.338841	-0.294804	-0.0118377	0.648868	0.246464	0	0	0	0.00228491	0.00393077	-0.011572	0	0	0	0	-1.4803e-16	0
SA1332M	0.0267582	-0.478953	0	0	-0.306146	0	0.168512	-0.497244	0.0124001	0.111739	0.0283422	0	0	0	0.00344495	0.00529347	0	0	0	0	0	0	0
HA1176F	0.0407875	-0.47694	0.669692	0.942077	-0.0163744	0.0250045	-0.996418	-0.813969	0.00408478	-0.111872	-0.0684	0	0	0	-7.40136e-06	0.00671716	-1.00068e-13	0	0	0	0	-0.110757	0
VA1358M	0.0973422	-0.476524	-0.00698856	-1.13687e-13	-0.596007	-3.6593e-13	-0.000361306	-0.851605	-0.00771257	0.876692	0.0795937	0	0	0	0.0298655	0.00387687	-8.17124e-14	0	0	0	0	4.44089e-16	0
TA1343F	0.0259326	-0.476359	0.556232	0.526336	-0.300832	1.25529e-13	-0.577293	-0.880055	-0.057732	0.0985073	0.2432	0	0	0	-0.0924644	0.0515825	2.84217e-14	0	0	0	0	0.00774295	0
TA1343A	0.0336428	-0.476077	0.617615	0.526336	0.354835	0.00553527	-1.04527	0.0945713	0.0119547	-0.62333	-0.320476	0	0	0	-0.0880797	-0.146262	-8.58572e-14	0	0	0	0	-0.00976363	0
GA1356A	5.35925e-14	-0.474911	0.0178929	0	-0.0885739	0	0.0872394	-0.122701	0.00175629	0.00643452	-0.37696	0	0	0	0	-0.0302183	0	0	0	0	0	0	0
AA1200M	0.039604	-0.474663	-1.68463e-05	-0.0425152	-0.826286	-0.046939	0.563806	-1.22881	0.014405	0.69021	0.39419	0	0	0	0.00728853	0.242104	-7.81597e-14	0	0	0	0	4.44089e-16	0
IA1383L	0.0253586	-0.472152	0.0437486	-1.67688e-12	-0.0527791	-1.08062e-12	-0.123676	-0.17199	0.00665219	-0.0827037	-0.0872942	0	0	0	-0.00411018	-0.00791803	2.80072e-13	0	0	0	0	8.51171e-16	0
HA1228K	0.306703	-0.470411	-0.42322	-0.417364	-0.106077	-0.0162413	0.523919	-0.292711	0.0123209	0.299295	-0.0680472	0	0	0	0.0462289	0.00648541	0.0664372	0	0	0	0	-0.0949507	0
EA1340L	0.0138869	-0.469315	-0.0790028	3.78956e-14	-0.41164	-0.0212343	0.24913	-0.781242	0.0456094	0.354831	0.0076	0	0	0	0.00349081	0.158463	0.163142	0	0	0	0	-1.4803e-16	0
DA1203D	0.474388	-0.465045	-0.340163	-0.305083	-0.0760753	0.0094401	0.212646	-0.0481505	0.109195	0.0166002	0.0116668	0	0	0	0.203196	0.0468599	-0.258318	0	0	0	0	-2.96059e-16	0
TA1343E	0.0996519	-0.462875	0.549998	0.526336	-0.0405991	0.0749493	-0.579704	-0.472777	-0.0586588	-0.102404	-0.19	0	0	0	-0.0966116	0.00794812	-0.0738695	0	0	0	0	0.000466675	0
EA1210K	0.136925	-0.462606	-0.0312245	0.0344361	-0.354707	0.498977	0.270661	-0.607625	0.115384	-0.0955894	-0.00586069	0	0	0	0.0176902	0.126126	-0.164749	0	0	0	0	0	0
QA1188K	0.00459097	-0.461211	-0.00145597	-0.0264288	-0.262447	-0.347068	0.286381	-0.366849	0.0174501	0.194805	0.044139	0	0	0	0.000320523	0.119253	-5.71723e-05	0	0	0	0	0	0
DA1349F	0.0346463	-0.460325	-0.0606795	-0.0297789	-0.494187	0.17849	0.344461	-0.734643	-0.011534	0.157784	0.1824	0	0	0	0.0190942	0.000730028	-0.0117313	0	0	0	0	0	0
TA1363L	0.122473	-0.459487	0.0351436	2.35611	-0.364551	-0.216826	-0.626892	-1.13452	0.00158228	-0.845761	-0.0756734	0	0	0	-0.0586439	-0.108157	0.470548	0	0	0	0	-3.70074e-17	0
MA1296F	0.0421703	-0.458662	-0.0637288	-0.048598	-0.402257	-0.0191729	0.565542	-0.446523	0.64998	-0.555282	-0.0712878	0	0	0	-0.0673353	0.338772	-5.50671e-14	0	0	0	0	3.70074e-16	0
QA1336M	0.0368263	-0.458266	0.458326	0.492499	-0.156648	0.00321244	-0.347763	-0.680599	0.00411458	-0.357301	0.1216	0	0	0	0.00364046	0.070987	0.000653265	0	0	0	0	0	0
SA1308W	0.24542	-0.457695	-0.0555435	0.367859	-1.03094	-0.0056718	1.05568	-1.65662	-0.100079	0.4397	0.556776	0	0	0	0.0043385	0.43319	-0.0331953	0	0	0	0	1.4803e-16	0
GA1121W	0.000499685	-0.455214	-0.168748	0	-0.954359	-0.0678028	1.3849	-1.04353	0.00459518	0.352847	0.0226975	0	0	0	0.014178	0.191417	0	0	0	0	0	0	0
DA1270N	0.116803	-0.454447	0.318324	1.43316	0.038151	-0.103861	-0.921009	-0.277644	-0.424645	-0.768978	-0.116548	0	0	0	-0.0401343	0.0605181	0.408739	0	0	0	0	0	0
DA1349Y	0.047804	-0.452791	-0.0531315	-0.0297959	-0.538677	0.17849	0.423164	-0.784758	0.0132663	0.157037	0.185709	0	0	0	0.00763415	0.000804496	-0.0117313	0	0	0	0	-2.96059e-16	0
GA1121N	0.0141378	-0.452586	-0.055825	-1.26872	-1.01474	-0.00690701	1.86284	-0.924137	0.0156236	0.802331	0.121489	0	0	0	0.0154589	0.144207	-7.93439e-14	0	0	0	0	4.44089e-16	0
EA1371P	0.0647589	-0.452532	0.708466	0.717544	0.213456	-0.000950173	-0.995418	0.0804114	0.935367	-0.70078	-1.46122	0	0	0	-0.00267757	-0.958588	0.0532742	0	0	0	0	0	0
YA1327L	0.0827768	-0.449629	0.0218351	1.92616	0.0776747	-0.116167	-0.707245	-0.491941	-0.449232	-0.578275	-0.112636	0	0	0	-0.011797	-0.199433	-0.00800972	0	0	0	0	2.96059e-16	0
KA1173M	0.0888007	-0.447958	0.437685	0.711497	-0.498874	0.0672655	-0.265994	-0.883887	0.087611	-0.362032	0.194579	0	0	0	-0.152691	0.000846745	0.216884	0	0	0	0	-2.96059e-16	0
IA1171L	0.0482129	-0.447207	0.068636	1.65793e-13	-0.108795	-0.00942714	-0.0707006	-0.274384	0.00256092	0.00321105	-0.0719395	0	0	0	0.0136304	-0.114382	-9.00021e-14	0	0	0	0	-4.44089e-16	0
EA1241W	0.172704	-0.446505	0.800132	1.43068	-0.582377	0.260099	-0.835086	-1.28526	-0.328705	-0.615321	0.329347	0	0	0	0.0765466	0.313363	0.303443	0	0	0	0	2.96059e-16	0
DA1276I	0.0540287	-0.446359	-0.0520363	1.36615	-0.456718	-0.0837613	-0.475616	-1.13765	0.0440068	-0.111793	-0.1064	0	0	0	0.00983431	0.0764313	0.557622	0	0	0	0	4.44089e-16	0
LA1190W	0.0185688	-0.446061	1.15582e-12	-0.00607128	-0.948608	-0.0788748	0.973738	-1.11454	0.023313	0.554794	0.137297	0	0	0	0.0128954	0.0233324	-9.29627e-14	0	0	0	0	2.96059e-16	0
GA1272Q	0.0497372	-0.445322	-0.00689352	-1.83801	-1.04738	-0.174599	2.50196	-0.910209	-0.00115606	1.37024	-0.277532	0	0	0	0.0481273	0.548341	-0.109879	0	0	0	0	4.44089e-16	0
DA1163C	0.00689165	-0.444764	0.019344	1.19289	0.177555	0.0608899	-1.80804	-0.0478086	-0.0218289	-0.637609	0.266	0	0	0	-0.0125756	-0.0557943	0.366419	0	0	0	0	0	0
RA1382K	0.061602	-0.444705	0.0106454	2.06531e-12	-0.0212519	-0.00915096	-0.163341	-0.334502	-0.00361111	0.131347	-0.038	0	0	0	-0.0388201	-0.0299356	0.0219798	0	0	0	0	-1.4803e-16	0
VA1130M	0.071962	-0.444522	0.01609	-1.89478e-14	-0.552428	-0.0189393	-0.111436	-1.11138	0.00566767	0.706131	0.648944	0	0	0	-0.0278945	0.0188221	0.000723525	0	0	0	0	1.4803e-16	0
TA1343Y	0.038606	-0.443683	0.556232	0.526336	-0.297048	1.25529e-13	-0.583061	-0.872433	-0.0515354	0.103024	0.2432	0	0	0	-0.0764444	0.0473035	2.84217e-14	0	0	0	0	0.00804788	0
GA1356N	0.000137507	-0.440979	-0.000487668	0	-0.280958	0	0.21135	-0.419234	0.000636402	0.0893871	-0.04256	0	0	0	0.000887553	0.0124376	0	0	0	0	0	0	0
QA1367R	0.160572	-0.440154	-0.874579	-0.800504	-0.408525	0.671004	0.894474	-0.22142	0.110311	0.756984	-0.13487	0	0	0	0.0856192	0.0349474	-0.518648	0	0	0	0	-1.4803e-16	0
YA1239F	0.140158	-0.433561	0.352923	0.917928	0.0350427	0.0363243	-0.437803	-0.317664	0.0218688	-0.40446	-0.668743	0	0	0	0.0316761	0.0122895	5.92119e-16	0	0	0	0	-0.000654393	0
EA1303I	0.118028	-0.43307	-0.0133986	0.0255466	-0.347409	-0.0945028	0.150675	-0.735767	0.017828	0.252133	0.0123484	0	0	0	0.323607	0.158893	-0.0241303	0	0	0	0	4.44089e-16	0
DA1270I	0.0460705	-0.433051	0.713999	0.853877	-0.740217	-0.641722	0.556685	-1.20933	0.0773231	-0.111516	-0.543319	0	0	0	0.14227	0.428879	0.468899	0	0	0	0	0	0
SA1172W	0.0465882	-0.432091	0.904596	0.937344	-1.85178	-0.000617445	1.60875	-3.14358	0.0458279	0.325004	0.671376	0	0	0	0.0669068	0.429971	0.00407485	0	0	0	0	2.96059e-16	0
KA1333Y	0.0765246	-0.430092	-0.0336633	1.263	-0.185665	-0.486509	-0.238608	-0.213312	0.00114038	-0.542835	0.0661901	0	0	0	0.00126613	0.146105	-0.0610964	0	0	0	0	0	0
DA1372L	0.0278842	-0.428101	0.456028	-1.01418	-0.675659	0.158263	0.630984	-1.26498	0.0752178	1.122	0.101689	0	0	0	-0.0187127	0.259469	0.00124763	0	0	0	0	4.44089e-16	0
EA1241M	0.0888197	-0.42565	0.813975	1.24473	-0.338633	0.244955	-1.21823	-1.12848	-0.0959146	-0.614929	0.315016	0	0	0	0.0680288	0.232175	0.284777	0	0	0	0	-0.000945934	0
CA1156M	0.117132	-0.424094	0.0786568	0.135602	-1.19183	-0.0990907	1.17201	-2.02532	0.0749376	0.528361	0.683	0	0	0	0.220838	0.0544741	-0.0012497	0	0	0	0	4.44089e-16	0
AA1200R	0.142793	-0.423907	-0.193643	-0.995703	-0.786424	-0.717946	1.16819	-0.83834	0.0117018	1.48836	0.355957	0	0	0	0.0787629	0.134422	0.00517312	0	0	0	0	7.40149e-17	0
VA1111W	0.038461	-0.421773	0.0530752	0.080479	-0.665025	-0.0206385	0.242894	-0.694667	0.233925	-0.0939477	0.42964	0	0	0	0.00224244	-0.167062	0.0102495	0	0	0	0	4.44089e-16	0
CA1354L	0.190196	-0.420811	0.104828	0.163716	-0.940669	7.62489e-05	0.466551	-2.32132	2.21095	0.00197726	-0.225358	0	0	0	0.118432	0.0443969	-7.81597e-14	0	0	0	0	4.44089e-16	0
SA1332E	0.0127943	-0.419004	-1.89478e-14	2.32307e-05	-0.152192	-0.038832	0.0642059	-0.287926	0.0134196	0.037733	-0.0227569	0	0	0	0.00537768	-1.14934e-05	-0.0380571	0	0	0	0	1.4803e-16	0
NA1335A	0.00672388	-0.415839	0.0699529	6.67793e-07	0.432659	-5.68212e-08	-0.577935	0.446446	-0.00465166	-0.204006	-0.556529	0	0	0	-0.0217762	-0.232733	1.62971e-08	0	0	0	0	-1.4803e-16	0
EA1303R	0.00762695	-0.415087	-0.683094	-0.61897	-0.222154	-0.155469	0.450705	-0.128835	0.00234463	0.969544	0.0495843	0	0	0	0.0720792	0.249205	-0.150821	0	0	0	0	-1.85037e-16	0
GA1356H	0.000258783	-0.41431	-0.000487668	0	-0.494231	1.77636e-15	0.416989	-0.661808	0.00447535	0.240968	0.0304	0	0	0	0.000601204	0.013456	1.06581e-14	0	0	0	0	0.0487825	0
HA1228W	0.147955	-0.414201	0.653863	0.6315	-0.49436	-0.0519695	-0.0783731	-1.14565	0.0195303	0.115772	0.0340735	0	0	0	-0.00120685	0.0104738	-2.30926e-14	0	0	0	0	-0.0973763	0
QA1367S	0.0625787	-0.406887	-0.0710729	-0.0823189	0.522046	0.038287	-0.63447	1.03209	-0.0889946	-0.668061	-0.469041	0	0	0	0.0267836	-0.249008	-0.0121317	0	0	0	0	4.44089e-16	0
KA1294K	0.347886	-0.406312	-0.197794	-0.198529	-0.012254	-0.00301375	0.000180736	-0.0126497	-0.00972643	0.0016845	0.0220391	0	0	0	0.00475661	0.00426464	-0.00100678	0	0	0	0	-2.96059e-16	0
EA1384R	0.0119862	-0.404926	-0.0305813	2.39564e-09	-0.308794	-0.0681569	0.181779	-0.39033	7.94282e-05	0.204392	0.1292	0	0	0	0.0355583	2.95666e-05	-0.158074	0	0	0	0	-1.11022e-16	0
GA1272F	0.178588	-0.404448	-0.112697	0.0542016	-2.08523	-0.814921	3.13624	-2.64732	0.895089	1.10489	-0.0266399	0	0	0	0.0489768	0.858515	0.0429637	0	0	0	0	2.96059e-16	0
EA1242Y	0.0644559	-0.402143	0.00613398	-0.661722	-0.573587	-0.32061	0.780058	-0.72576	0.0217593	0.852561	0.464922	0	0	0	0.0414668	0.027639	-0.287406	0	0	0	0	4.09955e-05	0
GA1263K	0.0166273	-0.397816	0.000672741	0.000672741	-0.623567	0.0281957	0.586088	-0.878653	0.00383779	0.329448	0.150995	0	0	0	0.0044946	0.15956	-7.81597e-14	0	0	0	0	4.44089e-16	0
EA1132V	0.00398465	-0.397729	-0.0260238	1.69874	-0.2354	0.208779	-0.806349	-0.882934	1.31526	-1.82038	0.0205534	0	0	0	0.130019	0.175711	8.88178e-15	0	0	0	0	0	0
SA1332N	0.000141235	-0.396801	0	0	-0.0709226	-5.92119e-16	-0.00563884	-0.156952	-8.36688e-06	0.0410745	-0.204353	0	0	0	-4.73695e-15	0	0	0	0	0	0	0	0
TA1117Y	0.00472713	-0.394247	-0.108002	-8.05282e-14	-0.652797	-2.43953e-13	0.516613	-0.998629	0.00742449	0.435682	0.457018	0	0	0	-0.0515574	0.0908113	-5.21065e-14	0	0	0	0	2.96059e-16	0
KA1333F	0.0161945	-0.392363	-0.00265722	1.263	-0.159544	-0.439599	-0.269504	-0.186221	-0.00298092	-0.638682	0.0994824	0	0	0	0.005823	0.0804533	-0.0614797	0	0	0	0	-1.4803e-16	0
IA1378Y	0.0661352	-0.39186	0.00454558	-1.263	0.0128864	-0.0823142	0.0733351	0.262073	0.00816502	0.311482	0.2432	0	0	0	0.0219766	0.0488428	0.015791	0	0	0	0	0	0
KA1333W	0.00705178	-0.390005	-0.0556136	1.263	-0.447657	-0.258694	-0.111395	-0.577966	0.33483	-0.601187	0.105225	0	0	0	0.02055	0.248762	-0.0610964	0	0	0	0	0	0
TA1211A	0.00809378	-0.387279	0.694804	0.6315	0.513299	0.00935575	-1.08301	0.357708	-0.984649	-0.544577	0.221534	0	0	0	-0.203239	-0.13293	1.14871e-13	0	0	0	0	0	0
TA1307E	0.00224355	-0.387097	-0.340866	-0.311678	0.0554277	0.0325944	-0.332712	-0.118377	-0.0228088	0.658365	0.105022	0	0	0	-0.0236562	0.00899614	-0.0884067	0	0	0	0	1.4803e-16	0
DA1276W	0.0506904	-0.384642	-0.0104785	1.1691	-1.01454	0.247425	-0.555244	-1.84394	0.263518	0.731338	0.2204	0	0	0	-0.129894	-0.179769	0.537677	0	0	0	0	4.44089e-16	0
CA1237T	0.0202208	-0.384299	-0.388987	-0.387922	-0.0365166	-0.104299	1.04307	0.0889355	0.0589353	-0.324699	-0.331571	0	0	0	-0.00152302	0.0440908	0.000278465	0	0	0	0	4.44089e-16	0
IA1268L	0.0192972	-0.382951	0.00898538	4.73695e-14	-0.0933126	1.32635e-13	-0.0484387	-0.237326	-0.000895128	0.0546231	-0.0145976	0	0	0	-0.0519892	-0.034899	2.66454e-14	0	0	0	0	-1.4803e-16	0
RA1209N	0.0704666	-0.381326	-0.0339483	0.0487333	0.479828	-0.37047	-0.516375	0.747171	-0.00218844	-1.03163	0.153053	0	0	0	-0.0606423	-0.0891357	0.205147	0	0	0	0	2.96059e-16	0
AA1148Q	0.0760883	-0.379554	-0.391617	-0.384926	-1.16536	-0.15079	1.32694	-1.57698	0.562575	1.55919	-0.182051	0	0	0	0.0201856	0.0158619	0.00328259	0	0	0	0	4.44089e-16	0
KA1309E	0.117907	-0.379205	1.54147	-0.686448	0.601159	0.343704	-1.46489	0.665589	0.368822	-0.245682	-0.882866	0	0	0	0.15488	-0.206878	-0.77494	0	0	0	0	5.92119e-16	0
IA1305L	0.00271256	-0.37694	0	-0.0442191	0.0412854	-0.0459261	-0.0695691	0.00491227	0.00488071	-0.159413	-0.113965	0	0	0	0.005074	-0.253678	0	0	0	0	0	0	0
GA1121F	0.0282701	-0.376798	-0.0939176	0	-0.957148	0.116511	1.23342	-1.13447	0.00334787	0.384852	0.0409632	0	0	0	0.0296465	0.191417	0	0	0	0	0	0	0
IA1277Y	0.0611711	-0.376259	0.0152483	-0.1115	-0.616598	0.344901	0.122952	-0.863177	0.0984247	0.41936	0.245688	0	0	0	-0.0315594	-0.210628	1.68412e-08	0	0	0	0	-1.4803e-16	0
SA1189N	0.10126	-0.373373	-0.380217	-0.381422	-0.19002	-0.000799061	0.143283	-0.472547	0.0390849	0.275841	0.420231	0	0	0	0.173193	-0.000538566	0	0	0	0	0	0	0
DA1349L	0.0383574	-0.372831	-0.0374148	-0.0297662	-0.298528	0.177449	0.291089	-0.449442	-0.0220035	0.00404012	-3.97904e-13	0	0	0	0.00331807	0.000879943	-0.011572	0	0	0	0	-1.4803e-16	0
VA1180M	0.0645991	-0.371516	-0.0552388	-7.72123e-13	-0.887651	0.0453718	0.385828	-1.2306	0.0804282	1.08761	0.212595	0	0	0	-0.00913964	0.0542582	-0.000723523	0	0	0	0	0	0
TA1117L	0.00020921	-0.365901	-0.0668299	3.78956e-14	-0.548656	1.21977e-13	0.382799	-0.966601	-6.19236e-06	0.415773	0.443266	0	0	0	-0.0256459	0.0486978	2.60532e-14	0	0	0	0	-1.4803e-16	0
NA1335H	0.0201293	-0.365651	-0.0131778	-0.0160573	-0.285571	0.000438448	0.23908	-0.45656	0.00268666	0.143821	-0.0502945	0	0	0	0.00826074	0.0895866	-0.000790905	0	0	0	0	0.0625132	0
KA1114P	0.0716317	-0.365626	8.43177e-13	0.448066	0.260483	-0.027499	-0.67726	0.263608	0.823432	-0.479879	-0.974656	0	0	0	-0.00192093	-1.52221	2.60532e-14	0	0	0	0	-1.4803e-16	0
IA1361L	0.00494231	-0.365163	0.00464461	-2.84217e-14	0.0364421	-1.23161e-13	-0.233692	-0.0355767	0.0179441	-0.0778692	-0.076	0	0	0	-0.00105653	-0.0399088	-2.36848e-14	0	0	0	0	1.4803e-16	0
QA1188L	0.0240434	-0.365007	0	-0.0150159	-0.156	-0.00999178	0.142415	-0.286931	0.000416211	0.0681891	-0.116357	0	0	0	0.00826819	0.083938	0	0	0	0	0	0	0
GA1263R	0.00923231	-0.364809	0.000143659	0.000143659	-0.482143	-0.0405913	0.34752	-0.678712	0.00952813	0.298595	0.10753	0	0	0	0.0731764	0.0931744	-2.72375e-14	0	0	0	0	1.4803e-16	0
DA1349W	0.0507452	-0.364012	-0.0613617	-0.0297789	-0.819588	0.178259	0.757886	-1.15938	-0.00777088	0.245857	0.487771	0	0	0	0.0558246	0.0120278	-0.0117313	0	0	0	0	-2.96059e-16	0
AA1126P	0.000293989	-0.360267	0	0	-0.00482489	0	0.00718423	-0.00297596	-0.0807098	0.00969933	-0.00413977	0	0	0	-0.2845	0	0	0	0	0	0	0	0
LA1169M	0.0266114	-0.357738	0.0139318	2.84217e-14	-0.528268	1.43885e-13	0.0874902	-0.514546	-0.0305263	0.415002	0.206837	0	0	0	-0.00765768	0.0350144	2.84217e-14	0	0	0	0	-1.11022e-16	0
YA1239M	0.11513	-0.357142	0.087198	1.48646	0.114381	0.0655549	-0.816306	-0.288348	0.0481042	-0.220332	-0.856644	0	0	0	0.0260795	0.0569637	-2.78296e-14	0	0	0	0	-0.0032848	0
KA1205Q	0.289303	-0.356214	0.536117	-1.10629	0.141201	0.397171	-0.765441	0.288939	0.00259814	0.151227	0.0183004	0	0	0	0.0173524	-0.0490095	-0.0373872	0	0	0	0	-1.4803e-16	0
AA1222D	0.000123532	-0.355991	-0.801044	-0.783701	-0.258562	0.226537	0.969035	-0.115358	-0.0130195	0.528434	0.0236131	0	0	0	0.0840455	0.158717	-0.21597	0	0	0	0	-1.4803e-16	0
GA1263W	0.0179755	-0.35237	-4.11804e-05	-0.0610748	-1.35548	-0.00176034	1.28383	-1.77904	0.0200977	0.822617	0.696848	0	0	0	0.0216339	0.205777	-5.21065e-14	0	0	0	0	2.96059e-16	0
QA1238R	0.0131856	-0.350451	0.0338885	1.18424e-13	0.0405847	-0.506965	-0.366285	-0.0793828	-0.00241959	0.226908	0.0608	0	0	0	0.0668006	-0.0553651	0.17562	0	0	0	0	-8.14164e-15	0
GA1272R	0.0174179	-0.350001	-0.892432	-0.891925	-1.34315	-1.02878	2.8383	-1.10691	0.0451395	1.6948	0.00147211	0	0	0	0.117505	0.463347	0.215975	0	0	0	0	0	0
SA1332L	0.039109	-0.349096	-1.89478e-14	2.90164e-05	-0.143616	-1.22569e-13	0.0624989	-0.278632	0.0128689	0.0681848	-0.0856513	0	0	0	0.0152212	2.66841e-05	-2.60532e-14	0	0	0	0	1.4803e-16	0
FA1207W	0.47276	-0.348835	-0.0327904	-2.39527e-08	-0.905922	-0.255958	1.07467	-1.12778	0.976731	0.0985434	0.146685	0	0	0	-0.31627	-0.0287801	-0.00674552	0	0	0	0	1.85037e-16	0
TA1117K	0.0673639	-0.34855	-0.339782	-0.502701	-0.460602	0.0112623	0.371579	-0.753522	0.00151118	0.838271	0.528042	0	0	0	-0.042609	0.0351999	-2.60532e-14	0	0	0	0	1.4803e-16	0
QA1367H	0.055599	-0.347571	-0.0993958	-0.0621007	-0.262392	5.23891e-05	0.384668	-0.193059	0.0161645	-0.137964	-0.115462	0	0	0	0.00237883	-0.0355268	2.2086e-13	0	0	0	0	0.119539	0
AA1200K	0.0133565	-0.346935	0	-0.804672	-0.792887	-0.563956	1.33917	-1.08892	0.00449734	1.24918	0.303266	0	0	0	0.0011845	0.143847	0.00620836	0	0	0	0	0	0
AA1200L	0.0134862	-0.345217	-2.55792e-05	-0.0425239	-0.684236	-0.0468418	0.620467	-1.08071	0.0127532	0.565064	0.300265	0	0	0	0.0105667	0.261176	-5.21065e-14	0	0	0	0	2.96059e-16	0
VA1265I	0.000121142	-0.343579	9.17074e-12	0	-0.334006	0.0162331	0.182698	-0.598593	0.000675141	0.185293	0.204154	0	0	0	-3.47161e-05	0.00431836	0	0	0	0	0	0	0
SA1206A	0.00293634	-0.342237	0.0010743	1.63775	0.018021	-0.000192623	-0.193108	-0.268363	0.0217147	-1.36154	-0.1976	0	0	0	7.27209e-08	-0.128624	-2.60532e-14	0	0	0	0	1.4803e-16	0
EA1384Y	0.0169003	-0.341836	-0.038269	0	-0.599283	0.0210909	0.408688	-0.800676	0.0312681	0.444714	0.355491	0	0	0	-0.025616	-0.0477324	-0.139243	0	0	0	0	0	0
TA1211V	0.00280653	-0.340707	0.641156	0.6315	-0.298346	2.83522e-05	-0.264923	-0.841522	-0.986048	-0.0784629	0.0350593	0	0	0	0.820852	0.152713	2.72375e-14	0	0	0	0	-1.11022e-16	0
QA1146K	0.0229944	-0.340041	-9.4739e-15	1.32695	-0.0585763	-0.33041	-0.0434709	-0.252951	-0.00500471	-0.733568	-0.226837	0	0	0	-0.016177	0.000372136	-2.60532e-14	0	0	0	0	1.4803e-16	0
RA1209L	0.104329	-0.337299	1.10225	1.15811	0.0771194	-0.355291	-0.786757	-0.479991	-0.0145076	-1.01875	-0.143029	0	0	0	-0.0587058	0.0137428	0.182249	0	0	0	0	2.96059e-16	0
HA1368M	0.0405667	-0.33632	-0.0122658	1.69366	-0.26903	-0.000775198	-0.551384	-0.825297	0.0139846	-0.177669	-0.145192	0	0	0	0.00231878	0.0261039	5.0863e-13	0	0	0	0	-0.0646707	0
TA1343I	0.0001463	-0.335519	0.517268	0.526336	-0.44428	0	-0.467101	-1.27637	0.218752	0.180366	0.0988	0	0	0	0.312926	0.310725	0	0	0	0	0	-0.00221802	0
GA1263M	0.0394175	-0.335171	0.000672741	0.000672741	-0.904725	0.000621545	0.854965	-1.25187	0.0114364	0.449905	0.491858	0	0	0	0.0112934	0.214267	-7.81597e-14	0	0	0	0	4.44089e-16	0
PA1144W	0.0812853	-0.335007	-0.108777	0	-0.861525	0	0.951879	-1.15199	0.0118529	0.431835	0.133543	0	0	0	0.258172	0.146721	0	0	0	0	0	0	0
DA1349H	0.0470444	-0.333868	-0.681164	-0.661277	-0.398754	0.192154	0.549524	-0.35563	-0.00594968	0.696755	0.284185	0	0	0	1.18424e-15	0.00364347	-0.00783557	0	0	0	0	0.0541239	0
VA1155D	0.00135124	-0.332908	0	0	0.0679827	0.260856	-0.160364	0.0364006	0.000611693	-0.0413148	-0.430811	0	0	0	-0.0063752	-0.0334288	-0.0598937	0	0	0	0	0	0
EA1242V	0.000129425	-0.327795	-0.0553388	8.05282e-14	-0.191354	0.0213692	0.0887413	-0.434425	0.00301941	0.142063	0.38	0	0	0	-0.000553934	0.135201	-0.281315	0	0	0	0	-2.96059e-16	0
QA1134R	0.0162692	-0.3264	0.0018731	7.57912e-14	-0.17182	-0.11385	0.0355456	-0.249039	1.1357e-05	0.0687221	0.0288515	0	0	0	0.0733055	0	5.21065e-14	0	0	0	0	-2.96059e-16	0
CA1235E	0.0110541	-0.323554	-0.0209622	-1.23191	-0.289946	0.247486	0.876419	-0.439782	-0.00371154	0.90963	-0.4484	0	0	0	0.0712785	0.00351681	-0.0001281	0	0	0	0	0.00647583	0
RA1253M	0.0840384	-0.323517	-0.0368881	1.9069	-0.701928	0.842286	-0.12848	-1.53243	0.0221456	-0.592623	0.237951	0	0	0	-0.109224	-0.000913315	-0.231229	0	0	0	0	-1.4803e-16	0
EA1242Q	0.0947886	-0.322776	-0.00437326	-1.31483	0.00451116	0.0493165	0.194978	0.107654	-0.026102	0.662693	0.281666	0	0	0	-0.000979454	-0.0857359	-0.277419	0	0	0	0	0.000106464	0
SA1308C	0.000220099	-0.321555	0	4.73695e-15	-0.205702	-0.00183822	-0.13878	-0.496814	0	0.178025	0.345897	0	0	0	-0.00234301	0.038786	0	0	0	0	0	0	0
TA1307F	0.0090765	-0.321463	0.534835	0.555766	-0.273882	0.0188592	-0.442127	-0.787718	0.0187439	-0.0454635	0.0992283	0	0	0	0.000294257	-0.17492	-2.4342e-12	0	0	0	0	2.96059e-16	0
VA1111M	0.0856714	-0.318998	0.113016	0.0668214	-0.557872	-0.00583349	-0.0308849	-0.90554	0.00156621	0.683438	0.288589	0	0	0	0.0291799	-0.0504624	-0.00147747	0	0	0	0	1.4803e-16	0
TA1151L	0.0263017	-0.316824	0.305738	0.887114	-0.878939	0.0275731	-0.171369	-2.20525	0.525329	0.383934	-0.266845	0	0	0	1.07589	0.0136327	-7.81597e-14	0	0	0	0	4.44089e-16	0
SA1172K	0.0562236	-0.316746	0.037761	-0.0129176	-0.950271	-0.0207409	1.28847	-1.92709	0.0557025	1.15558	0.28639	0	0	0	-0.0609668	0.267417	-0.168664	0	0	0	0	0	0
SA1332K	0.00958923	-0.315466	-9.4739e-15	0	-0.195502	0.0238793	0.0884041	-0.362312	0.00211797	0.0887023	0.0584308	0	0	0	0.00119215	0	-0.0203788	0	0	0	0	0	0
LA1198F	0.176003	-0.314552	0.0362848	-0.00664736	-0.321875	-0.439698	0.442002	-0.0734355	0.0195153	-0.12147	0.120194	0	0	0	0.0305772	0.0958507	0	0	0	0	0	0	0
TA1307Y	0.00677036	-0.314039	0.534835	0.564328	-0.211346	0.0309813	-0.54033	-0.709973	0.0266382	-0.0738314	0.074853	0	0	0	-0.0101942	-0.203666	-3.63443e-12	0	0	0	0	4.44089e-16	0
VA1155N	0.000903723	-0.310313	0	0	0.0209276	0	-0.111719	-0.0327018	0.000611693	0.0178397	-0.266284	0	0	0	0.0610135	0.00375318	0	0	0	0	0	0	0
EA1303Q	0.0230159	-0.309049	-0.369817	-0.386108	-0.0232089	-0.0893867	0.195484	0.106262	0.0228964	0.361553	-0.0924546	0	0	0	-0.025818	0.144976	-0.00844997	0	0	0	0	-1.4803e-16	0
DA1160M	0.0239572	-0.307294	0.810835	0.877089	-0.566201	-0.221149	-0.970276	-1.29812	0.0219349	0.396826	0.0437805	0	0	0	-0.0516861	-0.0124308	0.649676	0	0	0	0	0	0
EA1337P	0.0178776	-0.30226	0.935945	0.927468	0.315322	0.0773747	-1.34323	0.0539663	0.726546	-1.07832	-1.28959	0	0	0	-0.0575646	-2.38174	0.429826	0	0	0	0	4.44089e-16	0
DA1372F	0.019731	-0.300551	0.421713	-1.10713	-0.77241	0.0827641	0.723426	-1.23037	0.022241	1.24218	0.330471	0	0	0	-0.015482	0.237021	0.00203765	0	0	0	0	4.44089e-16	0
EA1303P	0.0161971	-0.299818	-0.00309898	0.00622804	-0.100022	-0.087645	-0.65027	-0.368524	1.0474	-0.0870895	-0.0286928	0	0	0	-0.0268886	-1.74342	-0.00129113	0	0	0	0	7.85141e-05	0
AA1222R	0.0392947	-0.299192	-0.845071	-0.845071	-0.621093	-0.206526	1.34356	-0.448536	-0.0040598	1.3503	-0.247462	0	0	0	0.0677688	0.358199	0.157004	0	0	0	0	-2.22045e-16	0
SA1344N	0.076189	-0.29875	0.132678	-0.597922	0.0176767	-0.0446263	0.00224354	-0.0604154	-0.024163	0.242251	-0.0274976	0	0	0	0.013138	0.0274519	0.0479027	0	0	0	0	-1.4164e-05	0
TA1343W	0.00451321	-0.298297	0.551786	0.526336	-0.638876	1.14161e-12	-0.210561	-1.36957	0.0680786	0.29473	0.342	0	0	0	0.110299	0.0575216	-8.05282e-14	0	0	0	0	0.0274835	0
QA1146I	0.0206934	-0.297341	0	1.56314	0.0948904	0.0124222	-0.276563	0.0261196	-0.00548562	-1.56129	-0.152153	0	0	0	0.00158515	-2.84217e-14	2.60532e-14	0	0	0	0	-1.4803e-16	0
GA1272T	0.0478545	-0.294883	-0.0511607	-1.72565	-0.814565	-0.159308	2.09745	-0.644043	0.160549	0.563493	-0.2508	0	0	0	0.547743	0.558107	-0.0185982	0	0	0	0	1.4803e-16	0
TA1258L	0.0280872	-0.293343	0.554966	0.554966	-0.560142	-0.195326	0.394759	-1.38132	0.125248	0.265301	-0.0573706	0	0	0	0.00557948	0.0836092	7.10543e-15	0	0	0	0	1.4803e-16	0
CA1235V	0.043249	-0.292972	-0.0188843	0.216792	-0.440608	-0.0473095	0.274391	-1.04357	1.00613	0.0344707	-0.342	0	0	0	0.0650665	0.0115368	-1.05397e-13	0	0	0	0	0.00254895	0
IA1277L	0.00982827	-0.289095	-0.00131067	8.05282e-14	-0.12505	0.0014113	0.0146016	-0.286973	0.0474615	0.122167	-0.076	0	0	0	0.0145974	-0.0108656	-1.13095e-13	0	0	0	0	-1.4803e-16	0
MA1302L	0.033923	-0.287771	0.0186769	-1.62646e-08	0.132063	-3.13802e-09	-0.09043	0.0725368	0.0284081	-0.124216	-0.328852	0	0	0	0.0103154	-0.0471252	-9.54262e-10	0	0	0	0	-0.00627263	0
EA1321M	0.110756	-0.287092	0.863356	2.87766	-0.208174	0.796241	-3.06455	-1.27799	0.0154004	-0.537146	0.185624	0	0	0	0.00628898	0.0405453	0.0561999	0	0	0	0	2.96059e-16	0
TA1211K	0.0374055	-0.285456	1.00941	1.03566	-0.165068	0.240668	-0.540015	-0.754084	-0.957385	0.515759	-0.168264	0	0	0	-0.393297	0.0112415	-0.108844	0	0	0	0	2.59052e-16	0
YA1327M	0.121051	-0.282511	0.0218351	1.92616	0.0997111	-0.11059	-0.83659	-0.389422	-0.469826	-0.574419	0.0642738	0	0	0	-0.00563822	-0.20003	-0.00800972	0	0	0	0	2.96059e-16	0
SA1172I	0.0446929	-0.281122	1.07296	1.12164	-1.15361	0.00915404	0.387629	-2.73972	0.100033	0.0733366	0.380905	0	0	0	0.403201	0.442675	0.063353	0	0	0	0	2.96059e-16	0
GA1121Y	0.0117919	-0.28093	-0.0710247	0	-0.790308	0.0953747	1.07829	-0.907884	0.00289817	0.296296	0.00750503	0	0	0	0.00792431	0.170332	0	0	0	0	0	0	0
EA1242F	0.0241931	-0.280752	-0.010361	0.00548726	-0.502328	-0.300302	0.433296	-0.818652	-0.0149749	0.718289	0.468803	0	0	0	0.0309029	0.063135	-0.291019	0	0	0	0	0.000106464	0
SA1206Q	0.357257	-0.280254	0.253912	-0.258928	-0.115956	-0.0574785	0.0133464	-0.449456	0.00235578	0.319943	-0.0225017	0	0	0	0.0187415	-0.00674411	0.0157669	0	0	0	0	4.44089e-16	0
DA1270L	0.00190821	-0.278084	0.788596	0.869192	-0.607876	-0.738154	0.370405	-1.03506	0.0219815	-0.137201	-0.359528	0	0	0	0.0841954	0.285313	0.465364	0	0	0	0	-3.70074e-17	0
TA1117I	0.00039685	-0.278032	-0.0898886	0	-0.567838	0	0.70889	-0.813132	5.08387e-05	0.28475	0.259948	0	0	0	-0.0608125	0.109618	0	0	0	0	0	0	0
NA1243R	0.17067	-0.27353	-0.368907	0.521737	-0.463559	-0.306048	0.132912	-0.820502	0.039028	1.43518	0.318194	0	0	0	0.0718272	0.262183	-0.833391	0	0	0	0	0	0
QA1367M	0.106891	-0.273223	0.600115	0.574898	-0.189653	7.79821e-13	0.0462725	-0.60832	-0.235035	-0.456532	-0.00210213	0	0	0	-0.00286681	0.0572171	0	0	0	0	0	0	0
QA1364F	0.329883	-0.272011	0.0825948	0	-0.535198	0.0192112	0.175538	-1.04094	0.383507	0.236873	0.341185	0	0	0	0.0784234	0.0871842	-0.0132042	0	0	0	0	0	0
GA1121S	1.26738e-05	-0.271224	-0.626609	-0.588237	-0.377649	-0.00208768	0.753284	-0.198924	0.00120126	0.555453	0.208543	0	0	0	0.00380233	0.0707369	0	0	0	0	0	0	0
IA1183M	0.250447	-0.270045	0.060541	-0.254044	-0.135294	-0.327396	0.207813	0.133722	-0.00199978	0.257593	-0.194454	0	0	0	-0.0182694	-0.0567481	0.00174412	0	0	0	0	4.44089e-16	0
CA1235H	0.165595	-0.269692	-0.0295606	-0.704995	-0.395739	-0.102081	0.965132	-0.45271	-0.0261909	0.401218	-0.0532	0	0	0	0.00389336	0.0351701	-0.00604731	0	0	0	0	0.130588	0
VA1155K	0.000354121	-0.268611	5.68434e-14	1.13687e-13	0.0830553	-0.144572	-0.195103	0.0477643	0.000611693	0.0947581	-0.149657	0	0	0	-0.00546884	-0.00408376	7.81597e-14	0	0	0	0	-4.44089e-16	0
EA1241L	0.0118266	-0.26734	0.872677	1.59546	-0.0467727	0.239238	-1.09799	-0.65821	-0.487483	-0.992101	-0.0476702	0	0	0	0.0136663	0.138271	0.341845	0	0	0	0	0	0
SA1172Y	0.0622743	-0.26314	0.694657	0.741905	-1.79825	0.0490682	1.74652	-2.97949	0.328836	0.363677	0.579874	0	0	0	0.00140251	0.377271	0.00865744	0	0	0	0	1.4803e-16	0
CA1182I	0.246384	-0.262908	-0.11416	0.00434508	-0.889252	-2.20268e-13	0.836463	-2.00617	0.429037	0.181356	0.248203	0	0	0	1.04727	0.38724	-2.30926e-14	0	0	0	0	1.4803e-16	0
EA1321L	0.208974	-0.261981	1.13917	2.94529	0.0313493	0.525423	-2.89803	-1.20535	0.0932265	-0.958361	-0.0123328	0	0	0	0.0135623	-0.0353217	0.0640752	0	0	0	0	4.44089e-16	0
LA1165I	0.134066	-0.261513	-0.0966358	-1.13687e-13	-0.388106	-0.0598519	0.214263	-0.648972	0.413358	0.0355011	0.0709994	0	0	0	0.197931	0.229219	-7.99361e-14	0	0	0	0	4.44089e-16	0
RA1209M	0.117367	-0.25873	1.06613	1.14438	0.056638	-0.307125	-0.93615	-0.505013	0.0289544	-0.978421	0.037588	0	0	0	-0.0615725	0.0972871	0.195863	0	0	0	0	1.4803e-16	0
SA1332D	3.89897e-05	-0.257998	0	0	-0.0412092	-0.0609406	-0.0385266	-0.117391	-8.30325e-06	-0.00121626	0.0520569	0	0	0	-5.92119e-16	0	-0.0507625	0	0	0	0	0	0
QA1238A	0.00957366	-0.257181	0.113115	5.21065e-14	0.654852	0.00102928	-0.789939	0.818714	-0.00253261	-0.870011	-0.1824	0	0	0	-9.29384e-06	-0.312604	2.72375e-14	0	0	0	0	-1.4803e-16	0
VA1293I	0.0142839	-0.253295	0.0158288	-3.78956e-14	-0.367062	-1.21977e-13	0.146064	-0.7118	-8.66113e-05	0.555689	0.110692	0	0	0	-0.00262143	0.112366	-2.60532e-14	0	0	0	0	1.4803e-16	0
GA1356S	2.11795e-05	-0.251844	-0.000472483	0	-0.144016	0	0.203905	-0.128694	0.00167171	0.0346408	-0.21888	0	0	0	-5.92119e-16	0.0112764	0	0	0	0	0	0	0
AA1222N	0.0432252	-0.251106	-0.404222	-0.783666	-0.314238	-0.0207533	0.910588	-0.180154	0.00721077	0.699203	-0.238405	0	0	0	0.0733305	0.181221	-1.38126e-08	0	0	0	0	-1.4803e-16	0
TA1363K	0.0937351	-0.250824	0.132322	0.968586	-0.390184	0.121716	-0.275343	-1.04571	-0.00316439	-0.0952585	-0.0160186	0	0	0	-0.0639473	-0.199896	0.416177	0	0	0	0	2.51651e-15	0
SA1332Q	0.00170317	-0.250755	-3.78956e-14	5.22471e-05	-0.184289	-2.44545e-13	0.0854077	-0.325418	0.0253983	0.066415	0.0815848	0	0	0	9.36766e-05	1.51907e-05	-5.21065e-14	0	0	0	0	2.96059e-16	0
IA1378D	0.0640017	-0.249273	-0.804283	-0.808735	0.33779	0.280648	0.659089	0.953936	0.00523826	-0.160195	0.038	0	0	0	-0.0122045	-0.0407025	-0.738556	0	0	0	0	-1.4803e-16	0
GA1356C	5.51868e-06	-0.247519	-0.000487668	0	-0.236128	0	0.14369	-0.335617	-0.000114955	0.105795	0.07296	0	0	0	0.00238349	0.0120265	0	0	0	0	0	0	0
SA1189C	0.0001811	-0.243174	0.141748	0.141748	-0.247064	-0.0131823	0.039274	-0.535902	0.0031073	-0.00463847	0.222225	0	0	0	0.00951017	0.0374188	0	0	0	0	0	0	0
DA1349N	0.27355	-0.242796	-0.403768	-0.427945	-0.216988	0.193195	0.277117	-0.197685	-0.00594839	0.366186	0.18003	0	0	0	0.00100472	0.00278216	-0.00799482	0	0	0	0	-1.4803e-16	0
AA1200P	0.00307636	-0.241656	0	0	-0.515523	0	-0.0359791	-1.02018	1.80329	0.360805	-0.83416	0	0	0	9.22855e-05	-0.785638	0	0	0	0	0	0	0
GA1263L	0.0691756	-0.240942	-1.89478e-14	-3.78956e-14	-0.503255	0.000348085	0.569451	-0.691243	0.0054068	0.214148	0.132261	0	0	0	0.0319419	0.154337	-2.60532e-14	0	0	0	0	1.11022e-16	0
CA1386V	0.00798388	-0.239911	-0.0346757	-7.57912e-14	-0.33627	0.000183313	0.296681	-1.3026	1.94718	-0.488174	-0.297382	0	0	0	-0.0248622	0.0101419	-5.15143e-14	0	0	0	0	2.96059e-16	0
DA1276K	0.0318246	-0.238626	-0.0203536	1.49367	-0.302223	-0.248303	-0.681783	-0.870009	0.00890729	-0.193075	-0.0532	0	0	0	-0.0746153	-0.0783083	0.702358	0	0	0	0	4.44089e-16	0
RA1279G	5.96684e-12	-0.238202	0.963009	0.879	0.999839	0.183597	-1.54432	0.957555	-0.859384	-1.37605	0	0	0	0	-0.33575	-0.836847	-0.105697	0	0	0	0	0	0
NA1115T	0.0720219	-0.237205	-0.66	-0.0716847	-0.461786	-0.000136207	0.734866	-0.523775	0.30726	-0.0257946	0.392469	0	0	0	0.0713759	0.125248	-2.60532e-14	0	0	0	0	1.4803e-16	0
LA1291M	0.0834222	-0.235469	0.0495969	1.89478e-14	-0.380431	1.1724e-13	-0.0732975	-0.467004	-0.0134065	0.424374	0.2432	0	0	0	-0.0185008	-0.0728541	2.60532e-14	0	0	0	0	-1.4803e-16	0
SA1220M	0.0298313	-0.234911	4.358e-12	4.38642e-12	-0.476889	1.62833e-13	0.591413	-0.725638	-1.10963e-11	0.159757	0.199683	0	0	0	0.0167628	0.0212929	-5.32907e-14	0	0	0	0	-1.4803e-16	0
IA1305K	0.00654661	-0.234356	-9.4739e-15	-0.0268377	0.143842	-0.253117	-0.289249	0.243762	0.00661258	-0.0766376	-0.0339296	0	0	0	-0.0124313	-0.270485	0.0636287	0	0	0	0	0	0
GA1263D	0.000351215	-0.233272	-2.84217e-14	9.00021e-14	-0.158961	-0.0534287	0.276046	-0.154559	-2.22198e-05	0.0672449	-0.165794	0	0	0	-6.0723e-05	0.0520794	-0.043738	0	0	0	0	1.11022e-16	0
SA1220P	0.000124737	-0.232455	0	0	0.0385993	0	-0.0869011	0.0178203	-0.0112851	0.00245024	-0.0470973	0	0	0	-0.146041	-0.0059842	0	0	0	0	0	0	0
PA1144R	0.0248783	-0.231117	-0.0332471	-2.95612	-0.467891	-0.0180899	0.692664	-0.451875	0.0052204	2.69348	-0.0149366	0	0	0	0.319678	3.78956e-14	-7.81597e-14	0	0	0	0	4.44089e-16	0
DA1372M	0.0171449	-0.22679	0.397236	-1.0316	-0.7904	0.156585	0.795913	-1.3005	-0.000782654	1.13516	0.350778	0	0	0	0.0588469	0.227162	0.00203765	0	0	0	0	-6.60089e-05	0
GA1121V	0.00196242	-0.226183	-0.0498189	0	-0.51744	-0.0109694	0.768064	-0.620216	0.0283462	0.116844	0.0545539	0	0	0	0.00445404	0.137583	0	0	0	0	0	0	0
QA1336D	0.115375	-0.226066	0.606987	0.100554	0.376915	0.210938	-0.313074	0.45296	-0.0132442	-0.872109	0.0532	0	0	0	0.202481	-0.161271	-1.03168	0	0	0	0	4.44089e-16	0
DA1372Y	0.0184067	-0.225372	0.428899	-1.10713	-0.691132	0.0840969	0.678499	-1.10129	0.00744856	1.18088	0.316904	0	0	0	-0.0245874	0.19088	0.00203765	0	0	0	0	4.44089e-16	0
QA1336L	0.0920108	-0.221666	0.469594	0.492499	0.0359944	0	-0.372797	-0.330101	0.0103935	-0.53787	-0.0639432	0	0	0	0.0745642	0.0311572	0	0	0	0	0	0	0
VA1155F	0.000543828	-0.220935	-2.93691e-13	-2.70006e-13	-0.0456964	1.26713e-13	-0.0750874	-0.146673	0.000611693	0.0627181	0.000864778	0	0	0	-0.0176728	0.0148146	2.60532e-14	0	0	0	0	-1.4803e-16	0
QA1367Y	0.0269772	-0.220851	0.603968	0.565349	-0.3395	-0.101673	0.152004	-0.63128	-0.221142	-0.102012	-0.129844	0	0	0	-0.00217374	0.0132012	-0.014547	0	0	0	0	0	0
QA1367N	0.0328674	-0.219485	0.00192816	0.0104368	0.12206	2.01913e-13	-0.0757345	0.389675	-0.234208	-0.437292	0.00561784	0	0	0	-0.00196814	-0.0788166	-2.30926e-14	0	0	0	0	1.4803e-16	0
KA1309S	0.021142	-0.219423	1.27527	0.307024	1.22767	0.0892475	-3.19178	1.92528	0.02852	-1.48016	-0.416163	0	0	0	0.209513	-0.414879	-0.193841	0	0	0	0	1.4803e-16	0
SA1324M	0.2833	-0.218061	0.250156	1.02328	-1.31589	0.0343815	-0.038518	-2.99242	1.678	0.810426	0.438786	0	0	0	-0.0995076	0.0700118	-0.00675029	0	0	0	0	4.44089e-16	0
EA1340M	0.0381807	-0.217849	-0.155789	0.545309	-0.510033	-0.0330837	0.404568	-0.808025	0.00318508	-0.01175	0.192624	0	0	0	0.00240753	0.265968	0.152738	0	0	0	0	2.96059e-16	0
HA1368W	0.0247306	-0.217147	0.033062	1.72626	-0.524165	0.000754575	-0.242327	-1.13458	-0.304783	0.12202	0.0797922	0	0	0	0.0889581	-0.0258324	6.58436e-13	0	0	0	0	-0.0621348	0
EA1241E	0.113424	-0.21555	0.0134222	-0.523864	-0.0388976	-0.0438623	0.00724805	-0.0545638	0.223661	0.130411	0.0160917	0	0	0	0.0283018	0.0118597	0.0265015	0	0	0	0	-4.44089e-16	0
NA1243F	0.0212315	-0.214523	0.319523	1.2001	-0.790108	-0.135313	-0.446681	-1.83919	0.851309	0.175217	0.483441	0	0	0	-0.0328264	0.120127	0	0	0	0	0	0	0
LA1291W	0.418215	-0.21028	0.0601734	-7.57912e-14	-0.612655	0.000536648	-0.0892069	-0.852957	0.512139	0.602997	0.272395	0	0	0	-0.103702	0.0572231	-5.21065e-14	0	0	0	0	2.96059e-16	0
LA1224P	0.0815158	-0.208831	0.037843	1.13687e-13	0.679455	-0.0375198	-0.820852	1.12246	0.985851	-0.763646	-1.37886	0	0	0	-0.0111743	-2.4336	7.10543e-14	0	0	0	0	-0.0223825	0
SA1324C	0.0129099	-0.208519	0.27147	0.62984	-0.29465	0.00113172	-0.550169	-1.03513	0.494328	0.337556	0.1059	0	0	0	-0.168798	-0.00168789	0	0	0	0	0	0	0
AA1251K	0.109787	-0.208005	-0.0675998	0.139884	-1.68674	-0.965193	3.05163	-2.30465	-0.088008	1.23172	0.385292	0	0	0	0.0264759	0.195724	0.0691972	0	0	0	0	3.70074e-16	0
EA1384H	0.00218075	-0.206966	-0.671442	-0.621498	-0.358691	-0.0263748	0.712548	-0.218114	-0.000133336	0.640007	0.3952	0	0	0	-0.0336903	-0.0200848	-0.124663	0	0	0	0	0.0998863	0
EA1340I	0.0245775	-0.206045	-0.0816133	3.78956e-14	-0.334014	-0.0212343	0.322678	-0.552012	-0.0125514	0.216648	0.0836	0	0	0	0.00931201	0.269405	0.163142	0	0	0	0	-1.4803e-16	0
IA1361M	0.0644716	-0.205646	0.0439144	2.84217e-14	-0.363839	1.85925e-13	-0.0373786	-0.340968	0.0122575	0.374809	0.1064	0	0	0	-0.000841669	-0.0157417	2.36848e-14	0	0	0	0	-1.4803e-16	0
IA1378M	0.125544	-0.204511	0.0227283	0.00259056	-0.262532	-0.0264767	-0.118451	-0.366205	0.0244358	0.413629	0.107556	0	0	0	-0.00754894	-0.12252	0.0057625	0	0	0	0	2.96059e-16	0
QA1177L	0.0351348	-0.203512	1.80328e-08	1.25649	-0.0730029	0.0150499	-0.163497	-0.468771	0.00177087	-0.625482	-0.1596	0	0	0	0.00694745	0.026733	2.60532e-14	0	0	0	0	0.0065836	0
SA1206N	0.236464	-0.202899	0.225442	-0.104399	-0.0505715	-0.00790828	-0.112272	-0.335923	0.0299618	-0.0701565	0.213104	0	0	0	0.00982241	-0.0222153	-9.51857e-09	0	0	0	0	-1.4803e-16	0
QA1367K	0.0806224	-0.202556	0.63873	-0.188393	-0.0123703	-0.22734	0.0761603	-0.247797	-0.259698	0.226375	-0.10391	0	0	0	-0.00496722	0.000727913	-0.0993462	0	0	0	0	-1.4803e-16	0
CA1255Q	0.0087115	-0.202167	-0.741488	-0.69723	-1.03962	5.92119e-16	2.36742	-1.08678	0.0525003	0.810182	-0.0875827	0	0	0	0.220433	0.305243	0	0	0	0	0	0	0
RA1192K	0.0902724	-0.201699	-0.227221	0.239936	0.193555	0.521949	-0.13855	-0.25946	-0.00760383	-0.422102	0.0224677	0	0	0	-0.0334102	-0.0250357	-0.0912593	0	0	0	0	-1.4803e-16	0
AA1148K	0.303923	-0.200889	-0.576488	-0.49915	-1.59582	-0.293837	2.95573	-2.51082	0.540738	2.0133	-0.375872	0	0	0	0.112459	0.00191894	0.0288702	0	0	0	0	4.44089e-16	0
DA1270Q	0.0909511	-0.200063	0.86571	-1.28048	-0.28223	-0.589668	0.271023	-0.348137	0.0258983	1.00622	-0.337851	0	0	0	0.000707286	0.0440381	0.468741	0	0	0	0	-3.70074e-17	0
TA1117M	0.0113357	-0.199494	-0.0763399	-1.13687e-13	-0.640266	-3.6593e-13	0.387245	-1.04744	0.0001268	0.540652	0.678111	0	0	0	-0.0415853	0.0584253	-7.81597e-14	0	0	0	0	4.44089e-16	0
VA1155A	0.00121812	-0.197238	0	0	0.102775	0	-0.229271	0.066846	0.00128892	-0.0115356	-0.120964	0	0	0	-0.0063764	-0.0156473	0	0	0	0	0	0	0
DA1249H	0.119218	-0.196583	-0.0135214	1.38751	-0.847889	-0.129888	-0.111429	-1.16261	-0.105115	0.320298	-0.0686832	0	0	0	0.0750177	0.0665907	0.361299	0	0	0	0	0.0984245	0
KA1150R	0.384473	-0.195692	-1.30694	-1.22599	-0.604815	-0.431248	1.61119	0.262695	0.0162385	0.951143	0.356117	0	0	0	0.109759	0.0512749	0.0661538	0	0	0	0	3.70074e-16	0
SA1308T	0.0158168	-0.194459	-0.019459	-9.00021e-14	-0.320091	-7.90125e-05	0.437731	-0.595438	0.00484737	0.155447	0.133154	0	0	0	0.00398047	0.248421	0.00544784	0	0	0	0	2.96059e-16	0
EA1384V	0.000185569	-0.19298	-0.0363573	2.93691e-13	-0.133646	0.000406909	0.0860701	-0.27352	0.0469035	0.00100701	0.103134	0	0	0	0.137684	-0.0817346	-0.124663	0	0	0	0	-3.70074e-17	0
TA1211R	0.0399375	-0.192921	0.955483	0.881404	-0.648529	0.0392771	0.462814	-0.831744	-0.947748	0.977626	-0.209198	0	0	0	-0.285301	0.239501	-0.587005	0	0	0	0	4.44089e-16	0
VA1135I	0.13254	-0.191713	-0.0045824	-0.0433103	-0.461923	-1.33819e-13	0.286177	-0.838453	0.107289	0.706241	0.0526674	0	0	0	0.00418041	-0.0416345	-2.60532e-14	0	0	0	0	1.4803e-16	0
NA1115Q	0.147441	-0.191626	9.4739e-15	1.06224	-0.226586	0	-0.123706	-0.516196	0.000339443	-0.469259	0.0787372	0	0	0	0.00280587	-0.0241471	0	0	0	0	0	0	0
TA1258M	0.0173892	-0.187778	0.554966	0.554966	-0.573419	-0.155893	0.263413	-1.20545	0.00947836	0.277103	0.0848878	0	0	0	0.00216706	0.0486063	0	0	0	0	0	0	0
SA1314Q	0.0644192	-0.187479	-0.741506	-0.665292	-1.48845	0.0021257	1.93502	-2.10545	1.49168	1.19596	0.150875	0	0	0	0.0375517	0.566927	0	0	0	0	0	0	0
AA1377I	0.020033	-0.18718	-0.0442183	-0.000600079	-0.71091	-0.00837611	0.808564	-1.09952	-0.0438036	0.644761	0.192748	0	0	0	0.0619138	0.101353	0.0104786	0	0	0	0	0.00178682	0
PA1144S	0.00158341	-0.18604	-0.601634	-0.6315	-0.129697	0	0.373114	0.000692083	0.0295412	0.450671	0.00857305	0	0	0	0.314199	0	0	0	0	0	0	0	0
VA1155M	0.0175665	-0.184284	-1.89478e-13	-1.65793e-13	-0.0864168	1.20792e-13	0.0237241	-0.202875	0.000611693	0.0641853	0.00568576	0	0	0	0.0108005	0.0300726	2.66454e-14	0	0	0	0	-1.4803e-16	0
NA1175Y	0.0450279	-0.18383	1.23161e-13	0.382632	-0.638986	0.0094806	0.509978	-0.886475	0.000482881	-0.757522	0.602286	0	0	0	0.594294	0.0733421	7.81597e-14	0	0	0	0	-4.44089e-16	0
LA1162M	0.0189323	-0.182093	-0.0091742	-0.0379755	-0.673723	0.00904865	0.385408	-0.845091	0.0687328	0.367227	0.554929	0	0	0	-0.00147563	-0.0684414	3.73035e-13	0	0	0	0	2.96059e-16	0
GA1272M	0.0272986	-0.181945	-0.0958326	-0.0858426	-1.1694	-0.362462	2.33117	-1.2642	0.00959698	0.511065	-0.105741	0	0	0	0.0496935	0.559157	0	0	0	0	0	0	0
EA1161I	0.0707704	-0.179345	-0.110928	0.273163	-0.684009	0.358807	0.53121	-1.1504	0.0505586	-0.00708841	0.0734789	0	0	0	0.191183	0.321504	0.294683	0	0	0	0	4.44089e-16	0
KA1173T	0.0598089	-0.179216	-0.213177	0.0450596	0.300883	0.0679628	-0.47889	0.680632	0.0614925	-0.717643	-0.0400883	0	0	0	-0.10233	-0.209015	0.216884	0	0	0	0	1.4803e-16	0
CA1235N	0.000870872	-0.178304	-0.0144816	-0.786542	-0.187243	1.23161e-13	0.807826	-0.0140736	0.00851115	0.14656	-0.1444	0	0	0	3.13823e-14	-2.09752e-11	2.60532e-14	0	0	0	0	0.00553915	0
QA1364K	0.021432	-0.177981	-0.0124665	-4.73695e-15	-0.0928473	0.266307	-0.0923153	-0.326778	0.00203438	0.13693	0.0110587	0	0	0	-0.034368	-0.000238376	-0.0355358	0	0	0	0	0	0
VA1155Y	0.0133314	-0.177854	-1.89478e-13	-1.65793e-13	-0.0353049	-0.0170481	-0.0620015	-0.121951	0.000611693	0.0799622	-0.0160437	0	0	0	-0.00607829	0.0158331	2.66454e-14	0	0	0	0	-1.4803e-16	0
QA1177R	0.05541	-0.177203	0.220991	-0.239205	-0.357777	-0.587677	0.876557	-0.164583	-0.0317126	0.13879	-0.10645	0	0	0	0.0668846	-0.0321556	0.0102554	0	0	0	0	-0.0032771	0
NA1243M	0.0304992	-0.177092	0.331861	1.1992	-0.538288	1.26121e-13	-0.669971	-1.50831	0.00346827	0.269324	0.76819	0	0	0	-0.0325648	0.124499	2.72375e-14	0	0	0	0	-1.4803e-16	0
DA1372K	0.0218311	-0.176675	0.402599	-1.10713	-0.526555	0.0875748	0.616152	-0.875719	-0.00596814	1.0359	0.214262	0	0	0	0.0055376	0.15633	-0.0233336	0	0	0	0	4.44089e-16	0
EA1384N	0.00393114	-0.175297	-0.570969	-0.617787	-0.0042696	-0.00800828	0.311078	0.253757	-0.000167155	0.307776	0.304	0	0	0	-0.0260429	-0.05034	-0.124663	0	0	0	0	1.4803e-16	0
LA1221I	0.00761228	-0.173843	-0.00639021	-6.15804e-14	0.00669007	0.0103734	0.0449625	0.10821	-0.39595	-9.4739e-14	0.0890439	0	0	0	-0.030782	0.0259361	-5.09222e-14	0	0	0	0	3.33067e-16	0
VA1155G	0.00121812	-0.173372	0	0	0.194877	0.000133287	-0.420388	0.161291	0.000340826	-0.016863	-0.0697699	0	0	0	-0.0229932	-0.0473712	0	0	0	0	0	0	0
AA1126F	0.0914992	-0.173015	-0.2105	0.207384	-0.167001	0.0823587	0.0652764	-0.29254	0.201028	0.062743	0.0660649	0	0	0	-0.171755	-0.0367511	-0.0160744	0	0	0	0	1.4803e-16	0
RA1382Q	0.0464393	-0.172843	-0.427185	-0.42533	-0.0448601	-0.0180189	0.274826	0.0447937	0.0364373	0.434431	-0.0608	0	0	0	-0.0394201	-0.000321475	0.0522839	0	0	0	0	-1.4803e-16	0
TA1307V	0.00232365	-0.172687	0.534835	0.503472	-0.255041	-0.0225882	-0.0702559	-0.779234	0.0276354	-0.157436	0.0488466	0	0	0	-0.00292051	0.0901226	0	0	0	0	0	0	0
QA1369F	0.0057199	-0.171627	0.455242	0.455242	-0.0910394	-0.170992	-0.212363	-0.307681	6.83478e-05	-0.232756	-0.064933	0	0	0	-0.00241329	-0.0490621	-9.9476e-14	0	0	0	0	2.77556e-15	0
MA1296L	0.0218514	-0.171503	-0.0285978	-0.0229182	0.243948	-4.4479e-05	0.243917	0.109778	0.0362066	-0.402991	-0.203675	0	0	0	-0.147125	0.193733	-8.23045e-14	0	0	0	0	4.44089e-16	0
SA1206M	0.0706328	-0.171329	0.119107	1.21999	-0.678896	0.000237841	0.276298	-1.3355	0.0248085	0.080516	0.099109	0	0	0	0.022999	0.235167	2.54611e-13	0	0	0	0	0	0
SA1220R	0.0681056	-0.17062	-0.388186	-0.388186	-0.441288	0.0557147	0.630788	-0.435614	9.52773e-10	0.57731	0.162183	0	0	0	0.0953208	0.00755154	-0.0386631	0	0	0	0	-1.4803e-16	0
QA1367C	0.0205688	-0.16932	0.38687	0.351804	0.253615	-3.58824e-13	-0.934152	0.313827	-0.0439845	-0.429842	-0.0610887	0	0	0	-0.00636815	-0.137489	4.91459e-14	0	0	0	0	-1.4803e-16	0
KA1267M	0.107238	-0.168186	0.733784	1.20348	0.0916531	1.00332	-2.32824	-0.333121	-0.0326049	-0.483279	-0.0269257	0	0	0	-0.0178133	-0.0161761	0.0215603	0	0	0	0	4.44089e-16	0
VA1265M	0.0230873	-0.167324	-0.0583664	-0.0351149	-0.815143	-0.103535	0.596105	-1.1515	0.00967314	0.747717	0.636314	0	0	0	0.00652561	0.0122227	0	0	0	0	0	0	0
AA1200W	0.0196465	-0.167113	-4.99133e-05	-0.0711263	-1.63873	-0.0960264	1.82197	-2.24794	0.045644	1.13009	0.885237	0	0	0	0.00382011	0.262495	-7.81597e-14	0	0	0	0	4.44089e-16	0
IA1250M	0.0148446	-0.166015	-0.0118652	0.00313471	-0.442964	-0.000208548	0.00035794	-0.446268	0.0180811	0.402681	0.440482	0	0	0	-0.129446	0.0476997	0	0	0	0	0	-1.85037e-16	0
VA1155L	0.00133169	-0.164874	-1.89478e-13	-1.65793e-13	-0.0507137	1.14279e-13	0.0244753	-0.11988	0.000611693	0.0506301	-0.0672652	0	0	0	-0.00273244	0.00492831	2.66454e-14	0	0	0	0	-1.4803e-16	0
RA1181L	0.0117953	-0.164074	-0.00751707	0.00146126	0.0733083	0.438103	-0.253475	-0.147204	0.00197359	-0.184269	-0.1292	0	0	0	-0.0198291	0.0706691	0.0625752	0	0	0	0	0	0
NA1115A	0.144575	-0.162256	0	0	0.248236	0	-0.38976	0.269674	-0.000261928	-0.327654	0.0460986	0	0	0	-0.00858906	-0.112766	0	0	0	0	0	0	0
QA1146E	0.0497567	-0.161776	-0.855067	0.70807	0.210004	0.136867	-0.1904	0.316529	-0.00538305	-0.85812	0.383794	0	0	0	-0.00807148	0	0	0	0	0	0	0	0
IA1383M	0.0878192	-0.161233	0.0415009	0.0424464	-0.277436	0.0268913	-0.162432	-0.162692	0.011344	0.21961	0.0951222	0	0	0	0.00244746	-0.00531974	0.00250548	0	0	0	0	-0.00054162	0
SA1220G	4.81944e-07	-0.160425	0	0	0.0370671	0	-0.139603	-0.0100943	-0.00946348	-2.34223e-10	-0.115798	0	0	0	0.0774671	0.00481239	0	0	0	0	0	0	0
IA1305W	0.0433028	-0.158049	-0.00274518	-0.0250193	-0.109752	-0.0197271	0.0150377	-0.102917	0.030334	-0.143439	0.247948	0	0	0	-0.0291911	-0.280651	-0.0185786	0	0	0	0	2.96059e-16	0
LA1196M	0.0184556	-0.156828	-0.0131087	0	-0.458287	0.0652068	0.0249903	-0.407473	-0.237284	0.368504	0.4256	0	0	0	0.0923147	-0.00494972	0.000709073	0	0	0	0	0	0
RA1113P	0.0617857	-0.156639	1.20918	3.14561	1.9037	0.0821032	-3.9892	0.868679	0.0544534	-1.68525	-1.6639	0	0	0	-0.0819561	-0.93244	-5.71723e-05	0	0	0	0	4.44089e-16	0
IA1119L	0.0143859	-0.1563	-0.0300423	2.36848e-13	-0.321957	-0.0111517	0.200643	-0.557318	0.0286394	0.360966	0.219685	0	0	0	-0.0457632	-0.034731	9.76996e-14	0	0	0	0	-2.96059e-16	0
DA1249E	0.133354	-0.156265	0.0281728	-0.321953	-0.382093	-0.00888532	0.254138	-0.619716	-0.0703039	1.03069	0.000220524	0	0	0	0.121728	0.175187	-0.18826	0	0	0	0	-1.4803e-16	0
LA1187M	0.0968617	-0.155969	-0.0272796	-0.234349	-0.30489	-0.000842913	-0.29307	-0.290601	-0.00537766	0.468144	0.515145	0	0	0	0.0134273	-0.13916	0.00372558	0	0	0	0	1.4803e-16	0
QA1364A	5.32697e-05	-0.155749	0.165988	0	0.573813	0	-0.690625	0.698869	0.000460746	-0.667717	-0.20154	0	0	0	-0.0349984	-0.139097	0	0	0	0	0	0	0
CA1365A	0.0656473	-0.155565	0.136201	0.0882449	0.630283	1.04213e-13	-0.198155	0.763372	-0.0340339	-0.970464	-0.5624	0	0	0	-0.00861258	-0.0335317	-2.60532e-14	0	0	0	0	1.4803e-16	0
CA1386A	0.00033474	-0.154701	0.0222524	0	0.700567	0	-0.223884	0.914225	-0.000786167	-1.01171	-0.553363	0	0	0	-0.0019974	-0.0410198	5.92119e-16	0	0	0	0	0	0
AA1126N	0.0565774	-0.154505	-0.624973	-0.207087	-0.0826634	0.113799	-0.0365028	-0.168607	0.135151	0.428768	0.0580604	0	0	0	0.245622	-0.0367512	-0.0160745	0	0	0	0	-1.4803e-16	0
GA1263N	0.00166117	-0.152334	-5.68434e-14	-1.13687e-13	-0.24628	0.000322137	0.388682	-0.271318	0.000261523	0.0591202	-0.0847664	0	0	0	0.00164536	0.1012	-7.81597e-14	0	0	0	0	4.44089e-16	0
HA1368F	0.0712477	-0.151923	0.0369771	1.74093	-0.265334	0.184468	-0.427515	-0.727971	-0.453688	-0.132972	-0.0166559	0	0	0	-0.0280245	-0.0163361	8.15348e-13	0	0	0	0	-0.0621348	0
DA1249Q	0.0863633	-0.151739	-0.00324146	0.388774	-0.604908	-0.162128	-0.415484	-0.813779	-0.0577288	0.809704	0.306636	0	0	0	0.0391176	0.114524	0.361299	0	0	0	0	-1.4803e-16	0
SA1172N	0.0681013	-0.151713	0.00185572	0.0190925	-0.723464	7.73556e-09	1.12434	-1.05225	-0.00117274	0.260455	0.218985	0	0	0	0.000441063	0.183486	5.45466e-10	0	0	0	0	-1.4803e-16	0
IA1322L	0.00354104	-0.151594	-0.0767809	8.05282e-14	-0.0530652	2.52243e-13	0.103659	-0.0565084	0.00770344	-2.84217e-14	-0.076	0	0	0	-0.000601668	0.13895	5.56592e-14	0	0	0	0	-2.59052e-16	0
QA1146Y	0.0608017	-0.14765	0.00159834	1.49569	-0.315975	-0.0478092	0.0670898	-0.492307	0.0156662	-1.01295	0.151313	0	0	0	-0.00996776	0.000319142	-5.21065e-14	0	0	0	0	2.96059e-16	0
VA1111Y	0.127439	-0.146228	0.743122	-0.54997	-0.361637	0.197119	-0.128219	-0.438984	0.0280792	0.39892	-0.0533391	0	0	0	-0.00591229	-0.220409	0.0245917	0	0	0	0	4.44089e-16	0
RA1209I	0.0644897	-0.145739	1.12404	1.15811	0.197103	-0.343835	-0.915994	-0.289564	-0.0386931	-1.09485	-0.0668039	0	0	0	-0.0585962	0.0219566	0.183343	0	0	0	0	2.96059e-16	0
TA1117W	0.0044209	-0.145422	-0.072496	-1.13687e-13	-0.733036	-3.6593e-13	0.585097	-1.12273	0.0343937	0.649977	0.550126	0	0	0	-0.0367548	0.0710201	-7.81597e-14	0	0	0	0	4.44089e-16	0
CA1237N	0.104584	-0.144264	-0.462789	-0.497611	-0.399296	9.50577e-05	1.63181	-0.100037	0.00137563	-0.226295	-0.138519	0	0	0	0.0469988	-2.10321e-11	2.25005e-14	0	0	0	0	-2.22045e-16	0
VA1155W	0.00172199	-0.141696	0	0	0.0773365	5.92119e-16	-0.197775	0.0294623	0.000611693	0.0174071	-0.0623692	0	0	0	-0.00636997	0.00180714	0	0	0	0	0	0	0
KA1205M	0.261074	-0.141671	0.804439	1.15918	-0.0229562	0.651742	-1.62536	-0.479754	-0.0317495	-0.853688	0.267301	0	0	0	-0.000846347	-0.0180641	-0.00997563	0	0	0	0	-2.96059e-16	0
RA1373R	7.05123e-12	-0.140516	0.0106894	0.0175122	-0.00682754	-0.012524	0.00765145	-0.010644	-0.144052	0.000477834	0.00192269	0	0	0	-0.000966674	0.00450992	-0.00375547	0	0	0	0	-1.4803e-16	0
SA1189A	9.28249e-14	-0.139866	0.240682	0.240682	0.0460505	5.31379e-05	-0.260704	-0.245067	3.63089e-05	-0.423904	0.262637	0	0	0	-0.00033184	-0.0931554	0	0	0	0	0	0	0
DA1349S	0.0492288	-0.136926	-0.285864	-0.302484	0.0125455	0.193195	0.063421	0.147905	-0.00594839	0.213034	-0.20672	0	0	0	0.0419838	4.83567e-05	-0.00799482	0	0	0	0	0	0
EA1158P	0.00469962	-0.136669	0.79235	0.7905	0.226705	-0.213499	-0.654268	0.24212	-0.0143291	-0.837433	-1.1838	0	0	0	-0.00302857	-0.794528	0.718014	0	0	0	0	-4.44089e-16	0
DA1270H	0.135773	-0.135447	0.783563	-1.07954	-0.58245	-0.509419	0.726923	-0.637352	-0.017371	0.752078	-0.0713758	0	0	0	-0.0240045	0.0447428	0.46519	0	0	0	0	0.0583126	0
AA1222Q	0.123561	-0.133264	-0.166019	-1.0504	-0.318602	-0.0550707	0.822315	-0.245771	0.0546579	0.830573	-0.102042	0	0	0	0.0970927	0.156142	-1.38126e-08	0	0	0	0	-1.4803e-16	0
QA1364R	0.180164	-0.133148	-0.941488	-1.0654	-0.366104	0.227717	0.48795	-0.356193	0.696177	0.933149	0.252958	0	0	0	0.0518406	0.0661572	-0.05376	0	0	0	0	0	0
KA1294L	0.0178191	-0.13008	2.29174	2.16743	0.261418	0.0242782	-2.63168	-0.535722	-0.123947	-0.999965	-0.459075	0	0	0	-0.00977901	0.14016	-0.114782	0	0	0	0	-1.4803e-16	0
TA1343S	0.0286964	-0.129568	-0.00721672	-0.0964807	0.21751	0.00553527	-0.37373	0.425743	0.015076	-0.0918179	-0.123581	0	0	0	-0.0912931	-0.0287455	-8.52651e-14	0	0	0	0	-0.0093141	0
SA1308G	1.41792e-13	-0.129308	0	0	0.393801	0.00423516	-0.760029	0.303755	-0.00339637	-0.247582	0.181105	0	0	0	-0.00119726	-0.288507	0	0	0	0	0	0	0
QA1364V	0.0131678	-0.126392	-0.0424331	-3.31587e-14	-0.0559688	0.000496956	0.0441243	-0.194139	0.16838	-0.0873995	0.0349289	0	0	0	0.00561853	0.0334485	-2.36848e-14	0	0	0	0	1.4803e-16	0
EA1384Q	0.00085391	-0.125785	-0.0188396	4.26326e-14	-0.0724251	0.000406909	0.0678053	-0.0648057	0.00258121	0.0522574	0.0684	0	0	0	-0.0365023	1.84284e-05	-0.124663	0	0	0	0	-3.70074e-17	0
KA1150W	0.0787918	-0.124723	-0.0214239	1.7053e-13	-0.914312	0.276553	1.1338	-0.962703	0.105499	-0.0209446	0.281687	0	0	0	0.0434344	0.0425071	-0.046319	0	0	0	0	2.96059e-16	0
SA1206R	0.341167	-0.124085	0.227764	0.798619	-0.367946	-1.0328	0.41621	-0.704033	0.0495322	0.0899004	0.0430458	0	0	0	0.101366	0.110258	0.254259	0	0	0	0	-1.4803e-16	0
QA1369L	0.0279229	-0.123209	0.443814	0.448379	-0.0772538	0.00253427	-0.0257684	-0.332303	0.00537503	-0.390226	-0.242057	0	0	0	0.0442972	-0.0937626	2.83033e-13	0	0	0	0	-9.25186e-16	0
HA1176Y	0.214977	-0.122745	0.667128	0.59104	0.0283548	0.00723945	-0.89258	-0.590036	0.181129	0.0640761	-0.0684	0	0	0	-8.31319e-06	-0.0850193	-6.57252e-14	0	0	0	0	-0.110689	0
EA1340F	0.0131045	-0.121811	-0.030744	3.78956e-14	-0.528382	-0.0212343	0.232163	-0.824579	-0.00159008	0.537585	0.3268	0	0	0	0.0250278	0.0154751	0.163142	0	0	0	0	-1.4803e-16	0
QA1177E	0.0322215	-0.121255	-0.755194	0.485623	0.0526923	0.00811604	0.128289	-0.0105829	0.000440372	0.208458	-0.2888	0	0	0	0.0106351	0.0360779	0.0314388	0	0	0	0	0.00762871	0
QA1369Y	0.00323119	-0.121181	0.455242	0.455242	-0.0481122	-0.170852	-0.238434	-0.236042	7.10344e-05	-0.249757	-0.0850771	0	0	0	-0.00346097	-0.0709424	-9.9476e-14	0	0	0	0	2.92359e-15	0
VA1155R	0.00759106	-0.120838	0	4.73695e-15	-0.0313619	-0.245709	-0.151946	-0.162878	0.000611693	0.24535	0.120823	0	0	0	0.0768372	0.00785996	0.0274351	0	0	0	0	0	0
EA1384A	2.04706e-12	-0.120421	0.0858844	3.78956e-14	0.3551	0.000406909	-0.289938	0.501856	0.00183434	-0.502307	-0.110381	0	0	0	-0.0382137	-0.126611	-0.124663	0	0	0	0	-1.4803e-16	0
DA1349C	0.049214	-0.120273	-0.137458	-0.167224	-0.0781773	0.193195	-0.056724	-0.0865839	-0.00594839	0.0991967	0.11552	0	0	0	0.0119261	0.000315052	-0.00799482	0	0	0	0	0	0
LA1208M	0.00937103	-0.12014	0.0194574	0	-0.312767	-5.92119e-16	-0.147733	-0.219892	0.020475	0.332323	0.1824	0	0	0	0.00559664	-0.144318	2.96059e-15	0	0	0	0	0	0
EA1337D	0.0215524	-0.12007	0.878216	-0.724187	0.307561	0.0949146	-0.282034	0.424415	0.123702	-0.788102	0.0845134	0	0	0	-0.0330858	-0.046298	-0.205985	0	0	0	0	4.44089e-16	0
VA1135M	0.18018	-0.119747	0.504341	0.504547	-0.286133	-0.00517795	-0.336996	-0.516547	0.134778	0.167142	-0.275857	0	0	0	-0.0257786	-0.0936612	0.0159343	0	0	0	0	2.96059e-16	0
VA1155H	0.00364692	-0.118577	-2.93691e-13	-2.70006e-13	0.0294481	1.17832e-13	-0.141212	-0.0371275	0.000611693	0.0251819	-0.0391255	0	0	0	-0.00513649	0.00572931	2.4869e-14	0	0	0	0	0.0487825	0
VA1155I	0.000183453	-0.117486	-1.98952e-13	-1.80004e-13	-0.215341	1.05989e-13	0.297226	-0.31856	3.81384e-06	0.123483	-0.013009	0	0	0	0.00871201	0.041937	2.66454e-14	0	0	0	0	-1.4803e-16	0
AA1126G	1.07185e-13	-0.117235	0	0	0.0366162	0	-0.1002	0.0142423	-0.0807098	0	-0.0940814	0	0	0	0.106898	0	0	0	0	0	0	0	0
RA1253L	0.0807592	-0.116269	-0.0368884	2.01934	-0.256518	0.899738	-0.293678	-0.951286	0.0204325	-1.08754	-0.0915514	0	0	0	-0.107091	0.0858173	-0.231229	0	0	0	0	-2.22045e-16	0
KA1114R	0.0193953	-0.114349	0	0.114173	-0.201644	0.0265045	-0.0510172	-0.157755	0.00182299	0.0333598	0.0532597	0	0	0	0.0669479	-0.0134201	0	0	0	0	0	0	0
NA1175F	0.228089	-0.112827	0.189605	0.0338301	-0.641039	0.0127114	0.467547	-0.944409	0.00182533	-0.566728	0.629868	0	0	0	0.703963	0.0536331	2.60532e-14	0	0	0	0	-1.4803e-16	0
AA1222K	0.0241627	-0.11175	7.30226e-08	-2.39525e-08	-0.249611	-0.551366	0.668205	-0.217694	0.0120921	0.279637	-0.19427	0	0	0	0.00187837	0.0841846	0.139378	0	0	0	0	-1.4803e-16	0
HA1247H	0.0140689	-0.111311	-0.00540685	-0.0286891	0.011233	-0.000340615	-0.0547456	0.00559566	-0.0612855	0.000482002	-0.0109697	0	0	0	0.0328154	0.0304309	1.89478e-13	0	0	0	0	-2.70154e-15	0
FA1306W	0.079909	-0.110211	-0.0011987	-0.00614578	-0.638339	-0.151011	0.573478	-0.848616	0.27852	0.245908	0.131892	0	0	0	0.30194	0.0691734	0.00336049	0	0	0	0	1.4803e-16	0
DA1232D	0.034032	-0.109137	-0.0189751	-0.0806053	0.00739794	0.0078936	-0.0196937	0.00764686	6.68234e-06	-0.0139807	-4.57837e-05	0	0	0	0.000838895	-0.00173502	0.000379777	0	0	0	0	-3.70074e-16	0
PA1144I	0.00120617	-0.108874	-0.0394791	0	-0.633637	0	0.588457	-0.977187	0.0115078	0.483584	0.0932433	0	0	0	0.364637	0	0	0	0	0	0	0	0
QA1159E	0.103621	-0.106912	0.113296	0.173081	0.124776	0.66652	-0.158304	0.0569238	-0.0142756	-0.386452	-0.0673205	0	0	0	0.058691	-0.127301	-0.673847	0	0	0	0	2.96059e-16	0
YA1327E	0.091893	-0.106077	-0.817268	1.1132	0.33651	-0.447288	-0.311907	0.253383	-0.484079	0.221176	-0.0355923	0	0	0	-0.0138334	-0.197772	0.0796227	0	0	0	0	2.96059e-16	0
KA1352W	0.0155784	-0.104364	-0.0116444	1.87268	-0.329495	0.0446215	-0.363351	-0.628448	-0.21404	-0.652956	0.10083	0	0	0	0.0721173	-0.014468	0.00531892	0	0	0	0	2.96059e-16	0
CA1386I	0.0120564	-0.102358	-0.0257219	0	-0.808534	0	0.532775	-2.29795	2.73436	0.0793875	-0.31669	0	0	0	1.63865e-05	-0.0359436	-1.77636e-15	0	0	0	0	0	0
AA1126W	0.0144234	-0.101722	-0.115383	0	-1.9333	-0.00309504	2.57361	-2.45786	0.0558639	1.00624	0.675663	0	0	0	0.0965442	0.000870395	-9.77588e-13	0	0	0	0	0	0
SA1189H	0.00162646	-0.101715	0.240836	0.227167	-0.4987	-0.0103102	0.502478	-0.92144	0.00155327	-0.0248341	0.328838	0	0	0	0.0039143	0.114076	2.60532e-14	0	0	0	0	0.0487825	0
FA1315Y	0.0600888	-0.101042	-0.648331	-0.652205	-0.0986054	-0.000151014	0.683094	0.307944	0.0972074	0.0716128	4.64108e-05	0	0	0	0.138346	-1.107e-05	-4.5001e-14	0	0	0	0	7.40149e-17	0
EA1340T	0.0133403	-0.0998629	-0.570416	-0.579113	0.0396452	-0.0212343	0.275141	0.217832	-0.00875086	0.258483	0.1064	0	0	0	0.0190082	0.0253757	0.163142	0	0	0	0	-1.4803e-16	0
RA1248K	0.0677328	-0.0996824	-0.208578	0.190007	0.47517	0.0514197	-0.0214806	-0.207735	-0.306804	0.00867414	0.130595	0	0	0	-0.128682	0.0354284	-0.0822696	0	0	0	0	2.96059e-16	0
IA1378Q	0.00376515	-0.0979487	-0.600369	-0.62385	0.198571	5.92119e-16	-0.0694212	0.597777	-0.00401024	0.4729	-0.0152	0	0	0	-0.0543461	-0.0393822	0	0	0	0	0	0	0
SA1172H	0.189817	-0.0978767	0.0302161	0.0433373	-1.60156	-1.23878e-05	2.17016	-2.35159	0.0949932	0.500622	0.85262	0	0	0	0.000993077	0.374808	-0.000265209	0	0	0	0	0.162608	0
QA1159M	0.0235137	-0.0967821	0.0520418	1.56976	-0.0527178	-0.0518739	-0.469608	-0.451124	-0.00568049	-0.807383	0.1216	0	0	0	-0.00614567	0.0779218	0.00435	0	0	0	0	1.4803e-16	0
NA1115E	0.0111869	-0.0926596	0	1.62047	-0.0133355	-0.321729	-0.293772	-0.286918	0.000107701	-0.822913	0.0219434	0	0	0	0.00348434	-0.014565	0	0	0	0	0	0	0
DA1372Q	0.00495253	-0.0920075	-0.100699	-1.64562	-0.635258	0.159033	1.00546	-0.803554	0.0561825	1.67197	0.20706	0	0	0	-0.00862469	0.181716	0.00203765	0	0	0	0	4.44089e-16	0
VA1155Q	0.00693092	-0.0916825	0	0	0.0250319	5.92119e-16	-0.127357	-0.0301002	0.000611693	0.0175148	0.0124828	0	0	0	0.0101331	0.000605205	0	0	0	0	0	0	0
HA1368R	0.00386425	-0.0905403	-1.28168	0.37547	0.171462	0.189201	-0.409815	0.138675	-0.0108284	0.944508	-0.228017	0	0	0	0.0696167	-0.0139884	0.0104675	0	0	0	0	-0.0595988	0
SA1220F	0.00438766	-0.0891868	0	0	0.0210796	1.18424e-15	-0.0707479	-0.0120072	2.36848e-15	0.00399438	-0.0324089	0	0	0	0.000903227	0	0	0	0	0	0	0	0
DA1163E	0.0041666	-0.0874868	-0.0445185	0.82721	-0.230373	0.276948	-0.193742	-0.480609	-0.0110883	-0.0815996	-0.1748	0	0	0	0.0218054	-0.071741	0.00327987	0	0	0	0	0	0
RA1253K	0.0645898	-0.0873494	-0.0368884	2.07061	-0.0283676	0.565466	-0.641622	-0.507095	0.0183446	-1.12935	-0.143601	0	0	0	-0.121711	0.0331272	-0.133133	0	0	0	0	0	0
RA1360L	0.0123414	-0.0866964	0.105072	2.51568	0.186681	-0.167323	-0.883845	-0.262143	-0.0631543	-1.50539	-0.122978	0	0	0	-0.0749936	-0.133854	0.185702	0	0	0	0	1.4803e-16	0
EA1321I	0.0581049	-0.0864408	0.975318	2.53608	-0.0610291	0.1965	-2.47394	-1.2881	0.31757	-0.54582	0.0482089	0	0	0	0.165728	-0.0609148	0.0430385	0	0	0	0	1.4803e-16	0
LA1224M	0.049719	-0.0855222	-1.44288e-11	1.13687e-13	-0.485144	-0.00388175	0.309552	-0.496877	0.0126402	0.292159	0.301031	0	0	0	-0.0180624	0.143452	8.52651e-14	0	0	0	0	0.00306014	0
IA1378L	0.0169172	-0.0848962	0.016722	0.0027792	0.0387129	-0.0298036	-0.168809	0.0110991	0.0141448	0.0883527	-0.076	0	0	0	0.00313038	-0.069015	0.0147752	0	0	0	0	1.4803e-16	0
KA1173K	0.0841015	-0.084563	-0.121831	-0.60742	-0.0845765	-0.0189157	0.49808	-0.0441908	-0.0021352	0.389108	0.00356736	0	0	0	-0.0414181	0.019725	-0.0548312	0	0	0	0	-2.96059e-16	0
VA1155P	0.00462415	-0.0839954	-1.98952e-13	-1.75267e-13	-0.234695	1.14279e-13	-0.10119	-0.532389	0.858583	0.178577	-0.248495	0	0	0	-0.00438751	-0.720373	2.54611e-14	0	0	0	0	-1.4803e-16	0
GA1121T	0.00137545	-0.0837403	-0.0383725	0	-0.361812	-0.00513016	0.563046	-0.403441	0.0280552	0.0844705	0.04248	0	0	0	0.00696331	0.0958545	0	0	0	0	0	0	0
EA1242A	0.0114096	-0.0829945	0.1312	0.0373384	0.533031	0.0499928	-0.710668	0.635146	-0.0145272	-0.357621	-0.104178	0	0	0	-0.00134576	-0.429438	-0.281315	0	0	0	0	-4.82063e-05	0
SA1220Y	0.000122245	-0.0828992	0	0	0.0207351	-2.96059e-15	-0.0643772	-0.00970014	0	5.66426e-10	-0.029557	0	0	0	-3.55271e-15	0	0	0	0	0	0	0	0
IA1379L	0.00402435	-0.0819773	-0.0029368	3.78956e-14	-0.0239693	1.16055e-13	0.000215384	-0.0358723	0.00467464	0.050652	-0.076	0	0	0	0.0012591	-0.0378916	2.13163e-14	0	0	0	0	-2.96059e-16	0
AA1126R	0.233884	-0.080249	0.0544824	-1.17399	-0.649127	-0.739929	1.52303	-0.472233	0.0806235	1.04612	0.00554253	0	0	0	0.143951	0.104549	0.101284	0	0	0	0	4.44089e-16	0
WA1366W	0.00116037	-0.0797239	-5.42597e-05	0.0145746	0.0171318	-1.04777e-06	-0.0342032	0.00909635	-0.0866822	0	-4.54747e-13	0	0	0	0.000413976	-2.45226e-06	2.60532e-14	0	0	0	0	-1.4803e-16	0
EA1303H	0.00193375	-0.0786485	-1.18008e-09	6.36951e-09	-0.239998	-0.073085	0.327817	-0.206948	0.00983421	0.247666	-0.125225	0	0	0	-0.0426768	0.0709243	-0.0256081	0	0	0	0	0.0495747	0
VA1130K	0.0838309	-0.0781626	0.0347293	-1.13687e-13	-0.120048	-0.399097	0.0314741	-0.160177	-0.00457283	0.177102	0.293803	0	0	0	-0.0041129	0.00846634	0.0727371	0	0	0	0	4.44089e-16	0
QA1177K	0.0251885	-0.0781222	-1.61056e-13	1.25885	-0.00135533	-0.00126215	-0.217032	-0.276843	0.00123187	-0.661325	-0.1976	0	0	0	0.0103846	0.0315656	-6.75016e-14	0	0	0	0	0.00682521	0
AA1377M	0.0219903	-0.0777141	-0.0712085	-2.46321e-13	-0.739463	-7.68747e-05	0.756178	-1.1307	-0.0019951	0.791674	0.304	0	0	0	0.0111683	0.117467	-8.05282e-14	0	0	0	0	0.00271228	0
SA1220D	0.00460738	-0.0772062	-0.507723	-0.507723	-0.0598985	-0.0757108	0.0779126	-0.0885167	0.0229536	0.407822	0.585886	0	0	0	0.0562321	-2.84217e-14	0.0115598	0	0	0	0	1.4803e-16	0
NA1115S	0.116567	-0.0764416	-0.66	-0.640204	-0.0801862	0	0.616108	0.421433	0.268968	0.196125	-0.191107	0	0	0	-0.0075789	0.0647049	0	0	0	0	0	0	0
SA1308N	0.00299447	-0.0761124	0	0	-0.424711	-0.00774088	0.53927	-0.634748	0.000294351	0.204365	0.249434	0	0	0	-0.00227601	0.140912	0	0	0	0	0	0	0
SA1220A	4.81944e-07	-0.0759076	-1.89478e-14	-3.78956e-14	0.00686972	-1.27898e-13	-0.0471156	-0.0194719	0.0152306	-2.34233e-10	-0.0318845	0	0	0	0.000463997	-2.84217e-14	-2.60532e-14	0	0	0	0	1.4803e-16	0
HA1244N	0.0864466	-0.075715	0.155788	0.15419	0.204687	0.175884	-0.531862	0.151579	-0.0654712	-0.298716	-0.3496	0	0	0	0.0370312	-0.352444	0.543957	0	0	0	0	-0.253182	0
SA1220Q	6.00075e-05	-0.0747558	9.4739e-15	0	0.0192488	-1.18424e-15	-0.0581006	-0.00248684	-2.36848e-15	3.3674e-10	-0.0338695	0	0	0	0.000452376	9.4739e-15	0	0	0	0	0	0	0
SA1308H	0.0264576	-0.0734687	-1.89478e-14	0	-0.694626	-0.0117803	0.768244	-1.0871	0.0178781	0.288411	0.597714	0	0	0	-0.000990817	0.30762	1.19608e-13	0	0	0	0	0.0487825	0
FA1207F	0.00503973	-0.0733909	-0.00234794	1.13687e-13	-0.0236379	-0.0151044	-0.0720988	-0.110515	0.0647503	-0.0090358	-0.0186016	0	0	0	0.112604	0.00216093	0.000596538	0	0	0	0	-4.44089e-16	0
QA1188W	0.528146	-0.0729285	3.22113e-13	-0.0693549	-0.769695	-0.0542782	0.715202	-1.13856	0.0220059	0.444462	0.544187	0	0	0	0.233105	0.178869	2.42769e-14	0	0	0	0	-1.4803e-16	0
SA1220E	0.00650749	-0.0722869	0	-4.73695e-15	0.0128342	-0.0707111	-0.0418098	-0.00467894	3.9447e-12	0.0610229	-0.0315767	0	0	0	0.0037871	1.89478e-14	-0.00115447	0	0	0	0	0	0
DA1372E	0.00836963	-0.0718969	-0.207429	-1.22838	-0.518905	0.00199994	0.928812	-0.703654	0.0408268	1.33524	0.241223	0	0	0	0.0152439	0.149883	0.0231178	0	0	0	0	2.96059e-16	0
NA1178N	0.0392729	-0.0696741	-0.0332005	-0.0387707	-6.8604e-05	0.000273316	-0.0013358	-0.000341265	0.000106853	0.0036276	-8.71599e-13	0	0	0	-8.0024e-06	-3.2012e-05	4.9738e-14	0	0	0	0	4.29544e-05	0
DA1160H	0.00976336	-0.0689674	0.269737	0.273606	-0.484579	-0.232606	-0.521163	-0.768818	0.0526924	0.375541	0.305267	0	0	0	-0.0441032	-0.0625897	0.656639	0	0	0	0	0.0488196	0
AA1126I	0.0237644	-0.0684324	-0.0147034	0	-0.477244	0	0.56136	-0.710512	0.147997	0.177586	0.286982	0	0	0	-0.0398977	0.000111699	0	0	0	0	0	0	0
KA1309K	0.0271167	-0.0683716	-0.00667453	-0.00180213	0.0514002	-0.00340968	-0.126319	0.0314784	0.000444933	-0.000891008	0.00041677	0	0	0	-0.00339615	-0.03098	-0.00961963	0	0	0	0	-4.44089e-16	0
RA1253R	0.219543	-0.0670758	-0.0184442	0.291106	-0.0667013	-0.031865	0.022595	-0.10969	0.00746793	-0.118211	-0.0171602	0	0	0	-0.0227535	0.0165653	-0.00341919	0	0	0	0	-1.4803e-16	0
SA1332C	0.000138458	-0.0663291	-1.89478e-14	-1.89478e-14	-0.00891034	-1.21384e-13	-0.0789919	-0.07673	-1.24751e-05	0.0207073	0.0774991	0	0	0	0.000109261	0	-2.60532e-14	0	0	0	0	1.4803e-16	0
LA1196L	0.118836	-0.0659243	0.00690593	2.84217e-14	-0.00155404	2.99612e-13	-0.00767761	-0.00959686	-0.0548208	0.000812446	-1.28845e-12	0	0	0	6.59516e-06	-0.000381874	5.32907e-14	0	0	0	0	-2.96059e-16	0
SA1220H	0.00455687	-0.0653033	-1.89478e-14	-3.78956e-14	0.0264925	-1.58688e-13	-0.0905742	-0.0155788	7.87518e-13	4.37003e-10	-0.0344252	0	0	0	-4.38168e-14	-2.84217e-14	-1.83557e-14	0	0	0	0	0.0487825	0
HA1244H	0.0825187	-0.0651929	0.0158845	0.0158845	0.0149414	0.000511428	-0.0413	0.00798159	-0.023405	-0.0201006	-3.78956e-14	0	0	0	-0.0432447	-0.0318157	0.00765391	0	0	0	0	0	0
VA1265K	0.0114062	-0.0640901	-0.538447	-1.11342	-0.136451	0.00389369	0.318665	-0.066683	0.00422318	1.06311	0.379493	0	0	0	0.00736187	0.0214155	0.0141641	0	0	0	0	-2.09462e-14	0
HA1228Q	0.0868896	-0.0620639	0.164241	-1.27232	-0.185015	-0.00150895	0.740286	0.0967803	0.010775	0.510074	-0.00704901	0	0	0	-0.0214277	0.0143414	-0.00165304	0	0	0	0	-0.0952469	0
SA1220C	3.53994e-05	-0.061878	0	0	0.0140356	0	-0.0443111	-0.00267365	0	9.84812e-11	-0.0289289	0	0	0	0	0	0	0	0	0	0	0	0
SA1220T	3.86708e-07	-0.0603676	0	0	0.00386382	0	-0.0308991	-0.0170941	0.00410837	1.7539e-10	-0.0185467	0	0	0	-0.00179988	0	0	0	0	0	0	0	0
YA1278Y	0.0553948	-0.0602744	-0.00137024	-0.00307535	0.118134	-0.00585803	-0.0893727	0.162264	-0.0349505	-0.0157621	-0.190278	0	0	0	-4.74054e-06	-0.0185878	5.56592e-14	0	0	0	0	-3.70074e-16	0
VA1155T	0.0057656	-0.0600237	1.89478e-14	3.78956e-14	0.0619976	1.21977e-13	-0.115862	0.0619268	3.81384e-06	-0.0107538	-0.0611988	0	0	0	0.00386253	-0.0234108	2.60532e-14	0	0	0	0	-1.4803e-16	0
QA1336W	0.0392151	-0.0592319	0.562641	0.500487	0.000433873	0	-0.557875	-0.429241	-0.00489889	-0.47782	0.342	0	0	0	0.00504205	-0.178207	0	0	0	0	0	0	0
RA1231R	0.0779764	-0.0584992	0.00204648	-0.104678	0.0307785	-0.0270294	-0.0411933	0.0521356	-7.26132e-08	0.0281843	-4.16852e-13	0	0	0	0.00125935	-6.11305e-06	0.00153226	0	0	0	0	-0.00153449	0
LA1190Y	0.268019	-0.0582231	-0.0565706	-1.90736	-0.878328	-0.546883	2.31087	-0.504651	0.137038	1.1858	0.0822534	0	0	0	0.078745	0.0373074	0.0408627	0	0	0	0	4.44089e-16	0
SA1172R	0.235065	-0.0581999	0.115935	0.0300857	-0.779266	-0.00162029	0.739481	-1.38385	-0.00136768	1.03859	0.292455	0	0	0	0.236731	0.198902	-0.345373	0	0	0	0	0	0
RA1275R	4.36803e-12	-0.057741	-0.0117709	-0.00570207	-0.00137484	-0.00164722	-0.00251971	-0.00173978	-0.0157673	0.000262196	-9.09495e-13	0	0	0	-0.0198596	0.00253487	0.00237835	0	0	0	0	-2.96059e-16	0
RA1264R	2.57634e-12	-0.0568536	-0.0222309	-0.00499636	0.013553	0.0382836	-0.0676063	-0.00103812	0.000571604	-0.00181898	-0.0110809	0	0	0	2.42874e-05	-9.69173e-05	-0.00051449	0	0	0	0	-2.22045e-16	0
QA1369M	0.00443138	-0.0566056	0.448379	0.448379	-0.242945	0.000856243	0.0297974	-0.510023	0.00130136	-0.36394	0.121769	0	0	0	0.000388557	-0.0284322	8.28967e-15	0	0	0	0	0.00943216	0
QA1369E	0.0299351	-0.0561369	-0.14196	-0.14196	0.0465534	0.095677	0.0293309	0.0360274	0.00344703	0.056702	-0.0876935	0	0	0	0.0410391	-0.071255	0.00670069	0	0	0	0	-7.40149e-16	0
QA1364E	0.0253894	-0.0560633	-0.0184063	0	0.107832	-0.623206	-0.0168147	0.12699	0.00238991	0.287957	-0.0892229	0	0	0	-0.000649878	-0.000398755	0.167067	0	0	0	0	0	0
FA1301F	0.0201136	-0.0551341	-0.000832609	5.68434e-14	0.00926179	2.45137e-13	-0.0483442	-0.0094824	0.00400841	0.00476276	-0.00731474	0	0	0	-0.00893399	-0.0178933	0.00174084	0	0	0	0	-2.96059e-16	0
AA1148R	0.518727	-0.0549662	-0.355179	-0.365045	-1.75313	-0.481421	2.34716	-2.03669	0.48508	1.90085	-0.116985	0	0	0	0.22992	0.0654087	0.0904688	0	0	0	0	4.44089e-16	0
EA1242N	0.0121432	-0.0541862	-0.62507	-0.629091	0.148846	0.0365115	0.115661	0.40493	-0.0172215	0.452848	0.333324	0	0	0	0.00635034	-0.146268	-0.281315	0	0	0	0	4.09956e-05	0
PA1144K	0.00991839	-0.0539918	-0.00223338	-0.726465	-0.194343	-0.0136725	0.203657	-0.254461	3.26974e-05	0.721429	-0.0231425	0	0	0	0.235206	-9.4739e-15	-5.21065e-14	0	0	0	0	2.96059e-16	0
SA1220N	0.00342207	-0.0537808	0	4.73695e-15	-0.00232177	5.92119e-16	-0.0122357	-0.0175622	0	2.17388e-10	-0.0289712	0	0	0	0.00731	0	0	0	0	0	0	0	0
MA1296M	0.0317136	-0.0531852	-0.000727467	4.41594e-05	-0.0127254	1.18424e-13	-0.00274148	-0.0365681	-0.00249708	-0.000622749	0.00267767	0	0	0	-2.47429e-05	0.00161183	2.84217e-14	0	0	0	0	-1.4803e-16	0
DA1270D	0.0506096	-0.0526128	0.0114341	0.0112971	0.0234763	-0.0218742	-0.0812764	0.00966367	-0.00554873	-0.00437992	-0.00129131	0	0	0	9.9476e-14	-0.0101157	0.00588659	0	0	0	0	-4.44089e-16	0
LA1380L	0.0315909	-0.0524739	0.00022539	1.13687e-13	-0.014796	-8.486e-05	0.00155379	-0.0320266	-0.0144134	0.00664231	-8.33703e-13	0	0	0	0.000425508	0.00107525	5.44749e-14	0	0	0	0	-5.18104e-16	0
NA1175R	0.247224	-0.0509947	-0.329259	0.785125	-0.262992	0.206322	0.300066	-0.331212	0.00258028	-0.640555	0.338927	0	0	0	0.0359433	0.10127	-0.155939	0	0	0	0	-1.4803e-16	0
PA1262E	0.00667919	-0.0503704	-0.802708	-0.802708	-0.118144	-0.130568	0.337745	-0.100508	4.31605e-07	0.861049	0.710038	0	0	0	0.0513724	0.675466	-0.0559409	0	0	0	0	0	0
AA1377Q	0.0374976	-0.0485124	-0.681643	-0.626541	-0.490263	-6.17772e-05	0.832671	-0.463951	-0.00923277	1.20004	0.1824	0	0	0	0.00627138	0.10405	-9.59233e-14	0	0	0	0	0.00179568	0
LA1204L	0.0419191	-0.0483806	-0.00385986	0	-0.0175689	-1.77636e-15	0.00245919	-0.0372028	0.00378157	-0.000254033	1.7053e-12	0	0	0	0.0042642	0.00210243	0	0	0	0	0	0	0
VA1265L	0.0145052	-0.047937	-0.0106211	-0.0424736	-0.492403	-0.0996239	0.519445	-0.817201	0.0212482	0.47946	0.394706	0	0	0	-0.000472475	-3.18246e-05	0	0	0	0	0	0	0
SA1220K	0.00526793	-0.046873	0	0	-0.0210653	0.0330709	0.0168064	-0.052036	8.77639e-12	-0.0116442	0.00403815	0	0	0	3.40497e-06	9.4739e-15	-0.0160464	0	0	0	0	0	0
SA1324G	0.00220523	-0.0454047	0.324732	0.684935	0.963288	0.000850489	-2.07483	0.734774	-0.12791	-0.529654	0.144014	0	0	0	-0.165608	-0.465598	2.36848e-15	0	0	0	0	0	0
EA1129K	0.0629902	-0.0452933	-0.0404848	0.155237	-0.122089	0.279996	0.0832936	-0.162294	-0.00827231	0.0965196	-0.326616	0	0	0	-0.000582665	-0.0218334	-8.11203e-14	0	0	0	0	4.44089e-16	0
KA1114M	0.0420043	-0.04511	0	0	-0.129953	-0.025123	0.109541	-0.183809	0.000675772	0.0459042	0.127884	0	0	0	0.00976872	0.0996892	0	0	0	0	0	0	0
GA1272K	0.0574479	-0.0443022	-0.066784	-0.548801	-1.191	-0.888912	2.97104	-1.2183	0.0333826	1.01478	-0.253278	0	0	0	0.0128297	0.646002	0.0907454	0	0	0	0	1.4803e-16	0
KA1114L	0.0938648	-0.0432164	0	0	-0.0388835	-0.0245929	0.0523585	-0.0747275	0.000221372	0.0372304	-0.0068698	0	0	0	0.012047	0.0217388	0	0	0	0	0	0	0
RA1181R	0.0204312	-0.0430218	-0.0103986	2.36848e-14	-0.202193	-0.0839253	0.295266	-0.21587	0.0119347	0.158243	-7.01069e-13	0	0	0	0.00440261	0.0101871	-0.000482224	0	0	0	0	-3.70074e-17	0
MA1290F	0.00372614	-0.0414872	1.89478e-14	4.73695e-14	-0.00226138	-0.0329996	0.00982731	-0.0459247	-0.000211808	0.052448	-4.54747e-13	0	0	0	-0.0223651	0	2.25005e-14	0	0	0	0	-1.4803e-16	0
NA1335C	0.0311191	-0.0402493	0.00880228	0	0.0540885	5.92119e-16	-0.275837	-0.000981241	-0.0531026	0.0426085	0.18578	0	0	0	-0.00160752	-0.0514195	0	0	0	0	0	0	0
KA1114K	0.0292535	-0.0401532	5.68434e-14	0.00394653	0.0121329	-7.56612e-05	-0.0504736	0.0080071	-0.000737821	-0.0147974	0.00167826	0	0	0	0.000166409	-0.00277637	7.81597e-14	0	0	0	0	-4.44089e-16	0
EA1321E	1.63523e-12	-0.039428	0.00399323	-0.0420278	0.0144484	0.0173944	-0.0343434	0.00926501	8.6908e-05	-0.00777568	-6.74984e-05	0	0	0	-4.34695e-08	-0.0160317	-0.000401552	0	0	0	0	-2.96059e-16	0
EA1132E	0.0169675	-0.0391838	3.78956e-14	-0.0652244	-0.00191127	-0.00503396	0.00215821	-0.00234073	-1.14377e-05	0.0331541	-9.85286e-13	0	0	0	2.56762e-05	0.000326195	4.9738e-14	0	0	0	0	-2.96059e-16	0
FA1127F	0.0228726	-0.0388952	-0.0166987	8.52651e-14	-0.0499595	0.00589563	-0.000780705	-0.0811778	0.0193443	0.00709808	0.0037209	0	0	0	0.0736625	0.000107129	5.21065e-14	0	0	0	0	-2.96059e-16	0
QA1364Q	1.02668e-12	-0.0387714	0.00142906	4.73695e-15	-0.00524306	-2.36848e-15	-0.0150102	-0.00783157	-2.23361e-06	0.00372796	-2.21009e-05	0	0	0	-0.0158193	-2.20876e-06	0	0	0	0	0	0	0
RA1347R	9.35707e-12	-0.0387389	-0.0376027	-0.0402533	-0.000228856	0.00059596	0.0011555	-7.82782e-05	0.00910323	4.59142e-05	0.0288884	0	0	0	0.000123989	-7.1747e-05	-0.000504978	0	0	0	0	1.62104e-05	0
NA1375N	0.0424612	-0.0379519	-0.00960248	-0.00955637	0.0145742	2.97296e-05	-0.0184833	0.0124774	-0.0546541	-0.00680448	-4.358e-13	0	0	0	0.0340677	-0.00170799	2.66454e-14	0	0	0	0	-1.4803e-16	0
PA1144F	0.0157733	-0.0358718	-0.0859051	3.78956e-14	-0.342292	1.41516e-13	0.412236	-0.43057	5.95611e-05	0.131562	0.0323377	0	0	0	0.2467	-9.4739e-15	2.60532e-14	0	0	0	0	-1.4803e-16	0
FA1306F	0.0141626	-0.0356737	-8.88354e-05	-9.58177e-05	-0.0123174	-0.00128431	0.00689705	-0.0202868	-0.00865914	0.00144361	-0.00128536	0	0	0	4.35086e-05	0.000567378	-4.02556e-05	0	0	0	0	0	0
IA1277E	0.10026	-0.0356198	-0.150412	-0.42457	0.124323	-1.10112	0.478775	0.433507	0.0499914	0.764959	-0.0312795	0	0	0	-0.0567546	-0.335502	-0.123044	0	0	0	0	2.96059e-16	0
PA1144Y	0.020318	-0.0303454	-0.0826593	-3.78956e-14	-0.324881	-1.21384e-13	0.394922	-0.405563	0.000213974	0.10095	0.0420778	0	0	0	0.244595	0	-2.60532e-14	0	0	0	0	1.4803e-16	0
EA1132R	0.0644867	-0.0300656	2.81564e-11	1.69874	-0.0478939	0.372057	-0.637088	0.0255913	-0.00546048	-1.50647	-0.00853482	0	0	0	0.078995	0.0341637	-5.09222e-14	0	0	0	0	4.44089e-16	0
KA1173Q	0.0304559	-0.0285678	0.391991	-0.280964	0.163483	0.0709632	-0.476513	0.373161	-0.0103817	-0.124936	-0.179051	0	0	0	-0.182058	-0.0483162	0.225737	0	0	0	0	-1.4803e-16	0
DA1276E	0.116096	-0.0282474	-0.0178864	0.161395	-0.154502	0.0284489	-0.0618892	-0.279161	0.00214116	0.407249	-0.1444	0	0	0	-0.062418	-0.00416585	0.0927747	0	0	0	0	0	0
AA1200I	0.00537835	-0.0252538	-1.49891e-05	-1.49891e-05	-0.680954	-2.54019e-13	0.56659	-1.06687	0.0103726	0.516978	0.552956	0	0	0	0.0757017	0.33153	-5.44749e-14	0	0	0	0	2.22045e-16	0
SA1220L	8.41558e-05	-0.0247166	-3.78956e-14	-7.57912e-14	-0.0190998	-2.50466e-13	0.0290003	-0.0306066	-1.18424e-14	3.38796e-10	-0.00416286	0	0	0	0.000152397	-3.78956e-14	-5.21065e-14	0	0	0	0	2.96059e-16	0
LA1319M	0.0617108	-0.0236955	0.00164828	1.13687e-13	-0.324641	3.606e-13	0.00506285	-0.157419	-0.0681431	0.351984	0.1824	0	0	0	-0.0145877	-0.000269712	6.51331e-14	0	0	0	0	-4.44089e-16	0
DA1160K	0.0604004	-0.0233601	0.840537	-0.386693	-0.45103	-0.139111	-0.508819	-1.1384	0.0956393	0.949519	-0.0427112	0	0	0	-0.0338375	-0.0248713	0.791549	0	0	0	0	0	0
SA1332A	7.14634e-05	-0.0223504	0	0	0.0378494	0	-0.144779	-0.0234275	0.000265065	0.0064898	0.0983846	0	0	0	0.00286723	0.00980895	0	0	0	0	0	0	0
QA1369K	0.0272509	-0.0222961	0.460331	0.460331	0.0670961	-0.0197455	-0.355138	-0.103315	-0.00486188	-0.444536	-0.0874564	0	0	0	-0.00470717	-0.0825483	0.00845461	0	0	0	0	0.00125058	0
AA1126C	0.000557102	-0.0214301	0	0	-0.195703	0	0.207762	-0.235315	2.36848e-15	0.0622862	0.136995	0	0	0	0.00254452	4.51453e-05	0	0	0	0	0	0	0
IA1194L	0.0405946	-0.0212787	-0.0584949	1.89478e-14	-0.0725777	0.000324764	0.0800581	-0.11332	0.038779	-0.12828	0.2584	0	0	0	-0.0261682	0.0485102	-2.50561e-11	0	0	0	0	-1.4803e-16	0
LA1190M	0.017711	-0.0205001	-0.0132686	0.245319	-0.59333	-0.0107283	0.584861	-0.650074	0.0180318	0.117741	0.278133	0	0	0	0.0110449	0.047339	-0.00822992	0	0	0	0	2.96059e-16	0
QA1367V	0.0246139	-0.0201672	0.602698	0.550413	-0.0798934	-0.10212	-0.299394	-0.536282	0.692721	-0.677198	-0.209547	0	0	0	0.00578334	0.149842	0.0327178	0	0	0	0	-6.60089e-05	0
EA1381E	0.0157846	-0.0200536	0.000443237	-0.0159616	-0.000794142	1.56214e-05	-0.0102933	-0.00476169	-4.83911e-05	0.0123967	-9.09495e-13	0	0	0	-0.000300357	-0.000480931	-0.000749703	0	0	0	0	-2.96059e-16	0
TA1117Q	0.00141195	-0.0192026	-0.425394	-0.579936	-0.295181	0	0.185095	-0.425133	-6.19236e-06	0.722853	0.841456	0	0	0	-0.0429564	0.00792594	0	0	0	0	0	0	0
KA1150V	0.0106104	-0.0188859	-0.0359135	-6.63173e-14	0.135798	0.331035	-0.0320367	0.306636	-0.0126984	-0.394847	-0.268815	0	0	0	-0.00187004	0.00488957	-0.0461738	0	0	0	0	2.96059e-16	0
QA1188N	0.00062792	-0.0164626	-1.89478e-14	0.00849634	0.108353	0.0302808	-0.128549	0.185736	-0.00324754	-0.0455586	-0.169412	0	0	0	-0.00256256	-0.0266539	-2.60532e-14	0	0	0	0	1.4803e-16	0
EA1132Q	0.0217758	-0.0146595	8.35598e-12	0.734219	-0.0644115	0.209095	-0.507925	-0.065306	0.000677579	-0.445659	0.1216	0	0	0	0.00305028	-0.0129543	4.08562e-14	0	0	0	0	-1.4803e-16	0
RA1360W	0.0177267	-0.0128999	0.114222	2.51568	0.0328301	-0.167323	-0.872012	-0.48089	-0.0296835	-1.47178	0.279822	0	0	0	-0.119465	-0.187115	0.185702	0	0	0	0	1.4803e-16	0
AA1126S	1.13823e-06	-0.0127976	0	0	0.00840285	0	-0.0228825	0.010979	0.00352309	0.0111965	-0.0273054	0	0	0	0.00328899	0	0	0	0	0	0	0	0
EA1303E	0.00751448	-0.0126496	5.68434e-14	1.13687e-13	0.0034775	-0.00342316	-0.0131748	0.00288362	1.40948e-08	-0.0032695	0.000397161	0	0	0	-0.00252583	8.08393e-05	0.00298542	0	0	0	0	-4.44089e-16	0
SA1220V	4.44957e-05	-0.0115058	0	0	-0.0340473	0	0.0355579	-0.0578726	0.0212382	2.47923e-10	0.0245824	0	0	0	-0.000964299	0	0	0	0	0	0	0	0
AA1200E	0.0017602	-0.0108845	0.000234348	0.000234348	-0.318836	0.0908229	0.201368	-0.467605	0.00306375	0.328607	0.161647	0	0	0	0.00103934	0.130992	-0.0114608	0	0	0	0	7.40149e-17	0
AA1222F	0.0135201	-0.0108149	0	0	-0.474714	-0.278338	0.829888	-0.510948	0.0165974	0.390396	0.0157977	0	0	0	0.000505639	0.0071836	0	0	0	0	0	0	0
AA1200Q	0.000443746	-0.0106385	-9.4739e-15	0	-0.370347	0	0.280966	-0.536942	0.00469	0.375637	0.235295	0	0	0	6.17913e-05	0.108502	0	0	0	0	0	0	0
NA1115C	0.0640608	-0.0105621	-0.0411699	0.935268	0.00783207	1.21977e-13	-0.39471	-0.0299481	0.00547835	-0.522487	0.00554839	0	0	0	0.0236253	-0.0382144	2.60532e-14	0	0	0	0	-1.4803e-16	0
DA1249N	0.00168636	-0.00285516	-0.00680705	0.514469	-0.191879	-0.0457766	-0.716991	-0.140154	0.0459241	0.0059597	-0.0518917	0	0	0	0.222992	0.0328886	0.361299	0	0	0	0	0	0
MA1166L	0.0462373	0.000319824	-0.00172631	-0.115437	0.337666	-0.039799	-0.0195317	0.280377	0.0883228	-0.320761	-0.264903	0	0	0	0.0613568	0.143285	-0.0052447	0	0	0	0	0	0
EA1241F	0.110841	0.00102198	0.840524	1.22449	-0.155082	0.235957	-1.20783	-0.651339	-0.22931	-0.71395	0.254156	0	0	0	0.192729	0.152839	0.210676	0	0	0	0	2.96059e-16	0
EA1210Q	0.240626	0.00245689	-0.0111205	0.492936	-0.321595	0.334005	0.417596	-0.377755	0.129604	-0.64299	0.0806766	0	0	0	0.0310914	0.130962	-0.129992	0	0	0	0	0	0
VA1293K	0.0362648	0.00654967	0.0710356	4.73695e-14	-0.176869	-0.0573725	0.107511	-0.268846	0.00524707	0.667811	-0.113093	0	0	0	-0.239279	-0.106943	0.0104039	0	0	0	0	-1.4803e-16	0
QA1364S	5.29817e-05	0.00847754	-0.507755	-0.6315	0.41226	1.62833e-13	-0.0415801	0.966577	0.0164291	-0.166514	-0.00698686	0	0	0	-0.0324529	-0.08946	-1.42109e-13	0	0	0	0	-1.4803e-16	0
DA1270V	0.0264325	0.00876528	0.821604	0.849256	-0.222666	-0.560653	0.0288236	-0.406152	0.00938948	-0.371432	-0.625625	0	0	0	0.0167435	0.231689	0.469478	0	0	0	0	0	0
YA1327I	0.0714821	0.00910402	-0.0574661	1.92616	-0.0719294	-0.132202	-0.333345	-0.56581	-0.372999	-0.510503	0.136893	0	0	0	-0.00168731	0.0860617	-0.00800972	0	0	0	0	2.96059e-16	0
TA1117V	0.00101578	0.00970118	-0.0219489	0	-0.15304	0	0.30327	-0.160809	2.57086e-05	0.0359499	0.0533751	0	0	0	-0.047122	0.0390394	0	0	0	0	0	0	0
SA1172Q	0.434843	0.010964	0.0984843	0.0770927	-0.67111	-2.08367e-12	0.865693	-1.22336	0.00255494	0.725422	0.072257	0	0	0	0.0639323	0.255392	1.77636e-15	0	0	0	0	0	0
QA1159L	0.0177535	0.011129	0.0563312	1.54274	0.0280653	-0.0708722	-0.381446	-0.271468	-0.00521609	-0.898828	-0.0608	0	0	0	0.0612689	0.0114372	0.0113484	0	0	0	0	2.96059e-16	0
RA1264L	0.128855	0.0127767	1.02543	1.58722	0.788865	0.732429	-2.32221	-0.473697	-0.00400286	-0.843012	-0.496713	0	0	0	0.193988	0.0998737	-0.175513	0	0	0	0	2.96059e-16	0
PA1144L	0.0352006	0.0132919	-0.0715225	0	-0.347141	0	0.441349	-0.477756	0.0144088	0.198505	0.0170171	0	0	0	0.238432	0	0	0	0	0	0	0	0
EA1210L	0.0121606	0.0142709	-0.0878153	1.66248	-0.411894	0.336412	0.421546	-0.604165	0.0144114	-1.17545	-0.0152	0	0	0	0.00740012	0.264665	-0.13345	0	0	0	0	4.44089e-16	0
YA1131F	0.00926011	0.0142838	-0.0363516	1.52134	-0.200021	-0.0175904	-0.0774935	-0.460322	-0.00122677	-0.722492	-4.54747e-13	0	0	0	0.00844105	-0.0643779	2.60532e-14	0	0	0	0	-1.4803e-16	0
PA1144N	0.0136265	0.015642	-0.180843	-0.334021	-0.00660512	1.36187e-14	0.0434597	0.00123973	0.00270172	0.263724	-0.0101119	0	0	0	0.236098	0	0	0	0	0	0	0	0
EA1154M	0.0164773	0.0162626	0.829911	0.829911	-0.335302	-0.00969102	-0.301491	-0.772567	0.0630084	-0.473195	0.164757	0	0	0	0.000459038	1.17981e-05	0.0204612	0	0	0	0	0	0
EA1340K	0.00583054	0.0167222	-0.0739056	3.78956e-14	-0.231044	-0.0571294	0.137947	-0.398222	-0.00379749	0.30243	0.0912	0	0	0	-0.00179776	0.0766792	0.251042	0	0	0	0	-1.4803e-16	0
TA1258I	0.00872474	0.0168061	0.555381	0.555381	-0.397819	-0.0920343	0.0697387	-1.07267	0.059305	0.194885	-0.00773347	0	0	0	0.152367	0.0847106	-9.11863e-14	0	0	0	0	4.44089e-16	0
VA1111I	0.173538	0.016809	-0.0936569	-3.78956e-14	-0.722992	-0.00197312	0.453576	-1.35977	0.927062	0.620881	-0.0157409	0	0	0	0.20942	0.0546936	-2.60532e-14	0	0	0	0	1.4803e-16	0
VA1111F	0.144379	0.0175248	0.654453	0.674333	-0.624589	0.0173757	-0.0624329	-0.821996	0.239406	-0.175752	0.0934618	0	0	0	-0.00132672	-0.126824	0.0245917	0	0	0	0	4.44089e-16	0
DA1163N	0.182014	0.0183077	-0.0116005	0.479981	-0.0929378	0.000836822	-0.704147	-0.0267038	-0.0169016	-0.330733	0.2584	0	0	0	0.0480489	-0.0621691	0.414065	0	0	0	0	1.4803e-16	0
HA1368H	0.0300371	0.0188554	-0.000983073	0.0140912	-0.0179968	-0.000202353	0.0367058	-0.0103135	0.000785145	-0.00513011	0.000136412	0	0	0	0.000473899	0.000109128	1.54543e-13	0	0	0	0	0.00128886	0
WA1313W	0.039774	0.0192436	-0.00307737	-0.00228493	-0.00132673	-0.0035977	0.0287459	0.0136516	0.00416166	-3.18736e-05	-0.00808827	0	0	0	-0.00890863	-0.000101226	6.92779e-14	0	0	0	0	-4.44089e-16	0
VA1358V	0.0136173	0.0192578	0.0203206	0	0.0130526	0	-0.0252931	0.0112198	-3.54369e-07	-4.17613e-05	0	0	0	0	0	-0.0456528	0	0	0	0	0	0	0
GA1121H	0.0332127	0.0196152	-0.0312416	0	-0.542607	-0.029601	0.924821	-0.559033	0.00258969	0.154821	0.047493	0	0	0	0.00359049	0.134053	0	0	0	0	0	0.0487825	0
QA1367T	0.134254	0.0205541	-0.0144624	-0.0338503	0.265329	-0.0834086	-0.268213	0.476573	0.527451	-0.654104	-0.256186	0	0	0	0.0362813	-0.0660252	0.0251443	0	0	0	0	4.44089e-16	0
EA1340Y	0.00647665	0.0230683	0.000222715	0	-0.421644	-0.0186566	0.178108	-0.646086	-0.0203002	0.443246	0.3268	0	0	0	0.0155432	-0.0424014	0.165835	0	0	0	0	0	0
MA1290Y	0.000781983	0.024413	0	0	0.0161618	-0.033198	0.032477	-0.0041768	-0.000183376	0.0392063	0	0	0	0	-0.025874	0	0	0	0	0	0	0	0
IA1179L	0.0385416	0.0248681	0.0349198	-9.4739e-15	0.0328136	-1.43293e-13	-0.212821	-0.08647	-0.00865978	-0.0204098	0.307879	0	0	0	-0.0244218	-0.0402814	-2.4869e-14	0	0	0	0	0.00203757	0
RA1181K	0.00671671	0.0253479	-0.00886781	0.00146126	-0.0397366	0.302353	-0.11139	-0.245206	-0.00575204	0.0330725	0.1064	0	0	0	-0.0405078	0.0702841	0.0335211	0	0	0	0	-3.70074e-17	0
PA1144C	0.00397285	0.0268675	-0.00328837	3.78956e-14	-0.328597	1.41516e-13	0.181576	-0.387213	0.00173516	0.28566	0.0368634	0	0	0	0.24013	-9.4739e-15	2.60532e-14	0	0	0	0	-1.4803e-16	0
SA1220I	7.34627e-05	0.0279145	-1.89478e-14	-3.78956e-14	-0.0443124	-1.23753e-13	0.0765313	-0.0532993	0.00930884	3.39204e-10	0.0408309	0	0	0	-0.00114486	-2.84217e-14	-2.60532e-14	0	0	0	0	1.4803e-16	0
NA1243K	0.150032	0.0284754	0.0737455	0.931293	-0.322588	-0.138937	-0.133234	-1.09135	0.0192632	0.712565	0.413969	0	0	0	-0.0219462	0.0887783	-0.414304	0	0	0	0	-4.44089e-16	0
EA1242W	0.464635	0.0296527	-0.00495948	-2.18686e-08	-0.44367	-0.00279973	0.382187	-0.639473	0.0157742	0.445772	0.5092	0	0	0	0.0248743	-0.0134146	-0.257931	0	0	0	0	0.000677991	0
RA1209K	0.00942746	0.03035	-0.00875943	1.23161e-13	0.131601	0.0485084	-0.197277	0.0478429	-0.00111066	-0.0984812	-0.038	0	0	0	-0.0655717	-0.0250949	0.211598	0	0	0	0	-4.44089e-16	0
RA1209Q	0.00876931	0.0303879	-0.614041	-0.630444	0.0658736	-0.0186847	0.173757	0.272958	0.0043044	0.454052	-0.0608	0	0	0	-0.0490481	-0.12675	0.432461	0	0	0	0	0	0
TA1307A	0.000702532	0.0310383	0.534835	0.564328	0.418544	0.0309813	-1.04867	0.263769	-0.0196183	-0.570754	-0.129287	0	0	0	-0.0130869	-0.168123	-2.35959e-12	0	0	0	0	2.96059e-16	0
DA1163G	0.00837982	0.0313734	0.354832	1.53635	1.20655	0.306896	-3.1151	0.978025	-0.0467675	-1.58423	0.0988	0	0	0	-0.0704042	-0.691957	0.366419	0	0	0	0	0	0
DA1372R	0.109603	0.031837	0.258083	-0.765582	-0.391513	0.1538	0.356539	-0.614691	-0.0012891	0.821343	0.223467	0	0	0	0.0509773	0.0388232	-0.0592975	0	0	0	0	4.92199e-15	0
QA1369W	0.00772648	0.0326286	0.448379	0.448379	-0.187975	-5.52079e-06	-0.0362633	-0.426848	0.00272841	-0.402407	0.157262	0	0	0	0.0234097	0.0267081	-8.64494e-14	0	0	0	0	0.00596862	0
QA1177M	0.0830739	0.0328713	5.64116e-05	1.25698	-0.27536	-0.044927	0.0234566	-0.680079	0.00338117	-0.482311	0.228	0	0	0	0.00841639	0.0192267	-2.60532e-14	0	0	0	0	-0.00473802	0
GA1263P	0.012077	0.0331783	-5.68434e-14	-1.13687e-13	-0.322552	-0.0398003	0.181155	-0.458287	0.74878	0.108492	-0.187156	0	0	0	0.00254454	-0.629529	-7.81597e-14	0	0	0	0	4.44089e-16	0
CA1237A	1.95751e-05	0.0333785	0.00255372	-3.78956e-14	0.655689	-0.000742176	-0.0659602	0.889217	0.0605104	-0.942216	-0.5624	0	0	0	-0.00327298	0.0100714	-2.25005e-14	0	0	0	0	2.22045e-16	0
SA1206K	0.359431	0.0342494	0.242427	1.09805	-0.190084	-0.796622	0.212727	-0.579279	0.0406198	-0.189483	0.000298315	0	0	0	0.0248679	0.0381313	0.170729	0	0	0	0	1.4803e-16	0
MA1290R	0.0316378	0.0348862	-0.0158634	-0.702595	0.10362	-0.686341	0.313132	0.348331	-0.000956569	0.392337	1.89478e-14	0	0	0	0.1096	0	0.173621	0	0	0	0	0	0
AA1377K	0.208313	0.0349557	-0.00716772	-0.704086	-0.569048	-0.657212	1.22483	-0.659414	-0.0404919	1.18653	0.199846	0	0	0	-0.0426303	0.146288	0.101924	0	0	0	0	0.00187139	0
SA1186C	0.000145166	0.0352004	0.300288	1.58942	-0.497619	-0.0150728	-0.537436	-1.18226	0.00183703	0.4476	-0.076738	0	0	0	0.00517628	0.114664	-2.60532e-14	0	0	0	0	1.4803e-16	0
AA1222Y	0.000612171	0.0362373	0	0	-0.431987	-0.280036	0.797206	-0.442687	0.016966	0.363577	0.0126808	0	0	0	0.000516867	0.00652746	0	0	0	0	0	0	0
HA1368D	0.0193572	0.036572	-0.0167178	1.01528	0.537276	-1.00157	-0.297967	0.598408	-0.00665769	-0.381545	-0.278819	0	0	0	-0.00179438	-0.195035	-0.0722576	0	0	0	0	-0.0570629	0
VA1130T	0.0247248	0.0371174	0.0316687	-1.6316	0.187096	0.008231	0.185699	0.520996	-0.00302725	0.809881	-0.036392	0	0	0	-0.0331634	0.00429699	-0.0022732	0	0	0	0	4.44089e-16	0
YA1327R	0.0811569	0.0371826	-0.0240684	1.6192	0.217032	-0.0636111	-0.750106	0.00025058	-0.194818	-0.643745	-0.0310972	0	0	0	0.0637993	-0.219646	-0.15565	0	0	0	0	4.44089e-16	0
EA1371W	0.00765064	0.038107	0.734702	0.734504	-0.13088	0.0071275	-0.412469	-0.385456	0.0500095	-0.627006	0.0304907	0	0	0	-0.0147893	0.0527779	0.0518741	0	0	0	0	-2.96059e-16	0
TA1211Q	0.0311406	0.0386042	0.635564	0.6315	-0.390867	-0.00599435	0.134825	-0.581465	-1.02696	0.888502	-0.0551765	0	0	0	-0.191321	0.0851939	0	0	0	0	0	0	0
SA1172A	0.000348975	0.0390159	0.702522	0.6315	0.228386	-1.58451e-12	-0.51355	-0.243201	-0.00249071	-0.544831	-0.218173	0	0	0	-0.0011462	-0.113338	0	0	0	0	0	0	0
NA1115H	0.0583474	0.04284	0	0	-0.466654	0	0.394122	-0.676401	0.000917506	0.448953	0.298792	0	0	0	-0.00567203	0.0931461	0	0	0	0	0	0.0487825	0
DA1270K	0.0507741	0.0433226	0.883047	0.65515	-0.534443	-1.48126	0.824912	-0.735689	0.00491131	0.137972	-0.334237	0	0	0	-0.00883497	0.309309	0.631797	0	0	0	0	2.96059e-16	0
HA1368E	0.065703	0.0434655	-0.829208	0.40998	0.410534	-0.522435	-0.679285	0.196008	0.477887	0.706596	-0.183498	0	0	0	0.0614029	-0.0948783	0.0550809	0	0	0	0	-0.0595988	0
EA1167Q	0.0634878	0.0435063	0.876387	-0.0932862	0.100351	0.17465	-1.4775	-0.132443	0.139088	0.11184	0.0684	0	0	0	-0.0785042	-0.224256	0.354522	0	0	0	0	-2.96059e-16	0
QA1146V	0.00165131	0.0467961	0	1.56314	0.28401	0.0124222	-0.360145	0.401207	-0.00545623	-1.71305	-0.166415	0	0	0	0.0310833	0	0	0	0	0	0	0	0
PA1144Q	0.0354606	0.0472614	-0.0480089	-0.697266	-0.137446	1.36187e-14	0.168632	-0.153736	0.000148562	0.66815	-0.00449888	0	0	0	0.251286	9.4739e-15	0	0	0	0	0	0	0
DA1372W	0.0153813	0.0504316	0.436542	-1.10393	-0.864151	0.159296	0.973858	-1.30393	0.0132133	1.29407	0.476873	0	0	0	-0.0333801	0.214839	0.00203765	0	0	0	0	-6.60089e-05	0
LA1145M	0.019399	0.0529579	-0.0102733	3.78956e-14	-0.104536	1.3145e-13	-0.0247843	-0.0970016	0.0151959	0.0887214	0.118541	0	0	0	0.0670947	-9.4739e-15	2.60532e-14	0	0	0	0	-1.4803e-16	0
TA1343V	0.00233081	0.0531424	0.518777	0.526336	-0.160122	0	-0.505372	-0.694184	0.0494612	-0.0908046	0	0	0	0	0.408536	0.275713	0	0	0	0	0	0.00051571	0
YA1327K	0.0909196	0.0534626	0.0190685	1.92616	0.317804	-0.0787332	-0.980237	-0.07963	-0.466142	-0.563812	0.0528921	0	0	0	-0.0130371	-0.229671	-0.0808757	0	0	0	0	2.96059e-16	0
GA1272C	1.20913e-05	0.0569403	-0.0511468	-0.334626	-0.678799	-0.206447	1.33051	-0.588657	0.000344895	0.464114	0.0912	0	0	0	0.0304444	0.420803	0	0	0	0	0	0	0
IA1183L	0.13137	0.0582093	0.0032599	0.00819286	0.197358	0.133593	-0.125847	0.399555	-0.0335182	-0.0816204	-0.396323	0	0	0	-0.0451901	0.00292307	-0.00125051	0	0	0	0	4.44089e-16	0
QA1369I	0.0606806	0.0601434	0.377672	0.421972	-0.346713	-0.00109536	0.398907	-0.744502	0.137831	-0.0918571	-0.273567	0	0	0	0.184071	0.2415	-0.00257573	0	0	0	0	1.77636e-15	0
RA1360E	0.018904	0.060598	0.113541	2.51568	0.392954	-0.185147	-0.984217	0.123269	-0.0509792	-1.51393	-0.130578	0	0	0	-0.116875	-0.154348	-0.10312	0	0	0	0	2.96059e-16	0
EA1242C	0.000633741	0.0646415	-0.000625412	0	0.0314465	0.0299974	-0.366197	0.102355	-0.00396003	0.0973059	0.456	0	0	0	-0.00036618	-0.134688	-0.281315	0	0	0	0	0	0
KA1173R	0.215237	0.065969	0.51502	-0.380899	-0.266075	-0.120986	0.370702	0.00753718	0.0120936	0.082538	0.0918375	0	0	0	-0.0757096	0.0789862	-0.17009	0	0	0	0	-2.96059e-16	0
DA1249S	0.00108024	0.067293	-0.472353	0.91358	0.584133	-0.0503609	-1.76089	0.870315	-0.0900661	-0.250229	-0.0263067	0	0	0	-0.0118284	-0.00319708	0.361299	0	0	0	0	0	0
VA1342M	0.0488779	0.0682343	-0.00871442	-9.4739e-14	-0.70535	0.0010157	0.591737	-0.884475	0.0327009	0.879886	0.154937	0	0	0	0.00649697	0.144841	-5.38828e-14	0	0	0	0	2.96059e-16	0
PA1144A	0.000117179	0.0684402	0	0	0.0639544	0	-0.133609	0.0397025	1.26397e-06	-0.116637	-0.0201047	0	0	0	0.235133	0	0	0	0	0	0	0	0
VA1155S	0.00736623	0.0686753	0	0	0.0560658	0	-0.0981509	0.0646114	0.000611693	-0.00343014	0.0551475	0	0	0	-0.00618002	-0.00766961	0	0	0	0	0	0	0
VA1317I	0.0340184	0.0697451	-0.0292486	-0.00301825	-0.482186	0.00011948	0.423529	-0.892264	0.173627	0.535098	0.0549568	0	0	0	0.289132	0.0542629	-6.21725e-14	0	0	0	0	4.44089e-16	0
GA1263S	0.000573654	0.0721496	0	0	-0.120456	7.12137e-05	0.292658	-0.0558869	-2.22198e-05	0.00882339	-0.0546959	0	0	0	0.00165786	0.0213627	0	0	0	0	0	0	0
IA1305R	0.018926	0.0740331	0	-0.0165939	0.153131	-0.552909	-0.245435	0.388955	0.00131813	0.165084	-0.00285795	0	0	0	0.0569675	-0.304018	0.126373	0	0	0	0	0	0
QA1336K	0.0419036	0.0743473	0.510145	0.500487	0.0924772	-0.280205	-0.39306	-0.152316	-0.00481376	-0.315802	0.0228	0	0	0	-0.00195495	-0.0660407	0.0965913	0	0	0	0	-2.96059e-16	0
GA1272W	0.342852	0.0784589	-0.0914407	-0.625599	-2.65	-0.399222	4.38575	-2.94202	0.988458	1.28962	0.062963	0	0	0	0.0396339	0.825186	0.020314	0	0	0	0	1.4803e-16	0
LA1198M	0.00706581	0.0789855	7.57912e-14	-9.4739e-14	-0.324328	0.00219339	0.115676	-0.184504	-0.023578	0.145201	0.344658	0	0	0	0.00366723	0.0428667	2.60532e-14	0	0	0	0	-1.4803e-16	0
NA1353G	0.0183607	0.0792501	0.595182	2.3583	1.27856	-0.0293164	-1.56259	1.63652	-1.23303	-1.73667	-1.19664	0	0	0	0.00406353	-0.110959	-0.0351411	0	0	0	0	4.44089e-16	0
DA1163T	0.517436	0.0796246	-0.9289	0.657864	-0.0701216	0.0444404	-0.748453	-0.205732	1.33358	-0.434221	-0.0532456	0	0	0	0.107569	0.0958182	0.376841	0	0	0	0	4.44089e-16	0
EA1129L	0.100566	0.0805957	-0.0490196	1.59384	-0.410698	0.198384	0.368322	-0.61171	0.0227753	-0.572954	-0.496694	0	0	0	0.0383452	-0.02477	-7.51991e-14	0	0	0	0	4.44089e-16	0
LA1162I	0.00520899	0.0810613	0.0197858	3.78956e-14	-0.0735138	-0.000235886	0.115712	-0.145019	-0.0161859	0.0578771	0.0711576	0	0	0	0.051483	0.0122039	2.78296e-14	0	0	0	0	-1.4803e-16	0
QA1188H	0.0406971	0.0826597	-0.00315955	-0.574997	-0.376824	-0.705274	0.951176	-0.267873	0.00876481	0.52919	0.308512	0	0	0	0.0131556	0.115577	-5.71723e-05	0	0	0	0	0.200045	0
AA1377L	0.0344502	0.0841547	0.0141494	0.0401438	-0.480732	-0.00163585	0.664003	-0.702817	-0.0658072	0.517096	0.1216	0	0	0	-0.0236201	0.103263	-5.38781e-09	0	0	0	0	0.00177521	0
GA1263H	0.00229517	0.086064	-5.68434e-14	-1.13687e-13	-0.315752	9.98589e-05	0.380385	-0.406878	-2.22198e-05	0.134018	0.243304	0	0	0	0.00212602	0.0839593	-7.87518e-14	0	0	0	0	0.0487825	0
YA1327N	0.0698044	0.0877619	-0.0473109	0.298414	0.565979	-0.112854	-0.522022	0.793628	-0.442592	-0.545354	0.100796	0	0	0	0.0098689	-0.160438	-0.0107902	0	0	0	0	2.96059e-16	0
GA1269A	0.440348	0.0882363	-0.080868	-1.13687e-13	-0.512455	-0.00150042	0.473626	-0.916363	0.400034	0.0705928	0.564036	0	0	0	0.0911348	0.0757553	-7.40149e-14	0	0	0	0	4.44089e-16	0
RA1264F	0.00762448	0.0890009	0.935594	1.55278	0.281493	0.572699	-1.67551	-0.890403	0.96026	-1.02255	-0.442886	0	0	0	0.00916655	0.160901	-0.195652	0	0	0	0	0.00400791	0
KA1173S	0.155589	0.0897449	0.0428051	0.519145	0.580018	0.0781614	-1.04769	1.22887	-0.000379695	-1.039	-0.378808	0	0	0	-0.156588	-0.284201	0.263212	0	0	0	0	0	0
AA1266C	0.176438	0.0900055	0.00440092	1.13687e-13	-0.591025	0.00524394	-0.0231829	-0.720516	0.139166	1.00407	0.266	0	0	0	0.00585168	-0.029573	7.63833e-14	0	0	0	0	-4.44089e-16	0
IA1277D	0.53006	0.0900805	-0.127408	-0.601096	0.563097	-1.20846	0.282171	1.19787	0.0480615	0.0511013	0.00289597	0	0	0	-0.0346291	-0.363005	-0.0835292	0	0	0	0	1.4803e-16	0
QA1188D	0.00208066	0.0901987	0	0.0140243	0.232306	0.167852	-0.373615	0.340137	-0.00511236	-0.0563064	-0.231885	0	0	0	0.00279804	-0.0722852	0	0	0	0	0	0	0
KA1114Q	0.0634552	0.090508	0.00464104	-0.256	0.131574	-0.0257106	-0.171405	0.271687	-0.000829769	0.161469	-0.0281931	0	0	0	0.00327567	-0.0534968	0	0	0	0	0	0	0
QA1159W	0.0613063	0.0920302	0.0333344	1.54274	-0.316416	-0.0565606	-0.0983011	-0.814894	-0.00483193	-0.559922	0.342	0	0	0	0.0135282	-0.0791245	0.0113484	0	0	0	0	2.96059e-16	0
AA1251R	0.530918	0.0926614	-0.0493824	0.598037	-1.83552	-1.46829	2.74243	-1.75609	0.13612	1.15876	0.136115	0	0	0	0.221579	0.189879	0.208912	0	0	0	0	2.22045e-16	0
HA1228T	0.0840999	0.096318	0.135888	0.11001	0.391274	0.0622195	-0.279706	0.490413	0.0899594	-0.565541	-0.27044	0	0	0	0.0294238	0.0288806	-1.0066e-14	0	0	0	0	-0.0971819	0
NA1353F	0.0419374	0.0969247	0.619808	2.37403	-0.545794	0.0410737	-0.490387	-1.39808	0.0865255	-0.675289	0.043354	0	0	0	0.0684953	-0.0361832	-0.0268114	0	0	0	0	4.44089e-16	0
IA1194M	0.0163256	0.0969418	0.0465592	0	-0.470894	0.0120501	0.0352633	-0.561783	-0.00169333	0.5026	0.5548	0	0	0	-0.0199608	-0.090333	0	0	0	0	0	0	0
IA1170M	0.00334371	0.0971842	-0.0062	-0.00354682	-0.364234	-0.0128823	0.118692	-0.10892	0.0543421	0.337998	0.3116	0	0	0	-0.229665	0.137191	0	0	0	0	0	0	0
IA1171R	0.332612	0.0975594	-0.798448	-0.877409	-0.792229	-1.47706	2.44291	0.500235	0.00671319	0.94559	0.0400045	0	0	0	0.12712	0.109486	-0.019861	0	0	0	0	-1.4803e-16	0
GA1263C	0.000192671	0.0976958	0.000143659	0.000143659	-0.353585	7.12137e-05	0.361395	-0.388025	0.000140794	0.158534	0.318928	0	0	0	-5.03485e-05	0.0732016	-2.60532e-14	0	0	0	0	1.4803e-16	0
TA1343D	0.0188645	0.0991682	0.548696	0.526336	0.146568	-0.00442296	-0.410996	-0.0530859	-0.0605927	-0.324053	-0.0684	0	0	0	-0.101372	-0.0145031	-0.100485	0	0	0	0	0.000977035	0
QA1238S	0.0138303	0.100365	-0.307335	-0.430481	0.62554	0.0123589	-0.521325	1.1954	0.0339691	-0.51105	0.0152	0	0	0	-0.00768018	-0.42469	-0.00816076	0	0	0	0	0.00392838	0
EA1340Q	0.0163088	0.100473	-0.443506	-0.107342	0.011247	-0.020638	0.212765	0.189224	-0.00629773	0.0313758	0.0684	0	0	0	-0.00433718	0.0737701	0.169582	0	0	0	0	0	0
EA1242S	0.0109797	0.100687	-0.480851	-0.583125	0.423643	0.0427643	-0.200346	0.802123	-0.0263361	0.216763	-0.047997	0	0	0	0.235257	-0.298435	-0.281315	0	0	0	0	0.000106464	0
NA1175K	0.00424186	0.101788	-1.27936	-0.140654	-0.441332	0.178578	1.28703	-0.389039	0.0129115	0.335524	0.748476	0	0	0	-0.0422179	0.214632	-0.168132	0	0	0	0	-2.96059e-16	0
HA1228E	0.237703	0.101932	0.645066	0.702036	0.372609	0.100995	-0.772078	0.155692	0.0462597	-0.520438	-0.366901	0	0	0	0.0429079	-0.0595514	-0.20935	0	0	0	0	-0.0948661	0
DA1349A	0.0385524	0.103037	1.89478e-14	-0.00845987	0.119522	0.177449	-0.114868	0.160727	0.00618751	-0.134749	-0.0912	0	0	0	3.31587e-14	-0.000163164	-0.011572	0	0	0	0	-1.4803e-16	0
VA1130R	0.0794164	0.105884	-0.809148	-0.84065	-0.708682	-0.629646	1.48401	-0.339601	0.021383	1.39132	0.35906	0	0	0	0.073311	0.0942614	0.104526	0	0	0	0	4.44089e-16	0
RA1360F	0.0177514	0.106477	0.113384	2.51568	0.0839744	-0.167323	-0.894784	-0.371308	-0.0391319	-1.42945	0.196222	0	0	0	-0.0983847	-0.155034	0.197601	0	0	0	0	1.4803e-16	0
NA1243L	0.454796	0.106984	0.327471	1.19436	-0.49503	3.89022e-13	-0.507373	-1.63397	0.130993	0.232097	0.413476	0	0	0	0.444965	0.258371	8.11203e-14	0	0	0	0	-4.44089e-16	0
TA1211E	0.0162698	0.107861	0.647087	0.6315	-0.282082	-0.811554	0.564674	-0.507203	-1.07989	0.557063	0.080297	0	0	0	-0.196151	0.0282131	0.504125	0	0	0	0	-2.22045e-16	0
PA1144E	0.0236153	0.107918	-0.00808393	-3.78956e-14	-0.097272	-0.0278802	0.117338	-0.136634	2.81096e-05	0.0317375	-0.0068966	0	0	0	0.235581	0	-2.60532e-14	0	0	0	0	1.4803e-16	0
DA1163S	0.00675904	0.110809	0.157475	0.669899	0.534136	0.144625	-1.69696	0.673001	-0.0281889	-0.713461	0.0152	0	0	0	-0.0113408	-0.194319	0.366419	0	0	0	0	0	0
HA1244Q	0.0838341	0.111297	-0.286235	-0.323735	-0.0617883	0.175884	-0.00363284	-0.0217779	-0.0391104	0.25914	0.1672	0	0	0	-0.0454226	-0.00846683	0.543957	0	0	0	0	-0.253182	0
VA1155E	0.0170116	0.112225	-9.4739e-15	0	0.0112173	0.250951	-0.11082	-0.0501679	0.000611693	-0.0333632	0.0806797	0	0	0	0.00740837	-0.00134461	-0.0442918	0	0	0	0	0	0
EA1241Y	0.0385367	0.113239	0.834376	1.43068	0.0225513	0.266926	-1.49402	-0.448667	-0.341359	-0.773828	0.239883	0	0	0	0.208784	0.0662796	0.167911	0	0	0	0	4.44089e-16	0
HA1368K	0.026138	0.115724	-0.798933	0.894054	0.357682	0.137423	-0.560169	0.186348	-0.0108262	0.25849	-0.286973	0	0	0	-0.00410624	-0.022239	0.00740572	0	0	0	0	-0.0646707	0
EA1340S	0.0811977	0.115915	-0.504817	-0.443558	0.262594	-0.0184627	-0.0274722	0.560506	-0.00916817	0.0502751	0.0836	0	0	0	-0.00369677	-0.190784	0.166115	0	0	0	0	0	0
DA1160I	0.299288	0.116017	0.759518	0.90609	-0.348446	-0.231319	-0.9804	-1.23805	0.504473	0.230319	-0.102407	0	0	0	-0.0443084	0.000920398	0.660545	0	0	0	0	4.44089e-16	0
QA1146N	0.071808	0.116425	-0.489326	1.13574	0.0684448	0.0127589	0.103606	0.376092	-0.00105883	-1.11351	0.0326901	0	0	0	-0.00900556	0	0	0	0	0	0	0	0
PA1144V	0.000104596	0.119438	-0.0154835	0	-0.238278	0	0.279202	-0.328806	0.00021199	0.146069	0.0385681	0	0	0	0.237955	0	0	0	0	0	0	0	0
GA1263V	0.00187091	0.120434	0.000672741	0.000672741	-0.418045	0.000487541	0.551443	-0.514637	0.000565944	0.132503	0.364415	0	0	0	0.00235652	0.161202	-7.81597e-14	0	0	0	0	4.44089e-16	0
NA1115V	0.084623	0.120496	-0.00373282	0.567737	-0.362669	0	0.108694	-0.772813	-6.56517e-05	-0.207819	0.417028	0	0	0	0.374135	0.161195	0	0	0	0	0	0	0
TA1258K	0.0818264	0.121042	0.56335	0.181899	-0.280335	-0.477853	0.527322	-0.697982	-0.00579735	0.358064	-0.0454408	0	0	0	-0.00218384	0.0168097	1.65793e-14	0	0	0	0	-1.4803e-16	0
QA1336I	0.0257379	0.122928	0.550629	0.566434	-0.128795	-0.00320344	-0.090692	-0.49334	0.239317	-0.515462	0.0152	0	0	0	-0.0171604	0.122555	-7.81597e-14	0	0	0	0	4.44089e-16	0
YA1278W	0.041135	0.123209	0.628368	0.642815	-0.189852	-0.0409953	0.310055	-0.382404	-0.00159909	-0.123238	-0.729252	0	0	0	0.00893074	0.0764118	0.000381754	0	0	0	0	-2.22045e-16	0
NA1175D	0.248941	0.123452	0.193025	0.370094	-0.000962253	-0.456403	0.0972803	-0.0301936	-4.71026e-06	-0.277122	0.0613338	0	0	0	0.0251903	0.00605857	0.141215	0	0	0	0	-1.4803e-16	0
KA1114E	0.00622396	0.123686	0.00301653	0	0.13937	-0.0805692	-0.0909307	0.257323	-7.4227e-05	-0.0175795	-0.0842274	0	0	0	-0.00264194	-0.0746512	0	0	0	0	0	0	0
TA1363F	0.0916159	0.123692	0.0630852	2.35008	-0.705007	-0.144407	-0.391733	-1.39398	0.00317878	-0.667755	0.602226	0	0	0	-0.0531821	-0.243484	0.461188	0	0	0	0	1.32487e-14	0
EA1210N	0.00901258	0.125094	-0.607556	1.03098	-0.0452736	0.336412	0.292375	0.172052	-0.0109909	-1.03273	0.1216	0	0	0	0.00168115	0.0509525	-0.13345	0	0	0	0	4.44089e-16	0
TA1211S	0.000461439	0.125193	0.673976	-0.6315	0.403472	0.00940213	-0.53437	0.698301	-0.143664	-0.00178442	-0.148208	0	0	0	-0.200432	0.0196006	0	0	0	0	0	0	0
YA1327W	0.195617	0.125502	-0.0281336	1.59033	0.102214	-0.100352	-0.513274	-0.172196	-0.174214	-0.650816	0.0949204	0	0	0	-0.0151735	-0.189032	-0.00779958	0	0	0	0	2.96059e-16	0
NA1353M	0.0226469	0.125757	0.626102	2.38033	-0.615417	-0.0340156	-0.287675	-1.4503	0.0178116	-0.717375	0.236518	0	0	0	0.00488341	-0.0427609	-0.0351004	0	0	0	0	4.44089e-16	0
KA1114F	0.0501304	0.126175	-8.71599e-13	0.586	-0.423194	-0.0260493	0.162921	-0.62768	0.0808421	-0.0569842	0.336983	0	0	0	0.0933359	0.15358	-2.60532e-14	0	0	0	0	1.4803e-16	0
NA1243Y	0.0244367	0.128453	0.33189	1.2001	-0.680922	-0.0823918	-0.509201	-1.64796	0.829632	0.236195	0.479616	0	0	0	-0.00842371	0.0739017	-0.0200848	0	0	0	0	4.44089e-16	0
GA1269C	0.111249	0.12911	-0.112979	-1.13687e-13	-1.06295	-0.00963321	0.980871	-1.46485	0.551181	0.81835	0.317796	0	0	0	0.111147	0.257609	0.000180243	0	0	0	0	1.11022e-16	0
YA1385F	0.00574939	0.129911	0.000683761	0.989465	-0.0355464	0.0268755	-0.102217	-0.102605	-0.0604589	-0.581022	4.54747e-13	0	0	0	-0.00413659	-0.000501818	-0.00112704	0	0	0	0	1.4803e-16	0
KA1205A	0.438462	0.130274	0.571758	0.82246	1.01552	0.407716	-2.13515	1.19605	-0.0271969	-1.41412	-0.268328	0	0	0	-0.00169516	-0.282788	-0.0367398	0	0	0	0	0	0
SA1189T	0.0014726	0.130588	0.240682	0.232765	-0.202803	-0.0075601	0.341088	-0.363373	0.0836808	-0.202205	0.00199505	0	0	0	0.00631857	-0.0932437	0	0	0	0	0	0	0
SA1344L	0.0387924	0.130682	0.68341	0.727033	-0.0697886	-0.0013895	0.169751	-0.115509	-0.882775	-0.343685	0.0257024	0	0	0	-0.0691575	0.0797648	0.00201928	0	0	0	0	0.00507181	0
SA1206L	0.200985	0.132024	0.162243	1.21999	-0.38192	-0.016348	0.183604	-0.966768	0.0704168	-0.0713497	-0.083291	0	0	0	0.0154444	0.152842	-6.63173e-14	0	0	0	0	0	0
LA1118M	0.234382	0.132438	-0.0201561	4.26326e-14	-0.353595	1.29082e-13	0.0718477	-0.266453	0.159818	0.24672	0.291763	0	0	0	0.00249305	-0.0433828	2.60532e-14	0	0	0	0	-1.4803e-16	0
TA1363Q	0.116039	0.132757	0.174734	1.72857	-0.0242389	-0.215889	-0.790913	-0.407017	-0.0109132	-0.731253	-0.130374	0	0	0	0.0695026	-0.276932	0.470548	0	0	0	0	1.66533e-15	0
NA1175H	0.0290762	0.133408	0.193025	1.29423	-0.357921	5.32907e-15	0.560134	-0.371551	7.55736e-05	-1.12027	-0.0898069	0	0	0	-0.0232899	0.0407824	-2.96059e-15	0	0	0	0	0.0487825	0
DA1270C	0.0247294	0.134563	0.713129	0.702426	-0.0268517	-0.619577	-0.719581	-0.10354	-6.92605e-05	-0.192515	-0.0988	0	0	0	0.00873649	-0.0167933	0.471206	0	0	0	0	0	0
TA1117E	0.0177848	0.13763	-0.0117515	-7.57912e-14	-0.155179	-0.054782	0.00314921	-0.32661	-5.22551e-06	0.189782	0.551486	0	0	0	-0.0584601	-0.0296441	-5.21065e-14	0	0	0	0	2.96059e-16	0
RA1253P	0.168511	0.138047	-0.011524	2.12843	0.30006	0.918928	-1.72313	-0.324988	1.19431	-1.45658	-0.540948	0	0	0	-0.11055	-2.42511	-0.235965	0	0	0	0	0	0
QA1367W	0.0479021	0.138131	0.629165	0.574898	-0.464208	-4.79288e-10	0.567846	-0.741722	-0.274125	-0.12308	-0.0223523	0	0	0	-0.00829194	0.0631792	-8.07372e-11	0	0	0	0	-1.13167e-09	0
LA1256F	0.056211	0.139682	-0.0911428	-1.04213e-13	-0.334245	0.00223977	0.506288	-0.106713	0.160909	-0.0841406	0.0836089	0	0	0	0.00294321	0.219673	-6.61064e-05	0	0	0	0	2.96059e-16	0
QA1146A	4.04614e-13	0.140198	9.4739e-15	1.56314	0.563308	0.0124222	-0.710343	0.781749	-0.0057187	-1.99819	-0.049346	0	0	0	-0.0168225	0	0	0	0	0	0	0	0
GA1272L	0.30586	0.140941	-0.101647	-0.0176896	-1.21196	-0.206125	2.29356	-1.51148	0.52322	0.631982	-0.3496	0	0	0	0.0906702	0.757041	0	0	0	0	0	0	0
EA1381M	0.0102445	0.141241	-0.0880263	1.39308	-0.448997	0.0834781	0.0714756	-0.859651	0.054809	-0.387107	0.19	0	0	0	0.000689657	0.077098	0.131491	0	0	0	0	0	0
KA1309D	0.200102	0.141362	1.86241	0.267213	0.954357	0.24149	-2.22498	1.2517	-0.0044859	-1.06444	-0.670874	0	0	0	0.353727	-0.402378	-0.824751	0	0	0	0	4.44089e-16	0
NA1353L	0.0199085	0.143252	0.594554	2.35767	-0.456481	-0.026432	-0.255255	-1.40256	0.295464	-0.927063	-0.00984882	0	0	0	0.00695901	-0.0268149	-0.0337567	0	0	0	0	4.44089e-16	0
EA1321Q	0.0250273	0.143308	0.347873	0.653396	-0.144294	0.416508	-1.31418	-0.0828143	0.00122652	0.150492	0.0720633	0	0	0	-4.86872e-06	0.0172951	0.0430385	0	0	0	0	0	0
QA1177I	0.0370351	0.143836	0	1.25649	-0.0683153	0.00723808	-0.0856068	-0.393605	0.00357321	-0.657535	0.0304	0	0	0	0.0468949	0.0408712	0	0	0	0	0	0.00430253	0
HA1228A	0.127635	0.145246	0.743832	0.62627	0.829124	0.0669394	-1.21345	0.824832	0.0222665	-1.16232	-0.491615	0	0	0	-0.00293191	-0.219725	5.26986e-14	0	0	0	0	-0.0977037	0
DA1276A	0.0534756	0.145697	0.0798253	1.14879	0.459947	0.273046	-1.43863	0.263879	-0.003848	-0.8085	-0.2584	0	0	0	-0.1057	-0.21462	0.535294	0	0	0	0	2.96059e-16	0
GA1263A	5.35925e-14	0.146554	-1.89478e-14	-3.78956e-14	-0.0734377	7.12137e-05	0.176126	-0.056794	-2.16313e-05	-0.000226753	0.100898	0	0	0	-6.0723e-05	0.0205204	-2.60532e-14	0	0	0	0	7.40149e-17	0
AA1222C	0.0338235	0.147459	-0.0851263	-0.0846388	-0.142139	0.000431855	0.413902	-0.049215	-0.0130111	0.253271	-0.145631	0	0	0	-0.000385255	0.148421	0	0	0	0	0	0	0
VA1265R	0.0825	0.148165	-0.793986	-0.800434	0.0254076	0.0549094	0.0509069	0.329074	-0.00182506	0.696849	0.498706	0	0	0	0.06581	-0.00786262	0.0227462	0	0	0	0	0	0
DA1372A	9.28249e-14	0.14946	-0.00936478	0	0.0966095	0.150445	-0.189074	0.11065	-0.0034728	-0.236843	0.238695	0	0	0	-0.0076779	-0.113799	-0.000506407	0	0	0	0	0	0
IA1277H	0.0220572	0.151242	-0.609126	-0.609161	-0.263874	0.00756812	0.687774	0.130235	0.118683	0.320698	0.3116	0	0	0	-0.0735599	-0.215135	1.07766e-13	0	0	0	0	0.130406	0
SA1334N	0.00568005	0.152527	-0.0491617	-0.10173	-0.011397	0.000265272	-0.0454552	-0.28096	8.05122e-05	0.184987	0.4788	0	0	0	-0.022902	0.124036	2.60532e-14	0	0	0	0	-1.4803e-16	0
RA1209A	0.00646133	0.152779	-0.00574651	-0.00987174	0.581184	0.102525	-0.718329	0.633561	0.0087548	-0.563159	-0.2432	0	0	0	-0.0822161	-0.281452	0.449277	0	0	0	0	0	0
SA1157N	0.0807805	0.153954	0.871884	-0.904246	0.045365	-0.0948442	0.0627855	-0.258971	0.0404804	0.161676	0.512487	0	0	0	-0.172988	0.0105375	-0.109675	0	0	0	0	4.44089e-16	0
FA1301M	0.141857	0.155588	0.0584043	-0.0286189	-0.212188	0.00553527	-0.27349	-0.53214	0.521192	0.771427	-0.0206806	0	0	0	-0.115733	-0.0625207	-0.00874688	0	0	0	0	-0.00937309	0
IA1277A	0.390719	0.155769	-0.123505	-0.345357	0.869503	-0.034768	-0.724367	1.31997	0.0937781	-0.680422	-0.232704	0	0	0	-0.0457114	-0.475687	0.0593552	0	0	0	0	1.4803e-16	0
RA1360Y	0.0182971	0.156584	0.113686	2.51568	0.110989	-0.167323	-0.891959	-0.317614	-0.0415836	-1.4453	0.196222	0	0	0	-0.112938	-0.155963	0.196725	0	0	0	0	1.4803e-16	0
PA1144D	0.00590335	0.157771	0.00151427	-3.78956e-14	0.0028341	-0.0161117	-0.0124636	-0.00820035	0.000110694	-0.0269661	-0.0220985	0	0	0	0.239152	9.4739e-15	-2.60532e-14	0	0	0	0	1.4803e-16	0
DA1349I	0.0251559	0.158745	-0.0421589	-0.0297662	-0.392038	0.177449	0.433929	-0.542767	-0.00627318	0.0178728	0.510432	0	0	0	0.0436381	0.000739623	-0.011572	0	0	0	0	-1.4803e-16	0
FA1376L	0.0203371	0.159277	0.0616499	0.00495895	0.488874	0.259623	-0.437151	0.169959	-0.000483643	0.0781739	-0.452102	0	0	0	0.00580904	-0.254311	-0.0200322	0	0	0	0	-3.70074e-17	0
YA1385M	0.0680667	0.16541	-0.0744543	1.11736	0.252457	-0.0640801	-0.234943	0.247268	-0.046984	-0.822414	-0.2432	0	0	0	0.0262665	-0.0809694	0.00813093	0	0	0	0	1.4803e-16	0
HA1368S	0.0103896	0.168072	0.0150176	0.327211	0.846737	0.00242139	-1.23424	0.969292	-0.0114367	-0.348559	-0.336224	0	0	0	-0.0050867	-0.237352	-1.95399e-14	0	0	0	0	-0.0570629	0
VA1185I	0.0422508	0.169645	-0.0480256	-0.041648	-0.697581	-0.0124362	0.401246	-1.32976	0.220697	0.554465	0.368131	0	0	0	0.754554	0.0743707	0	0	0	0	0	0	0
QA1188E	0.0106869	0.169796	-0.00145597	0.0139543	0.0759104	0.0744711	-0.168643	0.129007	0.000489888	0.00152918	0.0545066	0	0	0	-0.00991689	0.0274791	-5.71723e-05	0	0	0	0	0	0
QA1146W	0.0904603	0.171761	0.00171724	1.61363	-0.506456	0.0147038	0.397658	-0.735762	0.0292652	-0.943688	0.28324	0	0	0	0.017452	-0.00472858	-5.21065e-14	0	0	0	0	2.96059e-16	0
SA1344F	0.0127402	0.1732	0.662617	0.540988	-0.455558	-0.0533971	0.0728187	-0.956548	0.00444477	0.0147881	0.322102	0	0	0	0.0200012	0.179365	0.000942577	0	0	0	0	1.16621e-06	0
TA1363R	0.105845	0.175176	0.298318	1.27715	-0.321603	0.176665	-0.551662	-0.704686	-0.0511601	-0.298455	0.0149582	0	0	0	0.0210578	-0.235055	0.314569	0	0	0	0	2.60101e-05	0
AA1126T	0.000935622	0.176155	-0.170064	-0.170064	-0.0796625	6.86266e-13	0.155109	-0.0919215	0.361646	0.186259	0.0789367	0	0	0	-0.0940847	1.90674e-05	1.91847e-13	0	0	0	0	-1.4803e-16	0
IA1277V	0.0568987	0.176711	0.0100482	0	0.0227221	0.0110349	-0.0407634	-0.0811762	0.551893	-0.254233	0.0316167	0	0	0	-0.0744313	-0.00154711	0	0	0	0	0	0	0
AA1377Y	0.0764019	0.177067	-0.0395083	-1.24694	-0.479363	-0.0867602	0.602931	-0.56217	-0.0358641	1.56758	0.4408	0	0	0	0.0069904	0.132316	0.00842656	0	0	0	0	0.000945934	0
RA1382H	0.00541723	0.177293	-0.919153	-0.894179	0.0827963	-0.1978	0.832607	0.228015	0.016375	0.49213	0.265786	0	0	0	-0.0525007	-0.0431107	0.070033	0	0	0	0	0.253182	0
QA1134C	6.90045e-05	0.17735	0.00744005	3.78956e-14	0.242862	1.23161e-13	-0.395851	0.466119	-0.000162491	-0.287804	0.146365	0	0	0	-0.00161821	9.4739e-15	2.60532e-14	0	0	0	0	-1.4803e-16	0
YA1327Q	0.0679459	0.177802	-0.0802377	-0.07673	0.409035	-0.124492	-0.383391	0.52831	-0.172039	-0.0133416	0.109488	0	0	0	-0.00871088	-0.119201	-0.0100886	0	0	0	0	4.44089e-16	0
AA1126K	0.00684195	0.179766	-6.00285e-05	-0.196142	-0.169518	-0.171894	0.403846	-0.163155	0.0703718	0.207463	0.0619497	0	0	0	0.0519601	1.7168e-05	0.0849444	0	0	0	0	-1.4803e-16	0
DA1276R	0.0831383	0.186171	0.0283317	0.998077	-0.085331	-0.0969424	-0.90754	-0.401487	0.0021836	-0.0667753	-0.0379923	0	0	0	-0.00929158	-0.185898	0.762939	0	0	0	0	1.4803e-16	0
LA1257M	0.0907843	0.187432	0.0419557	3.78956e-14	-0.296119	-0.0126511	-0.0924014	-0.135181	-0.0342255	0.349704	0.306145	0	0	0	0.0602057	0.00763542	6.51331e-15	0	0	0	0	-1.4803e-16	0
TA1363E	0.128502	0.187826	0.29668	2.54559	0.0789391	-0.781842	-0.89361	-0.374167	-0.048957	-1.06098	-0.118343	0	0	0	-0.0655581	-0.255298	0.610049	0	0	0	0	2.60101e-05	0
EA1129Q	0.00323538	0.188011	-0.0319748	0.393179	0.0139529	0.200369	-0.00629251	0.0679106	-0.0263247	-0.0813712	-0.332177	0	0	0	-0.0092602	-2.84217e-14	2.72375e-14	0	0	0	0	-1.4803e-16	0
RA1382N	0.00718102	0.188219	-0.604634	-0.62556	0.288855	-0.0180189	0.228279	0.589364	-0.0102162	0.153086	0.1748	0	0	0	-0.0400187	-0.0755269	0.0522839	0	0	0	0	0	0
NA1254F	1.22743	0.189623	0.793524	2.27189	-1.38506	-1.41101	1.11329	-2.27015	0.423868	0.0836953	0.385819	0	0	0	0.108881	0.323367	0.0748827	0	0	0	0	4.07082e-16	0
VA1130I	0.100112	0.191567	-0.0157385	-2.03689e-13	-0.32121	-0.0279715	0.465224	-0.509653	0.0438115	0.350541	0.234703	0	0	0	-0.0290437	-0.000224724	0.000903771	0	0	0	0	2.96059e-16	0
LA1339I	0.00872575	0.196422	-0.00335477	3.78956e-14	0.0415381	1.202e-13	-0.0604784	0.0573986	0.0199758	-0.0224189	0.0794633	0	0	0	0.0842985	-0.0489287	2.54611e-14	0	0	0	0	-1.4803e-16	0
RA1382T	5.91641e-05	0.199121	-0.572901	-0.575889	0.25787	-0.0180189	0.546038	0.629644	0.00904729	-0.0707255	-0.0228	0	0	0	-0.0354285	-0.075507	0.0522839	0	0	0	0	0	0
VA1358I	0.00779751	0.200686	-0.0064932	0	-0.458344	0	0.059789	-0.968872	0.631478	0.574181	-0.0228	0	0	0	0.391747	0.00634072	0	0	0	0	0	0	0
AA1126H	0.0861824	0.200806	-0.145724	-0.915787	-0.165095	-0.0144751	0.337951	-0.0754791	0.316026	0.769854	0.0386503	0	0	0	0.00610267	1.89478e-14	3.32179e-13	0	0	0	0	0.0487825	0
LA1256M	0.0376158	0.201226	0.0435612	-1.89478e-14	-0.197387	-0.0108483	-0.0732589	-0.235702	-0.00305963	0.172753	0.502481	0	0	0	0.00242374	-0.0576539	0.000262734	0	0	0	0	1.4803e-16	0
QA1336F	0.0612321	0.204003	0.572875	0.530002	0.0768031	-0.253377	-0.458465	-0.196487	0.00468087	-0.341645	0.2584	0	0	0	-0.00154011	-0.18076	0.0127563	0	0	0	0	-2.96059e-16	0
AA1222M	0.0179035	0.204689	7.30226e-08	-2.39525e-08	-0.917028	-0.00629435	1.60582	-1.29703	-0.00363451	0.489014	0.283638	0	0	0	0.050204	0.247139	-1.38126e-08	0	0	0	0	-1.4803e-16	0
FA1245W	0.103477	0.205305	0.13881	0.0753124	-0.478149	-0.0521725	1.06906	-0.34605	-0.19858	0.0734084	-0.0640083	0	0	0	-0.012323	-0.0913159	-5.38828e-14	0	0	0	0	2.96059e-16	0
DA1372C	0.0098074	0.206414	0.130239	-0.383601	-0.197126	0.156437	0.109171	-0.202743	-0.000208344	0.500645	0.101581	0	0	0	-0.00747662	0.00521305	-0.000506407	0	0	0	0	1.4803e-16	0
VA1155C	0.00240283	0.206782	0	0	0.0764866	0	-0.173169	0.0482846	0.000611693	-0.0013258	0.262268	0	0	0	-0.00637357	-0.00346576	0	0	0	0	0	0	0
EA1381K	0.104564	0.207183	-0.0154694	0.242267	-0.111318	0.137823	-0.0961431	-0.229509	-0.00753366	0.0308432	0.0912	0	0	0	0.0131435	0.00724533	0.151879	0	0	0	0	1.4803e-16	0
TA1258Q	0.0495755	0.207837	0.555381	-0.820702	-0.267082	-0.134271	0.506452	-0.403617	0.00617866	0.817834	-0.0583531	0	0	0	0.00601627	0.0250666	0	0	0	0	0	0	0
EA1303V	0.143619	0.208569	-0.00399326	-0.006265	0.026425	-0.0843869	0.0275194	0.0475689	0.0712638	-0.0478165	-0.154412	0	0	0	0.346918	0.0950906	-0.0142526	0	0	0	0	-6.29126e-16	0
QA1159K	0.0109208	0.208579	0.0718609	1.54274	0.145565	-0.215016	-0.568519	-0.0933088	-0.00714441	-0.882453	0.0228	0	0	0	0.0103313	-0.0729507	0.181719	0	0	0	0	2.96059e-16	0
SA1308D	0.0384902	0.208613	-0.0276263	-0.0164851	-0.296957	0.196732	0.904719	-0.530563	9.40116e-05	0.148246	0.056934	0	0	0	0.0103027	0.113636	-0.236785	0	0	0	0	2.96059e-16	0
NA1115D	0.145458	0.209084	0	0.375431	0.0997451	-0.309052	0.0251045	0.108251	-0.000135634	-0.0893727	-0.0284366	0	0	0	0.0275482	-0.0285377	0	0	0	0	0	0	0
QA1134T	0.0128772	0.209504	-9.59706e-12	-4.73695e-15	0.238097	-5.92119e-16	0.208692	0.505225	-0.00783293	-0.444003	-0.294582	0	0	0	0.00390787	9.4739e-15	0	0	0	0	0	0	0
AA1126V	0.00107444	0.212488	0	0	-0.144474	0	0.295682	-0.132649	0.107839	0.0175387	0.12428	0	0	0	-0.0557279	5.43169e-06	0	0	0	0	0	0	0
HA1176M	0.0899917	0.212648	0.705624	0.951525	0.208264	-0.0258153	-1.18155	-0.610981	-0.0278303	0.172966	0.1292	0	0	0	0.00188596	-0.0647014	-1.21977e-13	0	0	0	0	-0.110638	0
SA1344Q	0.0821808	0.21327	0.355389	0.0134707	-0.196504	0	0.0761603	-0.41491	0.0391911	0.184991	0.147302	0	0	0	0.00817962	0.151885	0	0	0	0	0	0	0
LA1195I	0.0191641	0.21426	-0.0162911	0	-0.00833658	5.92119e-16	0.115372	0.061181	0.208747	0.105813	-0.2508	0	0	0	-0.00142581	0.0730856	0	0	0	0	0	0	0
VA1149I	0.459325	0.220166	-0.0351158	-7.57912e-14	-0.388282	-2.65269e-13	0.119326	-0.815117	0.740542	0.54826	-0.0125215	0	0	0	0.0630758	0.0285628	-5.21065e-14	0	0	0	0	2.96059e-16	0
CA1235T	0.00026026	0.221685	-0.0619626	-0.0772319	-0.170261	-0.0233085	0.886658	-0.0350717	0.0103055	0.000258492	-0.342	0	0	0	0.034232	-1.24487e-11	0	0	0	0	0	6.57232e-05	0
AA1377F	0.254776	0.223126	-0.06223	-0.842	-0.511434	-0.13059	0.688072	-0.592343	-0.0380911	1.2355	0.4408	0	0	0	0.0203271	0.129427	0.0141716	0	0	0	0	0.000945934	0
DA1249A	0.0016521	0.223138	0.00824522	1.39314	0.709982	-0.0503609	-2.16837	0.581994	0.00729104	-0.816865	0.212613	0	0	0	-0.0158293	-0.102129	0.361299	0	0	0	0	0	0
IA1305Y	0.0229025	0.223769	-0.00274518	0.0072189	0.0832978	-0.0353622	-0.0652712	0.283986	0.0102433	-0.15986	0.16948	0	0	0	-0.0264571	-0.256681	-0.0407603	0	0	0	0	4.44089e-16	0
EA1161Q	0.106885	0.227173	-0.0293577	-1.28575	-0.197585	0.381963	0.339145	-0.113464	0.0699953	0.599304	0.120831	0	0	0	0.039836	0.0440967	0.302252	0	0	0	0	-2.96059e-16	0
NA1353Y	0.0289358	0.22908	0.626102	2.38033	-0.467056	0.035041	-0.51631	-1.25701	0.0683843	-0.681543	0.0133644	0	0	0	0.0545989	-0.038639	-0.0268114	0	0	0	0	4.44089e-16	0
VA1111L	0.229672	0.230838	0.2691	0.281455	-0.339119	-0.00650154	-0.202464	-0.813444	0.663447	0.245243	0.027901	0	0	0	0.0976114	-0.0593094	0.00760842	0	0	0	0	2.96059e-16	0
KA1114W	0.00751315	0.230906	0	1.42109e-13	-0.0194438	-0.0234262	0.0285513	0.00801025	0.0148978	-0.0772825	0.294925	0	0	0	0.00467482	0.0565861	0	0	0	0	0	0	0
EA1129D	0.178543	0.233321	-0.497525	0.315522	-0.235442	-0.080916	0.756183	-0.148468	0.428043	-0.416675	0.0390304	0	0	0	0.0735685	-0.0268402	-7.75676e-14	0	0	0	0	4.44089e-16	0
SA1344M	0.0124335	0.234001	0.55441	0.653938	-0.245265	3.84006e-10	0.134771	-0.52515	-0.437305	-0.214405	0.344902	0	0	0	-0.0344315	0.175828	-4.76161e-10	0	0	0	0	0.00253591	0
KA1173I	0.107245	0.234169	0.305569	1.19999	-0.786451	0.0662677	0.00725718	-1.75441	1.13086	-0.499556	0.349199	0	0	0	0.0630339	0.0538497	0.152411	0	0	0	0	0	0
DA1372N	0.000492826	0.235	-0.00194933	0	-0.115733	0.150445	0.173792	-0.139475	0.00147589	0.0324866	0.132836	0	0	0	0.00162838	0.0741799	-0.000506407	0	0	0	0	0	0
EA1381W	0.0418644	0.235168	-0.118355	1.39389	-0.596711	0.0779669	0.227798	-0.996829	0.038327	-0.345153	0.4104	0	0	0	0.00228094	0.0858885	0.141552	0	0	0	0	2.96059e-16	0
TA1343C	0.0107573	0.235198	0.556232	0.526336	0.0955009	1.202e-13	-0.827958	-0.171819	-0.0417253	-0.0609107	0.2584	0	0	0	-0.10081	-0.0520193	2.54611e-14	0	0	0	0	0.00195304	0
EA1371K	0.0454846	0.235205	0.729645	0.718049	0.028922	-0.037068	-0.414912	-0.0923211	0.00322342	-0.539795	-0.255642	0	0	0	-0.00310028	0.0157687	0.0982042	0	0	0	0	1.4803e-16	0
PA1144H	0.0029323	0.237089	-0.001258	0	0.009284	-5.32907e-15	-0.00212656	0.00908291	2.37822e-05	-0.0421949	-0.0225867	0	0	0	0.238082	0	0	0	0	0	0	0.0487825	0
QA1369R	0.0501842	0.237521	0.432721	-0.461812	0.0351841	-0.532568	-0.026362	0.00866712	-0.00141163	0.686559	-0.000929472	0	0	0	0.0650368	-0.126552	0.0324357	0	0	0	0	3.70074e-17	0
EA1321V	0.0404557	0.237928	0.863831	2.68348	0.57086	0.475006	-3.16295	-0.122858	0.0212439	-1.22354	0.0583338	0	0	0	0.0256896	-0.168619	0.0488305	0	0	0	0	2.96059e-16	0
EA1161K	0.025502	0.238061	-0.0497483	0.244785	-0.324646	0.355875	0.205076	-0.548725	0.00393016	-0.221097	0.127672	0	0	0	-0.0065103	0.219837	0.45145	0	0	0	0	0	0
QA1159F	0.0206136	0.238093	0.0784165	1.56976	-0.250615	-0.378149	-0.119905	-0.579813	-0.00538967	-0.393052	0.2584	0	0	0	0.00513389	0.0848697	0.0533069	0	0	0	0	1.4803e-16	0
TA1117C	0.000109586	0.238548	0.00517256	0	-0.0809969	0	-0.140062	-0.139078	-6.19236e-06	0.177092	0.47609	0	0	0	-0.0596633	-0.00804388	0	0	0	0	0	0	0
KA1114I	0.0376792	0.238769	0	0	-0.132313	-0.0235992	0.258442	-0.135986	-0.00190596	0.0408572	0.233593	0	0	0	-0.000318832	0.109477	0	0	0	0	0	0	0
EA1340W	0.0399785	0.239641	-0.0405008	3.78956e-14	-0.525701	-0.0212343	0.415072	-0.694361	-0.00640501	0.538078	0.4104	0	0	0	0.00115047	0.0304265	0.163142	0	0	0	0	-1.4803e-16	0
EA1210C	0.00878295	0.23968	-0.0191557	1.65767	-0.121602	0.335589	-0.0654946	-0.129336	0.0971062	-1.39487	-0.0076	0	0	0	0.0199888	0.000248299	-0.13261	0	0	0	0	4.44089e-16	0
KA1294M	0.406014	0.24088	2.14184	2.00281	-0.0308199	0.0213564	-2.54561	-0.576593	-0.0716199	-0.552149	-0.0308286	0	0	0	-0.0042799	0.021161	-0.113226	0	0	0	0	0	0
AA1222E	0.00462023	0.241032	7.30225e-08	-2.39526e-08	-0.159186	0.195024	0.367944	-0.123159	0.0118873	0.127344	0.0130299	0	0	0	0.00171476	0.049674	-0.193567	0	0	0	0	-1.4803e-16	0
AA1377E	0.0873705	0.241062	0.0100409	-0.632436	-0.282369	0.420866	0.44668	-0.304439	-0.0419192	0.831835	0.119563	0	0	0	0.019979	0.0889555	-0.349197	0	0	0	0	0.0024595	0
QA1188G	0.00057598	0.243133	-1.89478e-14	0.00849634	0.387605	0.0922225	-0.700168	0.5037	-0.00841737	-0.0922894	0.0582232	0	0	0	-0.00623906	-0.229079	-2.60532e-14	0	0	0	0	1.4803e-16	0
HA1228V	0.0418306	0.243819	0.614111	0.628917	0.244686	-0.0378708	-0.408642	0.0833159	0.0428082	-0.602098	-0.260143	0	0	0	0.0256343	0.036579	-8.88178e-15	0	0	0	0	-0.0868992	0
IA1277K	0.0387576	0.245755	0.0324974	0	-0.00264091	0.211444	-0.096902	-0.0576414	0.0149832	0.155566	0.0076	0	0	0	-0.0465199	-0.267574	0.0273683	0	0	0	0	0	0
EA1210S	0.00595166	0.24642	-0.499153	1.1118	0.22646	0.336405	0.0495999	0.58044	-0.0156866	-1.28849	-0.2584	0	0	0	0.136898	-0.0609105	-0.13345	0	0	0	0	4.44089e-16	0
VA1293F	1.10054	0.247131	0.0539913	-1.0895e-13	-0.612029	-3.70666e-13	-0.0254798	-0.899403	1.28895	0.466622	0.222524	0	0	0	-0.248048	-0.091584	-7.63833e-14	0	0	0	0	4.44089e-16	0
MA1223L	0.358901	0.24807	1.09518e-11	3.78956e-14	0.621639	1.23161e-13	-0.529625	0.484323	0.0332782	-0.345978	-0.263604	0	0	0	0.248036	-0.0400365	2.60532e-14	0	0	0	0	-1.4803e-16	0
SA1314C	0.0280896	0.248752	0.475335	0.488278	-0.390405	4.97293e-05	-0.520517	-1.0595	0.464106	0.35586	0.420942	0	0	0	0.0146011	0.123104	0	0	0	0	0	0	0
QA1146C	0.103349	0.249289	0	1.56314	0.336451	0.0101855	-0.577317	0.498063	-0.00553469	-1.60318	0.0438944	0	0	0	-0.0164067	9.4739e-15	-2.60532e-14	0	0	0	0	1.4803e-16	0
QA1369N	0.178481	0.250819	0.442916	-0.103719	0.246148	0.000415378	-0.273682	0.313464	0.0506447	-0.306425	-0.113831	0	0	0	-0.00506172	-0.163967	1.46247e-05	0	0	0	0	-6.60089e-05	0
QA1369A	0.017428	0.251918	0.473737	0.487194	0.465076	0.00476095	-0.758493	0.514403	-0.00189026	-0.868842	-0.0541332	0	0	0	-0.0117935	-0.238966	0.00189866	0	0	0	0	3.70074e-16	0
TA1343N	0.00883121	0.252076	0.551872	0.526336	0.0931716	0	-0.523285	-0.107351	-0.0618623	-0.240977	0.114	0	0	0	-0.102146	0.00362467	0	0	0	0	0	0.00231888	0
RA1360K	0.0172101	0.252172	0.115027	2.51568	0.293009	-0.166892	-0.953079	-0.0893212	-0.044745	-1.56448	-0.0393782	0	0	0	-0.119456	-0.150702	0.305811	0	0	0	0	4.44089e-16	0
TA1307P	0.00198736	0.25256	0.787568	0.795377	-0.190081	-0.0368296	-1.07703	-0.968669	1.38143	-0.270699	-0.23651	0	0	0	0.0680088	-0.0240432	7.51991e-14	0	0	0	0	4.44089e-16	0
EA1303C	0.0186377	0.254005	-1.89478e-14	1.32635e-13	0.139449	-0.0823327	-0.121518	0.428789	0.000264173	0.00326987	-0.0641278	0	0	0	-0.0393716	-0.0319383	-0.0104178	0	0	0	0	-1.87542e-11	0
RA1192W	0.0499184	0.255495	0.607288	0.863748	-0.644058	0.793092	0.0987946	-1.48657	0.343488	-1.10478	0.165313	0	0	0	0.724425	0.117892	-0.105248	0	0	0	0	4.44089e-16	0
QA1159A	0.00732789	0.255651	0.106787	1.58025	0.498901	-0.0364097	-0.947628	0.455601	-0.00364032	-1.20744	-0.1824	0	0	0	-0.00837219	-0.355686	0	0	0	0	0	0	0
RA1209V	0.00617292	0.257835	-0.0160331	-0.0187355	0.0615985	0.0154671	0.0414395	-0.0573878	-0.0156395	-0.0958704	-0.0228	0	0	0	-0.0825801	-0.0819946	0.448377	0	0	0	0	1.4803e-16	0
AA1126L	0.0434597	0.25864	4.92175e-07	0.417887	-0.123509	0.0959727	0.140347	-0.139765	0.0332072	-0.168063	0.00242395	0	0	0	0.0162123	-0.0367513	-0.0160742	0	0	0	0	1.4803e-16	0
EA1241Q	0.0390116	0.259082	0.250821	0.834042	0.0538588	0.195091	-0.799058	0.0201713	-0.254274	-0.491398	0.0927943	0	0	0	-0.00483289	-0.0043565	0.361869	0	0	0	0	-2.96059e-16	0
QA1369P	0.0777617	0.259142	0.441011	0.440033	0.153087	-0.0242201	-0.759651	-0.0739176	0.125644	-0.460201	0.404454	0	0	0	0.00208734	-0.931933	0.0108155	0	0	0	0	-1.4803e-16	0
AA1377R	0.154593	0.259664	0.0203559	-0.28978	-0.761238	-1.02077	1.32131	-0.758574	-0.044523	1.24267	0.236275	0	0	0	0.139915	0.163818	0.173085	0	0	0	0	0.000937134	0
LA1256W	0.0958749	0.259985	-0.0189482	5.20727e-07	-0.940292	-0.0108483	1.1249	-1.03643	0.302846	0.190373	0.647308	0	0	0	0.000808862	0.204151	0.000262824	0	0	0	0	1.4803e-16	0
HA1368L	0.000204482	0.260115	-0.0170381	1.71457	0.236088	6.22248e-05	-0.689451	-0.103352	0.00348587	-0.525282	-0.301536	0	0	0	-0.000372833	-0.0496152	-1.49806e-13	0	0	0	0	-0.0570629	0
RA1382V	5.34502e-05	0.261129	-0.0238463	0	0.193132	-0.0180189	-0.168738	0.0312362	0.380458	-0.153309	-0.0228	0	0	0	-0.00926802	-0.0080762	0.0522839	0	0	0	0	0	0
EA1161N	0.858014	0.2622	-0.0316729	-1.06914	-0.0647609	0.531134	0.198934	0.20858	0.0329658	-0.278112	0.456178	0	0	0	-0.011903	0.0316798	0.289998	0	0	0	0	2.96059e-16	0
TA1363C	0.0739785	0.262829	0.292205	1.26223	0.246987	-0.207463	-1.2216	0.0171577	0.000844439	-0.703252	0.242231	0	0	0	-0.0676681	-0.226945	0.401166	0	0	0	0	4.44089e-16	0
NA1335S	0.00310613	0.263206	0.0874888	6.67793e-07	0.417495	-5.68212e-08	-0.479594	0.548289	-0.0038351	-0.156988	-0.138529	0	0	0	-0.0111212	-0.198374	1.62971e-08	0	0	0	0	-1.4803e-16	0
EA1340A	0.046081	0.263582	0.139618	0.179476	0.408875	-0.0184627	-0.483613	0.490284	-0.00866733	-0.492406	-0.114	0	0	0	-0.00363694	-0.344225	0.166115	0	0	0	0	0	0
MA1328I	0.0582852	0.264268	-0.0238833	0.0131904	0.088535	0.000689721	0.182681	0.0468921	0.000153957	-0.0769637	-0.137766	0	0	0	0.17074	0.0278241	-6.63765e-13	0	0	0	0	1.4803e-16	0
EA1167I	0.0707685	0.264696	0.81339	1.29517	-0.418419	0.153513	-1.45054	-1.60406	1.36693	-0.464951	0.2888	0	0	0	-0.0696638	0.00568188	0.354523	0	0	0	0	-2.96059e-16	0
LA1190F	0.0484736	0.266336	0.00683414	1.74794e-12	-0.216123	-0.0870402	0.355326	-0.0121265	-0.0214252	0.170543	0.0651354	0	0	0	0.00855294	-0.029573	-0.00334072	0	0	0	0	4.44089e-16	0
IA1305F	0.110718	0.266578	-0.00118854	0.00555593	0.128615	-0.01961	-0.151503	0.343942	0.0048955	-0.200056	0.178412	0	0	0	-0.0120335	-0.276649	-0.0104518	0	0	0	0	1.4803e-16	0
EA1381F	0.0204514	0.26781	-0.105169	1.38642	-0.235828	0.0369312	-0.305658	-0.491819	-0.0431376	-0.454463	0.3268	0	0	0	0.00225352	0.0131185	0.149609	0	0	0	0	0.00187139	0
RA1209S	0.000483361	0.269185	-0.605417	-0.6315	0.422148	0.116051	-0.180983	0.834716	0.0101748	0.00216025	-0.0456	0	0	0	-0.0652694	-0.187744	0.412703	0	0	0	0	-1.4803e-16	0
IA1277T	0.132423	0.271321	-0.415677	-0.522651	0.209651	-0.0882243	0.419923	0.639953	0.118291	-0.0642344	0.0138601	0	0	0	-0.0439854	-0.206761	0.00441494	0	0	0	0	2.96059e-16	0
QA1159P	0.047865	0.272295	0.106277	1.55406	0.44881	-0.0178988	-1.38053	0.243464	0.793519	-1.15034	-0.578496	0	0	0	0.0839485	-2.12311	0.169477	0	0	0	0	4.44089e-16	0
YA1327S	0.0724291	0.272548	-0.603498	1.25648	0.78305	-0.106027	-0.971209	1.18611	-0.493702	-0.6731	-0.117018	0	0	0	0.0194681	-0.206758	-0.00800972	0	0	0	0	2.96059e-16	0
RA1231Q	0.220515	0.27306	-0.100371	-0.624168	0.250688	-0.0652493	0.306192	0.385131	0.0790601	-0.190197	0.0343253	0	0	0	-0.0239803	0.00762422	0.101676	0	0	0	0	0.119954	0
RA1192F	0.283492	0.273326	0.670084	1.10148	-0.345096	0.652633	-0.457405	-1.21229	1.15543	-1.34325	0.145613	0	0	0	-0.0206559	0.0849574	-0.0732134	0	0	0	0	4.44089e-16	0
QA1188A	0.00057598	0.274082	0	0.00849634	0.266048	0.0662786	-0.461312	0.36211	-0.00627363	-0.0750974	0.11862	0	0	0	-0.00478704	-0.151632	0	0	0	0	0	0	0
PA1144G	0.000117179	0.274203	0.00915983	0	0.321246	0	-0.457785	0.376473	-6.23203e-05	-0.222252	-0.0690138	0	0	0	0.316437	0	0	0	0	0	0	0	0
WA1313F	0.0321876	0.274446	0.0453173	0.073856	0.970867	0.311773	-1.61563	0.951513	-0.0976089	-0.0842605	0.0894533	0	0	0	-0.370838	-0.0580811	-1.23753e-12	0	0	0	0	-2.44249e-15	0
TA1343H	0.00248551	0.274478	0.556232	0.526336	-0.144462	1.15463e-13	-0.43833	-0.528639	-0.0591755	-0.00264187	0.4104	0	0	0	-0.100977	0.0341893	2.54611e-14	0	0	0	0	0.0557347	0
SA1186M	0.103907	0.277661	1.86502	2.58573	-0.0527019	0.0181938	-2.70574	-2.51293	0.869571	0.0390148	0.196396	0	0	0	-0.0248784	0.260989	-7.81597e-14	0	0	0	0	4.44089e-16	0
KA1309L	0.0299337	0.278468	1.82484	1.69483	0.159906	0.0885251	-1.51176	-0.379805	0.0245388	-0.970804	-0.45566	0	0	0	-0.00230249	-0.0706062	-0.193841	0	0	0	0	2.96059e-16	0
EA1384S	0.00516901	0.278778	-0.582519	-0.6315	0.159017	0.000406909	0.364751	0.724451	0.0882045	0.0498915	0.0836	0	0	0	0.147138	-0.105534	-0.124663	0	0	0	0	0	0
LA1291F	0.0182283	0.279041	0.0425543	-8.52651e-14	-0.0716762	-4.26326e-14	-0.120279	0.0956303	0.0813566	0.260981	0.091438	0	0	0	-0.100965	0.114557	-5.21065e-14	0	0	0	0	2.96059e-16	0
VA1265T	0.000602893	0.279151	-1.13971e-11	0	0.20737	0.0225985	-0.208326	0.355105	-0.000691279	-0.0487925	-0.0467036	0	0	0	-0.00141011	-0.000229457	0	0	0	0	0	0	0
EA1132A	0.0523261	0.27986	0.00999611	1.73814	0.937774	0.222294	-1.30425	1.35602	-0.00275742	-2.59103	-0.0702326	0	0	0	-0.0160984	-0.0446161	-1.30266e-14	0	0	0	0	1.4803e-16	0
AA1200N	0.0256899	0.279881	-0.517977	-0.640665	-0.594742	-0.0620387	1.17453	-0.526712	0.00870608	0.86768	0.50932	0	0	0	0.0617793	0.180355	-5.21065e-14	0	0	0	0	2.59052e-16	0
FA1193L	0.0148285	0.28078	0.078421	0.0175942	0.541151	-0.417557	-0.29033	0.405976	-0.00800021	0.11867	-0.0825306	0	0	0	-0.0826142	-0.00841718	-2.60532e-14	0	0	0	0	1.4803e-16	0
NA1175S	0.00736501	0.280944	-0.16847	0.932735	0.159176	1.27898e-13	-0.32986	0.141262	-0.000260303	-0.91774	0.52295	0	0	0	-0.0588488	0.0116324	2.60532e-14	0	0	0	0	-1.4803e-16	0
KA1205N	0.450067	0.282152	0.798105	-0.878571	0.475852	0.708397	-1.44217	0.928541	-0.0676251	-0.671192	0.276515	0	0	0	0.0150325	-0.0733115	0.139272	0	0	0	0	1.4803e-16	0
LA1204M	0.0577944	0.282408	0.0433617	0	-0.24728	5.92119e-16	-0.0762466	-0.0443546	0.107336	0.321319	0.185366	0	0	0	-0.00709433	-0.0356128	0	0	0	0	0	0	0
SA1344Y	0.0682579	0.28487	0.621348	0.376826	-0.3833	-0.121096	0.101396	-0.789942	0.0397051	0.0855983	0.322102	0	0	0	0.0173307	0.11319	0.0149013	0	0	0	0	3.70074e-17	0
CA1354V	0.0485569	0.285506	0.094536	0.164896	-0.563515	-2.43953e-13	0.489137	-1.46995	0.859634	-0.528966	-0.18665	0	0	0	1.42639	0.131551	-4.61853e-14	0	0	0	0	2.96059e-16	0
QA1238H	0.00563361	0.285709	0.00766406	0.0136508	-0.200254	-0.0160997	0.336438	-0.172331	-8.27693e-05	-0.0702253	0.329103	0	0	0	-0.00738318	0.189127	0.0164472	0	0	0	0	0.0487825	0
EA1132C	0.0502368	0.287153	-0.000127021	1.69874	0.361407	0.212226	-1.20172	0.623927	-0.00423119	-1.59872	0.194478	0	0	0	0.00117797	0.0144397	-2.0665e-13	0	0	0	0	2.96059e-16	0
YA1327F	0.193455	0.287459	-0.008948	1.62714	0.129484	-0.0384913	-0.570262	-0.13758	-0.172426	-0.625683	0.0648536	0	0	0	0.0278732	-0.182765	-0.00850114	0	0	0	0	1.4803e-16	0
RA1231H	0.0182595	0.288555	-0.0650574	-1.21381	-0.449167	-0.296673	1.55704	-0.461025	0.039508	0.441766	0.459696	0	0	0	-0.0670745	0.0360237	0.0889675	0	0	0	0	0.254391	0
AA1148E	0.195084	0.289214	-0.788081	-0.797502	-1.09474	0.0702987	2.2213	-1.42855	0.752524	1.70531	-0.393075	0	0	0	0.102879	0.000700942	-0.0611441	0	0	0	0	1.4803e-16	0
NA1335G	0.00771731	0.289918	0.144328	-0.0160573	0.645869	0.000438448	-0.825223	0.72068	-0.00596659	-0.209201	-0.131845	0	0	0	-0.0323138	-0.400284	-0.000790905	0	0	0	0	1.4803e-16	0
PA1262Q	0.0108407	0.290653	-0.544212	-0.544212	-0.10038	-0.038282	0.366244	-0.0473878	4.31605e-07	0.549735	0.601281	0	0	0	0.0478676	0.675153	2.60532e-14	0	0	0	0	-1.4803e-16	0
SA1344D	0.0298063	0.291589	0.673138	0.653938	0.195255	0.0247439	-0.276265	0.171166	-0.441423	-0.480465	-0.0958976	0	0	0	-0.0455041	-0.169356	-0.0896331	0	0	0	0	0.00253591	0
QA1367E	0.132545	0.291709	0.40226	0.33866	0.177339	-0.266183	-0.0848523	0.137972	-0.141509	-0.419693	-0.233281	0	0	0	0.0798822	-0.0336471	0.301115	0	0	0	0	1.4803e-16	0
RA1231A	0.0569214	0.291746	-0.0963834	-0.28933	0.953086	0.239605	-0.624682	1.18084	-0.014229	-1.11941	-0.243345	0	0	0	-0.0576864	-0.0336216	0.202056	0	0	0	0	0.161221	0
PA1144T	0.00931802	0.293876	0.00254673	-0.723505	-0.00985556	-1.21384e-13	0.17367	0.105374	-7.80137e-06	0.513008	-0.00221965	0	0	0	0.234865	9.4739e-15	-2.60532e-14	0	0	0	0	1.4803e-16	0
KA1205H	0.0403226	0.294436	0.151623	0.22149	0.283512	-0.337409	-0.475612	0.510357	0.00252196	-0.687872	0.2312	0	0	0	-0.0009511	-0.0537105	0.142394	0	0	0	0	0.253182	0
SA1344G	9.28249e-14	0.294919	0.706482	0.6315	0.422865	-2.23448e-05	-1.44296	0.29952	-0.00159582	-0.529654	0.209331	0	0	0	-0.000550793	-0.462507	-7.69755e-14	0	0	0	0	4.44089e-16	0
MA1302K	0.0605001	0.295702	-0.000181609	4.9509e-07	0.408735	-0.105472	-0.255752	0.690373	0.000185996	-0.145873	-0.212218	0	0	0	-0.00924123	-0.157387	-0.0705098	0	0	0	0	-0.00434506	0
IA1250L	0.020855	0.295892	-0.0246482	-0.032043	0.0720459	0.000342228	0.119418	0.163813	0.0198082	0.00687122	0.143502	0	0	0	-0.173217	0.125366	-7.10543e-14	0	0	0	0	1.14723e-15	0
KA1114A	0.0338188	0.296129	0.0283865	0	0.431905	-0.0234069	-0.344519	0.696893	-0.0017416	-0.25132	-0.239029	0	0	0	-0.0010387	-0.301325	0	0	0	0	0	0	0
RA1209F	0.00319162	0.2962	-0.0244915	9.4739e-15	-0.088678	0.0958876	-0.112889	-0.293015	-0.00204765	0.0282905	0.1976	0	0	0	0.0699641	0.0909013	0.425579	0	0	0	0	-4.44089e-16	0
EA1381L	0.0325902	0.296211	-0.0804505	1.39548	-0.168913	0.0925533	-0.0955229	-0.428709	-0.00385848	-0.596911	0.0076	0	0	0	0.0241679	0.0768205	0.150775	0	0	0	0	4.44089e-16	0
AA1200V	0.00451863	0.30027	0	0	-0.371364	0	0.397432	-0.524651	0.00492731	0.293723	0.417184	0	0	0	0.0830178	0.219263	0	0	0	0	0	0	0
QA1159D	0.0259217	0.300413	0.0940312	1.53339	0.454728	0.537037	-0.857665	0.392981	-0.00354984	-1.20717	0.0532	0	0	0	-0.00139519	-0.268413	-0.695173	0	0	0	0	1.4803e-16	0
SA1344K	0.0354097	0.300756	0.673138	0.653938	-0.161578	-0.0866022	0.0355652	-0.386473	-0.436179	-0.185252	0.185302	0	0	0	-0.0390077	0.0599376	0.0453692	0	0	0	0	0.00253591	0
QA1336A	0.00632189	0.300869	0.598806	0.545549	0.512766	0.0282339	-0.638805	0.56475	-0.0143986	-1.05753	-0.1824	0	0	0	0.00614262	-0.370564	-0.062245	0	0	0	0	4.44089e-16	0
NA1175M	0.00558594	0.303559	0.193025	1.29423	-0.0413516	1.27898e-13	0.0441969	-0.114416	0.000537105	-1.20309	0.177795	0	0	0	-0.0473699	-0.00461452	2.60532e-14	0	0	0	0	-1.4803e-16	0
IA1322M	0.0150549	0.303811	-0.0368689	7.57912e-14	-0.272027	2.51058e-13	-0.0686644	0.00986983	0.0165993	0.345978	0.3116	0	0	0	-0.00267587	0.0948008	5.44749e-14	0	0	0	0	-2.96059e-16	0
CA1237Q	0.356406	0.305705	0.0557732	-0.762105	-0.939923	0.00343023	2.10043	-1.00716	0.142278	0.804288	-0.350253	0	0	0	0.250467	0.103462	0.00847565	0	0	0	0	7.40149e-17	0
DA1225E	0.278799	0.309726	0.0477814	-0.562928	-0.519051	-0.566093	0.836009	-0.662516	0.400356	0.868707	0.047541	0	0	0	0.00806834	-0.0299746	0.411853	0	0	0	0	0	0
WA1295Y	0.0374905	0.310027	0.106894	-0.111055	0.65803	-0.406897	-0.584136	1.07804	-0.000598275	-0.0900241	-0.354948	0	0	0	-0.0110565	-0.297511	0.0257729	0	0	0	0	4.44089e-16	0
EA1303N	0.00309171	0.310408	0.0280835	1.84741e-13	0.265642	-0.0774702	-0.106371	0.526301	0.00659343	-0.185278	-0.111222	0	0	0	-0.0286104	-0.150926	-0.00512595	0	0	0	0	-0.00213304	0
EA1161V	0.0994188	0.310594	-0.0733642	0.267413	-0.188309	0.38231	0.12866	-0.381392	0.0439213	-0.319846	0.0821134	0	0	0	0.0690407	0.181837	0.300046	0	0	0	0	4.44089e-16	0
MA1290K	0.0590395	0.311589	3.78956e-14	7.10543e-14	0.279329	-0.0583041	-0.124361	0.427622	-0.000571993	-0.222985	-9.09495e-13	0	0	0	-0.0157734	1.89478e-14	0.0266338	0	0	0	0	-2.96059e-16	0
TA1117H	0.000918404	0.312568	-0.0227783	0	-0.192886	7.10543e-15	0.226059	-0.251763	0.00117321	0.101097	0.463643	0	0	0	-0.06076	0.00127492	0	0	0	0	0	0.0487825	0
LA1380M	0.0253462	0.312902	0.0131119	0	-0.149875	-0.0281362	-0.0314227	0.120053	-0.00732822	0.214313	0.1824	0	0	0	-0.000213925	-0.0994756	0	0	0	0	0	0	0
EA1371F	0.0119131	0.313141	0.751129	0.73716	0.00454462	0.000229081	-0.548445	-0.138624	0.0228859	-0.703051	0.0147688	0	0	0	0.111719	-0.0290342	0.0608259	0	0	0	0	-1.4803e-16	0
DA1160R	0.192869	0.313594	0.845151	0.03637	-0.515112	-0.429536	-0.679418	-0.858819	0.020115	0.901728	-0.0149735	0	0	0	0.0356436	-0.0257216	0.972445	0	0	0	0	0	0
KA1173C	0.0592269	0.31377	0.466437	0.714551	0.562644	0.0679628	-1.24515	0.796554	-0.015932	-0.71366	-0.347671	0	0	0	-0.188845	-0.27956	0.216884	0	0	0	0	1.4803e-16	0
RA1209W	0.0228218	0.313807	-0.0405822	-0.0277705	-0.299536	-0.0112476	0.36342	-0.388974	0.0143464	0.0603357	0.283164	0	0	0	-0.0520509	0.054685	0.412703	0	0	0	0	0	0
LA1227M	0.10173	0.314736	0.0254286	3.78956e-14	-0.151412	-6.53995e-12	-0.222577	0.117162	0.0723036	0.297408	0.127846	0	0	0	0.0485772	-0.149105	2.60532e-14	0	0	0	0	3.31342e-11	0
AA1230V	0.525107	0.315023	-0.00981227	-2.36848e-14	-0.783884	6.77052e-11	0.0321102	-1.74394	1.89245	0.425361	0.2204	0	0	0	0.282345	0.0333427	-2.25005e-14	0	0	0	0	1.4803e-16	0
VA1147I	0.0124118	0.315072	-0.0316808	-1.13687e-13	-0.362911	-4.33431e-13	0.0712481	-0.774193	0.579185	0.525959	0.345088	0	0	0	-0.0376228	0.00591356	-8.17124e-14	0	0	0	0	4.44089e-16	0
KA1114Y	0.0688456	0.316722	0	0	-0.23824	-0.0245929	0.184626	-0.275417	0.129678	0.203459	0.283316	0	0	0	0.0538938	0.0630654	0	0	0	0	0	0	0
RA1279Q	0.00770321	0.317374	0.312648	0.254588	0.462517	0.182307	-0.57235	0.495198	-0.00237508	-0.640346	-4.54747e-13	0	0	0	-0.069115	-0.349756	-0.105697	0	0	0	0	-1.4803e-16	0
QA1336Y	0.0773762	0.319738	0.573416	0.510967	0.183252	-0.229267	-0.5342	-0.0271571	-0.000271697	-0.431997	0.2584	0	0	0	0.000862579	-0.229616	0.0157337	0	0	0	0	0	0
YA1278I	0.0341387	0.320184	0.614059	0.61791	0.186376	-0.030749	-0.515635	-0.306008	0.0690842	-0.222074	-0.914974	0	0	0	0.822196	0.142325	0	0	0	0	0	0	0
QA1188I	0.0090323	0.320367	0	-0.000834033	-0.276728	-0.0155947	0.351526	-0.400965	0.00120241	0.162389	0.437165	0	0	0	0.0622075	0.171852	0	0	0	0	0	0	0
EA1129M	0.052882	0.320555	-0.0665757	1.61952	-0.672363	0.198559	0.533547	-0.98876	0.00776127	-0.435737	0.0814798	0	0	0	0.0431188	-0.0394075	-7.75676e-14	0	0	0	0	4.44089e-16	0
TA1258R	0.0188257	0.322374	-0.310429	-0.292146	-0.495945	0.0392751	0.37548	-0.788069	0.317445	0.899327	0.135099	0	0	0	0.427492	0.11912	0.0148461	0	0	0	0	-4.44089e-16	0
QA1177F	0.0476811	0.323119	0.183322	1.18112	-0.184583	0.0802129	0.205887	-0.663405	-0.0113377	-0.711561	0.1824	0	0	0	0.0789875	-0.000289193	0	0	0	0	0	-0.0179245	0
LA1256Y	0.0151361	0.323971	0.00151292	-0.830971	-0.356462	0.129582	0.835183	-0.038066	0.06112	0.443507	0.0839726	0	0	0	-0.00378229	0.0717637	-0.00162475	0	0	0	0	4.44089e-16	0
GA1263T	0.000150109	0.325759	0	0	-0.211989	7.12137e-05	0.395623	-0.177783	-2.17717e-05	0.0601426	0.259778	0	0	0	-6.0723e-05	0.068502	0	0	0	0	0	0	0
QA1369C	0.0046667	0.327308	0.455242	0.455242	0.375746	-1.02259e-12	-0.637905	0.453732	-0.00482397	-0.534299	-0.232117	0	0	0	-0.00350786	-0.256715	-1.01844e-13	0	0	0	0	2.9976e-15	0
EA1371M	0.0818147	0.328068	0.75089	0.73716	-0.122712	0.000229081	-0.290322	-0.341275	0.0228859	-0.594256	0.111368	0	0	0	-0.00672592	0.0990921	0.0608259	0	0	0	0	-1.4803e-16	0
EA1340R	0.0155112	0.328367	-0.0735694	-0.0206931	-0.184229	-0.0636015	0.12615	-0.195049	-0.00382113	0.255698	0.130271	0	0	0	0.0652197	0.026937	0.291991	0	0	0	0	1.4803e-16	0
VA1293R	0.0174644	0.328941	-0.307191	-0.387861	-0.416488	-0.0561683	0.604225	-0.0718241	0.0265499	1.19583	-0.0804599	0	0	0	-0.169698	-0.00102145	-0.00757837	0	0	0	0	-0.000393195	0
QA1146T	0.000137739	0.329689	-9.4739e-15	1.56314	0.424836	0.0124222	-0.38647	0.712814	-0.00555846	-1.79339	-0.192855	0	0	0	-0.00524912	9.4739e-15	-2.60532e-14	0	0	0	0	1.4803e-16	0
NA1375S	0.173459	0.332089	1.26864	-1.34743	0.468849	0.00380287	-0.380229	0.76562	0.412734	-0.240547	-0.487868	0	0	0	-0.0934823	-0.277197	-0.0380005	0	0	0	0	3.70074e-16	0
FA1341Y	0.0111606	0.332659	-0.627045	-0.6315	0.166103	-0.00271039	0.144743	0.457892	-0.0268884	0.0930116	0.759591	0	0	0	-0.000536884	0.00574656	-5.09222e-14	0	0	0	0	2.96059e-16	0
YA1385I	0.0073602	0.334386	0.0894794	0.989465	0.388163	-0.0670979	-0.360883	0.413613	-0.153008	-0.853108	-0.151149	0	0	0	0.0275973	-0.14694	0.011315	0	0	0	0	1.4803e-16	0
QA1159Y	0.0218073	0.335178	0.0779461	1.56976	-0.142555	-0.396865	-0.207358	-0.430985	-0.00580489	-0.434627	0.2584	0	0	0	-0.00676045	0.00405639	0.0540283	0	0	0	0	1.4803e-16	0
AA1377N	0.0270349	0.336027	-0.0392407	-1.36236	-0.343454	-0.00193819	0.784705	-0.206704	-0.00948813	1.07799	0.418	0	0	0	0.0165881	0.0998737	0.000995961	0	0	0	0	0.00092546	0
TA1211D	0.00455844	0.336546	0.664005	0.6315	0.0127909	-0.917086	0.670303	0.0417724	-1.06305	0.0999086	-0.265293	0	0	0	-0.191126	-0.0556999	0.652817	0	0	0	0	0	0
QA1369V	0.0126145	0.337174	0.43594	0.448379	-0.0596082	0.000971857	0.0900935	-0.220234	0.0729982	-0.375206	-0.255537	0	0	0	0.199377	0.134949	-1.53951e-14	0	0	0	0	-8.51171e-16	0
IA1268M	0.0754134	0.339065	-0.0297802	1.04213e-13	-0.489535	2.81849e-13	0.439821	-0.308439	0.0134976	0.354381	0.323733	0	0	0	0.0353866	0.0696146	4.85538e-14	0	0	0	0	9.99201e-16	0
CA1365L	0.424111	0.340157	0.0387775	0.084672	-0.732945	-3.19744e-14	0.462068	-2.13072	1.00955	0.115517	-0.409816	0	0	0	1.90305	0.00793314	-2.84217e-14	0	0	0	0	1.4803e-16	0
TA1117A	5.35925e-14	0.340876	0.00744005	0	0.207663	0	-0.408225	0.175715	1.72572e-05	-0.198746	0.623017	0	0	0	-0.0660049	-0.0295573	0	0	0	0	0	0	0
TA1258V	0.000467472	0.341831	0.554966	0.554966	0.00340055	-0.0207783	-0.300317	-0.371034	-0.000879712	-0.0655987	-0.013008	0	0	0	0.00011256	0.0654619	0	0	0	0	0	0	0
TA1312A	0.017578	0.341944	0.475196	0.502484	0.787095	0.00230732	-1.28913	0.821437	-0.0222	-0.531201	-0.348673	0	0	0	-0.0559417	-0.049875	0.000565451	0	0	0	0	1.4803e-16	0
HA1368N	0.0906134	0.341951	-0.0139314	0.281117	0.498705	0.00129914	-0.637065	0.555302	-0.0105199	-0.167236	-0.106544	0	0	0	-0.0021122	-0.196665	-1.49806e-13	0	0	0	0	-0.0570629	0
QA1134E	0.000837692	0.342279	-0.000187537	3.78956e-14	0.0442002	0.0736224	0.204491	0.0455614	-4.91675e-05	-0.147135	0.121826	0	0	0	-5.14965e-05	-9.4739e-15	2.60532e-14	0	0	0	0	-1.4803e-16	0
CA1235D	0.0564669	0.343612	-0.00722242	-0.819659	-0.0401753	0.289212	1.09677	0.0704034	-0.00405645	0.0270754	-0.3268	0	0	0	0.0445564	0	0.0129727	0	0	0	0	0.000533508	0
DA1160A	0.00435212	0.344792	0.939021	0.876307	0.55912	-0.234101	-1.76546	0.388928	-0.013213	-0.725718	-0.292257	0	0	0	-0.0444734	-0.129407	0.656639	0	0	0	0	0	0
LA1224I	0.00293779	0.345509	4.74643e-12	0	-0.137179	-0.0560349	0.415153	-0.161733	0.217813	0.0106274	0.0690815	0	0	0	-0.00941149	0.105812	0	0	0	0	0	-0.00280715	0
MA1302I	0.0377576	0.346036	-0.00623819	0	0.206936	0.00566154	-0.018023	0.320672	-0.0334646	-0.163004	0.0477432	0	0	0	-0.0101871	0.0268826	-8.31927e-13	0	0	0	0	-0.00406002	0
RA1382A	9.29795e-13	0.34736	0.0886224	0	0.727981	-0.0180189	-0.494309	0.960706	-0.00926113	-0.677412	-0.2432	0	0	0	-0.0400327	-0.0770709	0.0522839	0	0	0	0	0	0
YA1385W	0.016433	0.347837	0.156628	0.989465	0.0886032	-0.0520639	-0.183235	0.102194	-0.141911	-0.70913	0.0988	0	0	0	-0.0128281	-0.242187	0.011315	0	0	0	0	1.4803e-16	0
YA1327A	0.0807932	0.348181	-0.0101823	1.92616	0.9488	-0.100515	-1.31881	0.995882	-0.481482	-1.23331	-0.360121	0	0	0	-0.0102346	-0.212426	-0.00800972	0	0	0	0	2.96059e-16	0
QA1134H	0.39548	0.350049	-0.582158	0.490279	-0.341092	-0.170711	1.27262	-0.170069	0.0607789	-0.706666	0.341916	0	0	0	-0.0417696	0.00555296	-7.81597e-14	0	0	0	0	0.19692	0
LA1152M	0.150491	0.351889	-0.0778597	0.0140357	-0.332184	-0.0953567	0.247052	-0.00582757	0.0159222	0.407621	0.130238	0	0	0	0.0308186	0.176077	0.0174291	0	0	0	0	1.4803e-16	0
NA1175A	0.00736428	0.352501	0.193025	1.29423	0.200108	1.27898e-13	-0.428256	0.0803187	0.000155627	-1.30919	0.381422	0	0	0	-0.0593089	-0.00250462	2.60532e-14	0	0	0	0	-1.4803e-16	0
QA1367G	0.0570759	0.354337	0.691872	0.581256	1.17056	0.0401186	-1.8622	1.4412	-0.279268	-1.30739	-0.0858497	0	0	0	-0.0235073	-0.585944	-0.0124488	0	0	0	0	4.44089e-16	0
DA1270A	0.0247414	0.355646	0.858377	0.854373	0.358117	-0.577269	-1.18642	0.209624	-0.000798973	-0.676266	0.044707	0	0	0	-1.18424e-15	-0.220085	0.471206	0	0	0	0	0	0
QA1159S	0.0628924	0.356446	0.106446	0.478027	0.354119	-0.0258451	-0.411446	0.56378	-0.00585839	-0.716605	0.0152	0	0	0	-0.000288765	-0.187962	-0.00108383	0	0	0	0	0	0
SA1206I	0.145074	0.357324	0.134459	1.40965	-0.428669	-0.0664628	0.100415	-1.04005	0.0628126	-0.277428	-0.00728577	0	0	0	0.434451	0.185849	0.0354254	0	0	0	0	4.44089e-16	0
KA1173F	0.368056	0.357634	0.466437	0.714551	-0.598915	0.0847283	-0.143807	-1.01696	0.171022	-0.470502	0.45708	0	0	0	0.482049	-0.245747	0.211948	0	0	0	0	-4.44089e-16	0
YA1278Q	0.0289716	0.35935	0.200144	0.161268	0.749002	-0.0288808	-0.470461	0.986324	-0.00717681	-0.120387	-1.11183	0	0	0	0.00134974	0.0705418	0	0	0	0	0	0	0
DA1311E	0.106911	0.359699	0.553332	0.158104	-0.412723	0.055395	0.0318512	-0.841324	0.056459	0.870265	-0.755795	0	0	0	0.205117	-0.217432	0.439016	0	0	0	0	3.33067e-16	0
AA1200D	0.0422475	0.359703	-1.89478e-14	-0.0710765	-0.182636	0.0671489	0.386074	-0.196131	0.0094051	0.179764	0.204927	0	0	0	0.0038118	0.112839	-0.0415835	0	0	0	0	1.4803e-16	0
CA1156A	0.0119331	0.360619	0.133884	0.137501	0.700966	0.0564011	-0.49578	0.754446	0.07239	-0.907638	-0.0517135	0	0	0	-0.0141348	-0.0466634	-0.0257019	0	0	0	0	4.44089e-16	0
EA1381Y	0.0178378	0.361024	-0.107289	1.39777	-0.238115	0.0337695	-0.279029	-0.471897	-0.00299802	-0.454478	0.3268	0	0	0	0.000886497	-0.00127301	0.15288	0	0	0	0	0.00272114	0
KA1173A	0.154814	0.361804	0.708596	1.18762	0.945988	0.0781648	-1.86913	1.07153	-0.0159676	-1.57002	-0.237356	0	0	0	-0.20083	-0.484693	0.263212	0	0	0	0	0	0
IA1277S	0.378794	0.362173	-0.678667	-1.66325	0.547326	-0.0100405	0.315522	1.4851	0.534927	-0.157093	-0.109351	0	0	0	-0.0112064	-0.250934	0.108903	0	0	0	0	2.96059e-16	0
QA1159T	0.0490613	0.362806	0.0765811	0.542105	0.301938	-0.0151225	-0.293829	0.437962	-0.00635209	-0.703503	0.038	0	0	0	-0.0123787	-0.171186	-0.00259536	0	0	0	0	0	0
AA1126Y	0.197558	0.363181	-0.155736	0.262354	-0.362311	0.142678	0.500226	-0.484715	0.0683374	0.106792	0.220501	0	0	0	0.0811285	-0.0251462	-0.0160745	0	0	0	0	0	0
RA1373M	0.0700752	0.363659	0.854298	2.36445	0.782118	2.34109	-3.82844	-1.0287	0.202241	-0.516248	-0.169137	0	0	0	-0.277346	-0.25399	-0.360657	0	0	0	0	5.92119e-16	0
MA1166F	0.27696	0.364068	-0.0163603	-5.68434e-14	-0.0306102	0.0420533	0.303732	0.120437	0.23285	-0.505027	0.164783	0	0	0	0.0520602	0.0507797	0.000149985	0	0	0	0	4.44089e-16	0
AA1200H	0.0184049	0.364872	-0.796425	-0.833925	-0.953167	-0.182666	2.01788	-1.03979	0.00823432	1.08365	0.689271	0	0	0	0.0392066	0.186244	0.0177558	0	0	0	0	0.314841	0
AA1200T	0.220533	0.367123	-0.308838	-0.308838	-0.470371	-0.00178098	0.794605	-0.4573	0.0261522	0.498046	0.411494	0	0	0	0.183954	0.120461	-8.28967e-14	0	0	0	0	4.44089e-16	0
EA1371D	0.0627017	0.368889	1.00369	-0.078277	0.359554	-0.0897776	-0.438011	0.474977	-0.00173599	-0.400057	-0.403647	0	0	0	-0.0154391	-0.18902	-0.0423918	0	0	0	0	1.4803e-16	0
DA1270T	0.0249554	0.369324	0.857306	0.742535	0.0516519	-0.614728	-0.19787	0.0876547	-0.000168114	-0.38928	-0.637863	0	0	0	2.30926e-14	0.0396001	0.471206	0	0	0	0	-0.00112005	0
SA1344E	0.029088	0.371436	0.673138	0.653938	-0.00142428	0.00669424	-0.0915396	-0.124253	-0.439778	-0.388126	0.192902	0	0	0	-0.045266	-0.0365691	-0.0673848	0	0	0	0	0.00253591	0
QA1159I	0.00763648	0.371754	0.0119682	1.61468	0.0537318	-0.0273612	-0.234985	-0.17042	-0.00135439	-0.904722	0.0152	0	0	0	0.0150168	0.0589882	0	0	0	0	0	0	0
HA1228S	0.104501	0.373134	0.132412	-0.00551559	0.663986	0.0370324	-0.512206	1.07837	0.0224021	-0.654652	-0.291306	0	0	0	0.000316623	-0.136155	5.26986e-14	0	0	0	0	-0.0977037	0
EA1154Q	0.0933241	0.373154	0.293184	0.293184	-0.0822451	-0.00962535	0.00354506	-0.0629538	-0.000896525	-0.155926	0.0684483	0	0	0	0.00597758	0.00901804	0.0204612	0	0	0	0	1.4803e-16	0
YA1385K	0.0099318	0.373999	0.0829448	0.989465	0.706854	-0.177602	-0.575235	0.952195	-0.133034	-1.0259	-0.342	0	0	0	0.00502356	-0.184944	-0.108715	0	0	0	0	0	0
QA1238E	0.0204804	0.374024	0.220943	0.186843	0.217146	0.552922	-0.216818	0.124316	-0.0109622	-0.386483	-0.0733406	0	0	0	-0.0020966	-0.152534	-0.240322	0	0	0	0	0.00187689	0
RA1181F	0.0959215	0.374314	-0.0233781	-0.116901	-0.486805	-0.410663	1.50156	-0.441371	0.00104472	0.122874	0.19311	0	0	0	-0.02546	-0.0748878	0.0603053	0	0	0	0	3.70074e-17	0
QA1364H	0.00826995	0.374762	0.106845	8.28329e-09	-0.249289	1.69346e-13	0.370591	-0.331899	0.00921728	0.0554565	0.384697	0	0	0	-0.0221545	0.0764533	7.10543e-15	0	0	0	0	0.0512978	0
AA1168V	0.541473	0.375743	-0.103213	0.00120453	-1.2037	0.00915139	0.10836	-2.58879	2.89397	0.685554	0.228226	0	0	0	0.344983	0.0389255	-8.17124e-14	0	0	0	0	4.44089e-16	0
TA1151C	0.0025931	0.376133	0.441668	0.424207	0.115175	0	-0.829363	0.173617	7.08202e-05	0.286997	0.0524066	0	0	0	-0.288644	-0.00821254	0	0	0	0	0	0	0
YA1330M	0.116812	0.377403	0.0100907	1.12739e-12	0.446902	-0.14198	-0.786469	0.362407	-0.00978751	0.52815	-0.0263809	0	0	0	-0.00552819	-0.0377323	1.13095e-13	0	0	0	0	-4.44089e-16	0
LA1162K	0.0108407	0.37746	-0.826366	-0.879	0.106226	-0.0382302	0.285127	0.379535	-0.0136266	0.83639	0.464427	0	0	0	-0.0108722	-0.186417	0.0738496	0	0	0	0	-1.4803e-16	0
EA1241A	0.0873429	0.377636	0.988885	1.49726	0.890908	0.212927	-2.17158	0.796317	-0.271975	-1.69559	-0.166229	0	0	0	-0.0450127	-0.47151	0.341726	0	0	0	0	2.96059e-16	0
MA1328F	0.0569819	0.377647	0.0158362	-0.0603954	0.197287	0.255031	-0.124123	0.327934	0.0389485	-0.145513	-0.140507	0	0	0	-0.00145676	-0.00352115	0.0146062	0	0	0	0	1.4803e-16	0
IA1378K	0.0454842	0.378226	0.0686506	-0.83358	0.183549	0.112388	-0.329354	0.340103	-0.00713983	0.816166	0.0076	0	0	0	-0.0147859	-0.237464	0.0346295	0	0	0	0	-2.96059e-16	0
NA1254Y	0.902442	0.379038	0.806218	2.36059	-1.48438	-1.3808	1.46948	-2.18647	0.0491385	0.205506	0.382925	0	0	0	0.10026	0.309607	0.0565622	0	0	0	0	-3.70074e-17	0
IA1305Q	0.0154558	0.379235	-9.4739e-15	-0.0124888	0.403641	-0.00869941	-0.428385	0.718245	0.000368253	-0.268705	-0.00895883	0	0	0	-0.015782	-0.288712	0	0	0	0	0	0	0
QA1188C	0.000438769	0.380507	1.89478e-14	-0.254199	-0.019955	0.0351372	-0.0333202	0.102976	-0.002122	0.253585	0.301805	0	0	0	-0.00340031	-0.0149874	2.60532e-14	0	0	0	0	-1.4803e-16	0
VA1342I	0.00526206	0.381394	-0.00449882	-0.00399645	-0.423976	0.000264654	0.363831	-0.770681	0.462097	0.533908	0.0184491	0	0	0	0.205996	-0.00585816	2.90138e-14	0	0	0	0	-1.4803e-16	0
RA1360Q	0.0265706	0.382435	0.105848	2.51513	0.380662	-0.167323	-0.961401	0.122537	-0.0502318	-1.56704	-0.0621782	0	0	0	-0.119268	-0.141427	0.185702	0	0	0	0	1.4803e-16	0
QA1146D	0.0314306	0.383676	0.00554109	1.56314	0.35226	0.168636	-0.271144	0.537027	-0.00547773	-1.78112	-0.175404	0	0	0	-0.00977836	-0.00010474	0	0	0	0	0	0	0
AA1222L	0.0288399	0.383804	7.30226e-08	-2.39525e-08	-0.498609	-0.0231984	1.04038	-0.581555	0.0275185	0.229405	0.189013	0	0	0	0.000850108	0.173924	-1.38126e-08	0	0	0	0	-1.4803e-16	0
RA1382E	0.0175222	0.385045	0.0317507	1.89478e-14	0.29653	-0.0688517	-0.0101772	0.335526	-0.00811148	-0.130452	-0.1292	0	0	0	-0.0381124	-0.0760072	0.106143	0	0	0	0	0	0
MA1348L	0.0033926	0.385472	-1.89478e-14	-0.00556499	0.43703	-1.14279e-13	-0.0233513	0.393572	0.00912326	-0.289717	-0.156246	0	0	0	0.0206246	0.0272853	-2.60532e-14	0	0	0	0	1.4803e-16	0
EA1340D	0.0645088	0.387081	0.122176	0.179476	0.292869	-0.0733138	-0.259456	0.406556	-0.00917194	-0.422146	0.1216	0	0	0	-0.00220563	-0.163128	0.0306966	0	0	0	0	0	0
LA1198W	0.248451	0.387146	0.0593463	0.111136	-0.689058	-0.223125	1.56885	-0.215376	-0.001159	-0.486018	0.265858	0	0	0	0.0102211	0.0851042	-0.0135347	0	0	0	0	4.44089e-16	0
IA1119V	8.5258e-05	0.388463	0.00743921	0	0.510911	-0.00245779	-0.331879	0.917063	0	-0.426345	-0.220078	0	0	0	-0.0661901	-0.0794294	0	0	0	0	0	0	0
EA1371L	0.0906818	0.389037	1.02109	1.56827	0.189915	-0.0372629	-0.825764	-0.0450538	0.0425717	-1.276	-0.320664	0	0	0	0.0062904	-0.0638564	0.065645	0	0	0	0	2.96059e-16	0
QA1146H	0.0298822	0.390678	-0.000268624	0.605793	-0.239109	0.021203	0.40913	-0.146533	0.00156928	-0.45354	0.157394	0	0	0	-0.0137435	0.000372136	-2.60532e-14	0	0	0	0	0.0487825	0
EA1129I	0.0314442	0.391391	-0.079478	1.98943	-0.498384	0.144803	0.185431	-0.856336	0.0644681	-0.611649	-0.10111	0	0	0	0.154218	0.0240546	-8.05282e-14	0	0	0	0	4.44089e-16	0
QA1177Y	0.14279	0.39235	0.20124	1.24288	-0.201426	0.0421814	-0.021239	-0.530744	0.00416284	-0.670214	0.1824	0	0	0	0.132928	0.0196851	0	0	0	0	0	0.0101818	0
KA1114D	0.00657901	0.393618	0.0084059	0	0.346576	-0.143469	-0.20699	0.611245	-7.4227e-05	-0.179768	-0.0423036	0	0	0	-3.76099e-06	-0.205141	0	0	0	0	0	0	0
MA1290I	0.00102197	0.393748	1.89478e-14	3.78956e-14	0.330594	1.23753e-13	-0.16967	0.488884	-0.000727524	-0.22672	-4.54747e-13	0	0	0	-0.0286119	0	2.66454e-14	0	0	0	0	-1.4803e-16	0
SA1206F	0.286513	0.394261	0.252447	1.23593	-0.579841	-0.770942	0.685744	-1.07809	0.049691	0.292545	0.247976	0	0	0	0.0517624	0.0702199	0.00703369	0	0	0	0	4.44089e-16	0
FA1207M	0.0203226	0.39451	0.0388358	3.78956e-14	0.364865	-0.169748	-0.310704	0.482307	-0.236134	0.434672	0.0648651	0	0	0	-0.267731	-0.0555728	-0.00671653	0	0	0	0	-1.4803e-16	0
DA1276V	0.0625301	0.394589	-0.0126201	1.36615	-0.052859	-0.0378448	-0.615233	-0.374496	0.0973026	-0.440661	-0.0836	0	0	0	-0.00917106	-0.0143994	0.557622	0	0	0	0	4.44089e-16	0
IA1378A	0.021056	0.394756	0.047485	0.0027792	0.847146	-0.000277674	-0.982484	1.31492	-0.0185617	-0.599089	-0.1976	0	0	0	-0.0218185	-0.258108	0.00225945	0	0	0	0	1.4803e-16	0
EA1381R	0.0727598	0.394969	0.0415805	-0.187537	-0.0953568	0.0799657	0.049871	-0.0729835	-0.0182908	0.208918	0.1292	0	0	0	0.0900606	-0.129015	0.169542	0	0	0	0	2.96059e-16	0
AA1377T	0.0296697	0.395767	-0.0291849	-1.19026	-0.177182	-0.00169993	0.548474	-0.0046785	-0.0514785	1.07676	0.2204	0	0	0	0.00460882	0.111694	2.24539e-09	0	0	0	0	2.96059e-16	0
DA1372S	0.000381415	0.396144	0.00967482	0	0.143166	0.150445	-0.225545	0.383225	-0.0023679	-0.0953802	0.0406366	0	0	0	-0.00720242	-0.0475171	-0.000506407	0	0	0	0	0	0
AA1222H	0.00214241	0.396242	-0.293	-0.293	-0.179169	-0.044266	0.504318	-0.0895053	0.0157805	0.344751	0.272131	0	0	0	0.00262252	0.014798	0.0386636	0	0	0	0	0.116916	0
DA1311V	0.132638	0.397255	1.50096	1.38954	-0.13457	0.0741211	-1.92907	-1.15952	0.191406	-0.0466173	-0.390305	0	0	0	0.123381	0.128878	0.777929	0	0	0	0	1.11022e-16	0
EA1371Y	0.0149919	0.398746	0.759968	0.73716	0.118174	0.0173085	-0.566912	0.0572876	0.0228859	-0.783374	-0.0106671	0	0	0	-0.0139107	-0.0672753	0.0608259	0	0	0	0	-1.4803e-16	0
EA1242T	0.000120242	0.399892	0.0231987	3.31587e-14	0.212674	0.0309065	-0.307127	0.24321	0.00203976	-0.139518	0.38	0	0	0	0.235822	-0.0646307	-0.281315	0	0	0	0	-1.4803e-16	0
DA1270E	0.0369262	0.399987	0.137771	0.433154	-0.296189	-0.0648591	0.311306	-0.388553	-0.00228606	0.522058	-0.218529	0	0	0	0.0105488	0.0873676	-0.0444344	0	0	0	0	-7.40149e-17	0
IA1305V	0.00983728	0.403165	7.57912e-14	-0.000267276	0.369002	-0.000186178	-0.310199	0.693659	-0.000120597	-0.316424	-0.0482112	0	0	0	0.0159115	-0.122237	-1.55727e-13	0	0	0	0	-7.40149e-17	0
AA1222W	0.000679613	0.404271	0	0	-0.825785	5.58873e-05	1.43883	-0.982697	0.00174822	0.350767	0.421715	0	0	0	-0.000365779	0.130444	0	0	0	0	0	0	0
RA1248C	0.103665	0.404642	0.585823	0.86038	1.52989	0.312957	-2.45599	1.51186	-0.302626	-1.34619	0.0156328	0	0	0	-0.156668	-0.227308	-0.150433	0	0	0	0	2.59052e-16	0
YA1385Q	0.00969965	0.40536	-0.411613	0.411961	0.731421	-0.0668337	-0.446712	1.23506	-0.163193	-0.618554	-0.318445	0	0	0	0.0432909	-0.148404	0.00897739	0	0	0	0	1.4803e-16	0
GA1272E	0.00521934	0.40543	-0.0552863	-0.753194	-0.908772	0.30988	2.37073	-0.783165	0.045937	0.778525	-0.344579	0	0	0	0.0516822	0.467769	-0.306329	0	0	0	0	0	0
QA1159R	0.0586462	0.408273	0.0890605	1.59696	0.171803	-0.32827	-0.682956	-0.0369125	-0.0074017	-0.810801	0.0608	0	0	0	0.0611052	-0.168637	0.294889	0	0	0	0	1.4803e-16	0
RA1279K	0.0358141	0.409556	0.0956741	0.076926	0.191722	0.0235825	0.192606	0.144866	0.0187624	-0.240826	-4.54747e-13	0	0	0	-0.0565777	-0.0645503	-0.0371786	0	0	0	0	-1.4803e-16	0
TA1117N	0.00722441	0.409936	0.000199217	0	0.0144944	0	-0.0730659	-0.0160865	-6.19236e-06	0.00161955	0.5437	0	0	0	-0.0609189	-0.0334471	0	0	0	0	0	0	0
SA1172V	0.0317066	0.409985	1.15247	1.12164	-0.53363	-0.00137051	-0.061285	-1.60286	0.212603	-0.430198	0.224446	0	0	0	0.266086	0.302007	0.0620835	0	0	0	0	4.44089e-16	0
DA1349G	0.0468177	0.410088	-5.68434e-14	0.00559993	0.287475	0.182984	-0.288727	0.369348	-0.0538714	-0.146725	0.06688	0	0	0	-9.9476e-14	-0.000157355	-0.0128756	0	0	0	0	4.44089e-16	0
AA1377D	0.132697	0.41174	-0.0319884	-0.688089	-0.0886587	0.552366	0.303474	-0.0210487	-0.0212346	0.628916	0.2356	0	0	0	0.01831	0.0487159	-0.479372	0	0	0	0	0.00346604	0
LA1224K	0.15249	0.411769	-0.44269	-0.448939	0.121863	-0.0657885	0.290761	0.432388	0.00155294	0.349274	0.169346	0	0	0	-0.0123226	-0.0800297	0.0229709	0	0	0	0	-0.00664604	0
VA1130F	0.0934351	0.411971	-0.0327732	-0.508039	-0.604678	-0.63724	1.43035	-0.441473	0.0524414	0.723168	0.367881	0	0	0	0.0317629	-0.0280531	0.0305699	0	0	0	0	4.44089e-16	0
CA1365T	0.0656108	0.41259	-0.41545	-0.38554	-0.0937037	-1.91847e-13	0.766749	-0.108269	1.33697	-0.434886	-0.2584	0	0	0	0.00511763	0.000556534	-5.21065e-14	0	0	0	0	2.96059e-16	0
QA1238C	0.0132856	0.413097	0.0834201	4.26326e-14	0.259541	-0.00176249	-0.496062	0.391718	-0.00253261	-0.20122	0.38	0	0	0	-5.46307e-06	-0.131926	2.72375e-14	0	0	0	0	-1.4803e-16	0
RA1113M	0.0613256	0.413226	1.21482	3.12777	0.729799	0.0909649	-2.82087	-0.694234	0.0595759	-1.06824	-0.150221	0	0	0	-0.076082	-0.0540011	-5.71723e-05	0	0	0	0	4.44089e-16	0
RA1360S	0.0212557	0.41343	-0.437491	1.88418	0.553664	-0.167323	-0.791978	0.642367	-0.0521976	-1.24493	-0.0469782	0	0	0	-0.111585	-0.29911	0.185702	0	0	0	0	2.96059e-16	0
MA1328E	0.18151	0.414004	-0.423527	-0.437916	0.641098	-0.560707	-0.252256	1.14972	-0.0134033	0.335489	-0.0144996	0	0	0	0.0115847	0.0125999	-0.0215822	0	0	0	0	1.4803e-16	0
KA1352R	0.0495582	0.414459	0	0.179142	-0.0317103	-0.0529529	-0.0364395	0.0835991	0.0185696	-0.00155448	0.217041	0	0	0	0.0766885	0.0117604	-0.0379232	0	0	0	0	0	0
QA1369D	0.064193	0.414476	0.405158	0.425329	0.388772	0.139336	-0.158733	0.594612	-0.00329547	-1.04351	-0.265267	0	0	0	0.006712	-0.190461	-0.0745687	0	0	0	0	-6.60089e-05	0
YA1327V	0.0635771	0.414579	-0.0394573	1.88202	0.2491	-0.13655	-0.536911	0.00992162	-0.422182	-0.737614	0.141028	0	0	0	0.0132334	-0.00626528	-0.00800972	0	0	0	0	2.96059e-16	0
CA1235S	0.000371768	0.417568	0.0313999	-0.438212	0.22411	0	0.38288	0.708082	0.00631335	-0.152265	-0.3648	0	0	0	0.0271092	-0.0123592	0	0	0	0	0	-0.00704941	0
RA1181I	0.0150911	0.418666	-0.0241455	-0.0528717	0.0551137	0.154016	0.487533	0.0778203	-0.010295	-0.303792	0.0152	0	0	0	-0.0402731	-0.0413257	0.0603608	0	0	0	0	0	0
DA1311I	0.317409	0.420583	1.87886	1.4049	-0.717251	0.187223	-1.2874	-2.28607	0.0166382	0.423134	-0.405035	0	0	0	0.435538	0.227827	0.77005	0	0	0	0	-1.4803e-16	0
EA1210D	0.00548531	0.421047	-0.0100145	0.0601814	-0.0544425	-0.316243	0.745364	0.145717	0.00636528	-0.424068	-0.038	0	0	0	0.00125474	0.00630718	0.304932	0	0	0	0	4.44089e-16	0
EA1129C	0.175819	0.421846	-0.135612	1.53826	-0.25527	0.198559	-0.00322675	-0.260623	-0.000789594	-0.462399	-0.198387	0	0	0	0.00133731	0.00882528	-7.75676e-14	0	0	0	0	4.44089e-16	0
EA1241K	0.0947694	0.422611	0.900487	1.09172	0.124814	0.234498	-1.08357	-0.195891	-0.291697	-0.733787	0.0683887	0	0	0	0.00298149	0.0101435	0.304671	0	0	0	0	1.4803e-16	0
AA1377S	0.012156	0.423469	-0.01622	-1.25485	-0.0475893	-0.00155026	0.319867	0.248807	-0.0316187	1.00811	0.1976	0	0	0	0.000907845	0.0542572	0	0	0	0	0	0	0
EA1161A	0.0211834	0.424295	0.0238388	0.244883	0.441125	0.39239	-0.521116	0.515638	-0.00526272	-0.839126	-0.118529	0	0	0	-0.00933263	-0.0541016	0.299786	0	0	0	0	2.96059e-16	0
KA1114V	0.0342456	0.424747	9.4739e-15	0	0.143519	-0.0245769	0.0240589	0.327834	-0.000164921	-0.127016	0.0839312	0	0	0	-0.00283842	-0.0140811	0	0	0	0	0	0	0
HA1368Q	0.0204278	0.426853	0.0181044	0.0456372	0.18209	0.000308539	-0.204401	0.239475	-0.010403	0.446215	-0.271202	0	0	0	0.0456994	-0.073154	-6.40673e-13	0	0	0	0	-0.0646707	0
FA1127M	0.0405338	0.4272	-0.0216041	7.57912e-14	0.251642	0.283198	-0.175897	0.397279	-0.0958374	-0.269904	0.0361366	0	0	0	0.0221865	9.68648e-05	5.21065e-14	0	0	0	0	-2.96059e-16	0
TA1363N	0.149575	0.427771	0.102419	0.972318	-0.0454465	-0.216215	-0.265707	-0.101242	0.187741	-0.712493	0.0978305	0	0	0	-0.0619824	-0.207978	0.470548	0	0	0	0	1.17684e-14	0
SA1344R	0.0885758	0.428027	0.179377	0.17537	-0.368148	-0.261457	0.328795	-0.626814	0.0168465	0.655111	0.177702	0	0	0	0.0811131	0.162959	0.070131	0	0	0	0	0	0
SA1206H	0.305648	0.428265	0.23559	-0.179878	-0.11432	-0.0135961	0.101743	-0.377344	0.0382981	0.366677	0.304298	0	0	0	0.0180144	0.0487097	-1.58688e-13	0	0	0	0	0.0487825	0
AA1274P	0.0969859	0.428838	-0.0909706	-0.00597888	-0.682546	0.0118192	-0.108003	-1.36197	3.50413	0.305327	-1.14741	0	0	0	0.00444578	-1.84284	0	0	0	0	0	0	0
QA1367I	0.0278744	0.429139	0.537994	0.559202	-0.399728	-0.0578595	0.182397	-1.08859	0.836554	-0.232607	0.0588125	0	0	0	0.0101501	0.196891	0.0228796	0	0	0	0	-6.60089e-05	0
RA1120L	0.003283	0.429551	1.57326	1.61076	-0.0454304	0.375816	-0.246182	-0.678259	-0.00145902	-1.28188	-0.841867	0	0	0	-0.0202617	0.0166816	-0.014938	0	0	0	0	-1.4803e-16	0
VA1293Q	0.113212	0.429892	-0.370417	-0.443522	-0.0235823	1.21977e-13	0.432044	0.448463	-6.97931e-05	0.787031	-0.140424	0	0	0	-0.259631	-0.0449278	2.60532e-14	0	0	0	0	-1.4803e-16	0
KA1352Q	0.0141062	0.430482	2.84217e-14	0.491224	0.215911	0.0399493	-0.306635	0.351558	-0.0868895	-0.357381	0.0763115	0	0	0	-0.000264445	-0.0133124	0.00669846	0	0	0	0	-1.4803e-16	0
KA1309F	0.0232799	0.432738	1.76526	1.70209	-0.0863597	0.171614	-1.30636	-0.401094	0.000714361	-1.1819	-0.0325581	0	0	0	-0.00483172	0.0303906	-0.193841	0	0	0	0	4.44089e-16	0
RA1209Y	0.0636686	0.433986	-0.00974203	6.15804e-14	0.00946084	0.118803	-0.143531	-0.0987434	-0.000695027	-0.05463	0.1976	0	0	0	-0.0131631	0.00991269	0.428626	0	0	0	0	-4.44089e-16	0
EA1129F	0.0107957	0.435763	-0.0246902	1.59384	-0.441422	0.183435	0.380068	-0.595894	0.0253073	-0.523342	-0.191478	0	0	0	0.0299363	-0.0432223	-7.51991e-14	0	0	0	0	4.44089e-16	0
DA1349T	0.0475199	0.437543	-0.244848	-0.244666	-0.01662	0.192154	0.0834322	0.0665523	0.00948125	0.145106	0.40128	0	0	0	0.0535073	4.79841e-05	-0.00783557	0	0	0	0	0	0
NA1175C	0.0569359	0.437752	0.193025	1.29423	0.0731023	0	-0.207291	0.00881339	-0.000260303	-1.22169	0.347367	0	0	0	-0.0495421	0.00899538	0	0	0	0	0	0	0
AA1377V	0.0691683	0.437943	-0.0275554	-1.25348e-07	-0.334678	-0.00346766	0.557692	-0.379478	-0.0423868	0.374606	0.2204	0	0	0	0.0707017	0.0907098	3.03871e-08	0	0	0	0	0.00210965	0
RA1120K	0.0833191	0.437967	1.57326	1.20279	0.183522	-0.36525	-0.181769	-0.100997	-0.00121519	-0.925376	-0.890132	0	0	0	-0.0419211	-0.0911235	-0.014938	0	0	0	0	-2.96059e-16	0
EA1129Y	0.0155085	0.438813	-0.0286906	1.58309	-0.382792	0.184509	0.312889	-0.515965	0.00455135	-0.537737	-0.201656	0	0	0	0.020612	-0.0423678	-7.51991e-14	0	0	0	0	4.44089e-16	0
HA1244F	0.0843313	0.43896	0.15419	0.15419	-0.247123	0.175884	0.160032	-0.368211	0.00100562	-0.169105	0.408202	0	0	0	-0.0884108	0.190757	0.511488	0	0	0	0	-0.253182	0
YA1327C	0.0791977	0.439855	-0.138508	1.76579	0.553857	-0.1035	-1.39121	0.518676	-0.415548	-0.603503	0.276415	0	0	0	-0.0146105	-0.253993	-0.00800972	0	0	0	0	2.96059e-16	0
YA1385R	0.0823079	0.44113	-0.537613	0.431653	0.376641	-0.375179	0.139314	0.900677	-0.160103	0.0308521	-0.304	0	0	0	0.0588498	-0.0973035	-0.119961	0	0	0	0	0	0
TA1117D	0.0227659	0.441833	0.00684121	0	0.0762448	-0.0777676	-0.148762	0.0607805	-6.19236e-06	-0.0281354	0.595906	0	0	0	-0.0432688	-0.0286246	0	0	0	0	0	0	0
RA1264H	0.104676	0.442783	0.376038	1.03286	0.791611	0.732662	-1.24332	0.411951	-0.0614444	-0.990748	-0.502204	0	0	0	0.0279967	0.137529	-0.227095	0	0	0	0	0.0944709	0
YA1385L	0.0260043	0.443581	0.0537271	1.37421	0.417634	-0.0638423	-0.241405	0.475471	-0.105331	-1.09247	-0.4028	0	0	0	0.0389095	-0.0755432	-0.0105296	0	0	0	0	4.44089e-16	0
NA1175Q	0.051208	0.443817	0.00129232	1.1025	-0.0304205	1.27898e-13	0.0305738	-0.0544394	0.013026	-0.980263	0.407328	0	0	0	-0.0457777	0.0164957	2.60532e-14	0	0	0	0	-1.4803e-16	0
EA1154K	0.0335308	0.443998	0.829911	0.829911	-0.0851503	0.039577	-0.379886	-0.356031	0.00145792	-0.509146	0.052576	0	0	0	0.000317178	-0.0331742	0.0204612	0	0	0	0	1.4803e-16	0
QA1177A	0.0120749	0.444192	0.0597879	1.27515	0.629956	0.0128213	-0.690444	0.658386	-0.00214334	-1.09215	-0.3952	0	0	0	-0.00121973	-0.185035	0	0	0	0	0	-0.010755	0
EA1381Q	0.00491195	0.445195	-0.0201654	0.384362	-0.0286259	0.0819055	0.00561947	-0.0123353	0.000917778	-0.16849	0.0684	0	0	0	-3.4935e-14	0.0296309	0.133607	0	0	0	0	1.4803e-16	0
AA1251S	0.00162059	0.445299	-0.508377	-0.541444	-0.232834	0.00586696	0.962552	0.481196	-0.144266	0.552463	-0.208287	0	0	0	0.0784283	0.0656853	0	0	0	0	0	0	0
RA1360A	0.0194375	0.445769	0.216003	2.52851	0.724647	-0.167323	-1.36723	0.538359	-0.0632743	-1.79945	-0.244578	0	0	0	-0.105606	-0.393985	0.185702	0	0	0	0	4.44089e-16	0
EA1303D	0.0191694	0.445775	0.0550594	3.97904e-13	0.311271	-0.0170801	-0.150553	0.574674	0.0348959	-0.243815	-0.179485	0	0	0	-0.0216647	-0.232725	0.0867906	0	0	0	0	-0.00431858	0
RA1181W	0.0189527	0.446326	-0.0479539	-0.0139156	-0.435573	0.438342	0.181603	-0.83477	0.0411482	0.138301	0.970469	0	0	0	-0.0516905	0.164759	0.0603669	0	0	0	0	3.70074e-17	0
MA1290H	0.00346888	0.446973	-6.63173e-14	3.78956e-14	0.279348	1.31806e-12	-0.0881103	0.436364	-0.000469824	-0.198309	-4.54747e-13	0	0	0	-0.0306324	1.89478e-14	4.79616e-14	0	0	0	0	0.0487825	0
SA1334P	0.0797042	0.447301	1.30236	1.27747	0.119089	0.0856479	-0.40987	-0.355798	0.00733148	-1.16473	-0.462362	0	0	0	-0.0507947	0.00320783	0.0989592	0	0	0	0	4.44089e-16	0
LA1145K	0.0359858	0.447833	0.0235998	8.05282e-14	0.292258	0.000739976	-0.227985	0.572884	-0.0117441	-0.0744841	-0.126975	0	0	0	-0.000460242	0	5.21065e-14	0	0	0	0	-2.96059e-16	0
LA1165V	0.181411	0.448107	-0.0605703	-1.13687e-13	0.114043	-0.00864472	-0.0421968	0.251541	0.42806	-0.534317	0.105986	0	0	0	0.194205	0.187484	-7.99361e-14	0	0	0	0	4.44089e-16	0
IA1119K	0.0225029	0.448696	0.0142613	-0.830302	0.413754	-0.704319	0.40743	0.987482	0.000810807	0.191828	0.0543964	0	0	0	-0.0866457	-0.133773	-9.4739e-14	0	0	0	0	2.96059e-16	0
QA1177W	0.0810108	0.449869	0.218873	1.24477	0.0647981	-0.14464	0.0546909	-0.253484	-0.0308132	-0.902289	0.2204	0	0	0	-0.00455312	-0.0485551	0	0	0	0	0	-0.0178852	0
AA1252C	0.101538	0.449952	-0.00122939	-0.0488571	-0.51958	-0.000909531	-0.0442927	-0.625939	0.145743	0.935605	0.543222	0	0	0	0.0661896	-0.024913	-7.81597e-14	0	0	0	0	4.44089e-16	0
CA1255K	0.0215543	0.453538	-1.03986	-0.978479	-1.44887	-0.706551	4.33713	-2.16972	1.41787	0.961645	-0.0893377	0	0	0	0.0553175	0.354378	0.114391	0	0	0	0	-1.11022e-16	0
GA1269M	0.105241	0.454149	-0.176998	-6.20541e-13	-2.04869	-0.0932665	2.00376	-3.18677	2.53052	1.17665	0.201524	0	0	0	0.0479685	0.395372	-0.000552368	0	0	0	0	1.11022e-16	0
LA1325M	0.00407698	0.454455	0.0183564	0	-0.31204	-0.0121686	0.0744135	0.00792014	-0.0082087	0.333188	0.347671	0	0	0	0.00532327	-0.0947702	0	0	0	0	0	0	0
NA1243H	0.0846808	0.456006	-0.406771	0.493221	-0.498325	-0.150394	1.03317	-0.867509	0.46388	0.410827	0.481117	0	0	0	0.0254697	-0.954717	-0.879538	0	0	0	0	0.350856	0
EA1210I	0.0168708	0.458117	-0.0585235	1.66627	-0.48809	0.349191	0.584939	-0.717728	0.0976866	-1.2847	0.283009	0	0	0	0.156055	0.34377	-0.129992	0	0	0	0	4.44089e-16	0
DA1372H	0.0295994	0.45885	0.458668	-1.10713	-0.339425	0.160899	0.532033	-0.481417	-0.00486224	0.87298	0.347618	0	0	0	-0.0313369	0.0557472	0.00203765	0	0	0	0	0.0487825	0
KA1114C	0.023662	0.461359	0.00586169	0	0.173401	-0.0230836	-0.168882	0.376513	2.36848e-15	-0.0832373	0.179067	0	0	0	0.00171774	-0.17385	0	0	0	0	0	0	0
AA1148C	0.205716	0.462713	-0.00483588	-1.89478e-13	-0.427153	-0.106099	0.0772442	-0.481918	0.673245	0.796187	-0.0832296	0	0	0	0.016647	0.00897663	0.00262518	0	0	0	0	4.44089e-16	0
EA1340V	0.0139348	0.46327	0.026118	3.78956e-14	0.0652626	-0.0212343	0.0894479	0.15917	-0.0131803	-0.110356	0.1064	0	0	0	-0.00150035	0.120256	0.163142	0	0	0	0	-1.4803e-16	0
IA1246V	0.00972623	0.463811	-0.000140524	4.73695e-15	0.475373	0.0056586	-0.361806	0.798685	-0.010268	-0.36657	-0.078764	0	0	0	0.00164207	-0.0375254	2.36848e-14	0	0	0	0	-1.4803e-16	0
QA1364T	0.000757413	0.464948	-0.678724	-0.6315	0.071422	0.000155066	0.422769	0.321282	1.01882	-0.0786012	0.0131011	0	0	0	0.00622676	0.000144723	0	0	0	0	0	0	0
IA1277N	0.0689183	0.465822	-0.612315	-0.629387	0.254745	0.0214018	0.29511	0.855144	0.010882	0.113149	0.2204	0	0	0	-0.0633075	-0.28912	-5.92119e-16	0	0	0	0	0	0
AA1200C	0.023084	0.46629	-2.84217e-14	-3.78956e-14	-0.244615	1.3974e-13	0.15885	-0.27943	0.00392307	0.333155	0.49434	0	0	0	6.7083e-05	0.0844248	2.42769e-14	0	0	0	0	-1.11022e-16	0
HA1247M	0.25715	0.466654	0.981227	1.09394	-0.181444	0.00703799	-1.0056	-1.31743	0.463705	0.480166	-0.418228	0	0	0	0.525885	0.230671	4.60076e-13	0	0	0	0	-0.162608	0
RA1373C	0.0477982	0.466994	0.760922	2.25853	1.94611	2.37607	-5.066	1.25894	-1.19793	-0.915974	-0.265719	0	0	0	-0.247191	-0.361865	-0.440768	0	0	0	0	-2.07242e-15	0
RA1253F	0.493581	0.467833	-0.000898976	2.23796	-0.209842	0.660454	-0.375137	-0.868526	0.0717072	-0.949531	0.19436	0	0	0	-0.0588742	-0.135689	-0.233841	0	0	0	0	0	0
KA1309M	0.0439385	0.468209	1.79191	1.68997	-0.296889	0.082673	-1.23836	-0.736715	0.00910538	-0.600795	-0.0380489	0	0	0	-0.000804925	-0.0910425	-0.193841	0	0	0	0	-1.4803e-16	0
DA1160F	0.00748966	0.468357	0.855314	0.876307	-0.730454	-0.22283	-0.862682	-1.50123	0.876231	0.299394	0.251757	0	0	0	-0.0430692	-0.045363	0.669616	0	0	0	0	0	0
FA1306M	0.113102	0.469753	0	-0.00396498	0.101136	-0.143665	-0.11726	0.150082	-0.042416	0.340484	0.181462	0	0	0	0.000545427	-0.11219	0.00334836	0	0	0	0	0	0
EA1210A	0.0076492	0.471716	0.0439031	1.66248	0.35082	0.336497	-0.402484	0.392644	-0.022133	-1.83927	0.0863129	0	0	0	-0.00359966	-0.199647	-0.13345	0	0	0	0	4.44089e-16	0
RA1253Y	0.707129	0.473306	-0.000898976	1.77147	-0.156522	0.729793	-0.224951	-0.66341	0.0563938	-0.899995	0.18087	0	0	0	-0.0855172	-0.107944	-0.233923	0	0	0	0	0	0
DA1349V	0.0572515	0.475563	-0.00354389	-0.0156803	-0.133367	0.193195	0.248461	-0.10871	0.00948255	-0.109554	0.40128	0	0	0	0.00199388	0.000341476	-0.00799482	0	0	0	0	0	0
HA1228C	0.0856494	0.476171	0.580383	0.478369	0.489056	0.0826339	-1.028	0.445373	0.00843843	-0.542598	0.0683795	0	0	0	-0.00848848	-0.0606226	4.85538e-14	0	0	0	0	-0.0973763	0
EA1161D	0.0210406	0.477396	-0.0213538	-0.217722	0.013531	-0.338905	0.763779	0.252291	0.00171134	-0.145082	0.139831	0	0	0	-0.00231627	0.0147264	0.0316313	0	0	0	0	2.96059e-16	0
RA1209E	0.0700345	0.477548	0.405029	0.431476	0.312846	-0.774384	-0.199885	0.373007	-0.0405473	-0.341094	-0.128203	0	0	0	-0.0582522	-0.171093	0.497556	0	0	0	0	1.4803e-16	0
RA1360N	0.0271681	0.47774	-0.409711	1.93606	0.481745	-0.167323	-0.850153	0.414877	-0.0628575	-1.10585	0.173422	0	0	0	-0.11817	-0.17671	0.185702	0	0	0	0	2.96059e-16	0
EA1340H	0.0199134	0.478749	-0.529844	-0.652132	0.137239	-0.026406	0.0975916	0.297078	-0.00948109	0.542276	0.3952	0	0	0	-0.00569121	-0.00228908	0.184136	0	0	0	0	0.0487825	0
VA1342L	0.126447	0.479717	-0.0141448	-0.0302255	-0.555506	-0.000519232	0.488558	-0.930717	0.693358	0.533908	0.283422	0	0	0	0.011583	-0.0473813	-5.68434e-14	0	0	0	0	2.96059e-16	0
DA1249C	0.000863251	0.480112	0.0165719	1.38511	0.249362	-0.0503608	-1.98405	0.0596613	-0.127641	-0.159023	0.734243	0	0	0	-0.00506038	-0.0290569	0.361299	0	0	0	0	-2.22045e-16	0
TA1117S	2.24845e-05	0.482201	0.00744005	0	0.232354	0	-0.341648	0.391504	-6.19236e-06	-0.117914	0.377509	0	0	0	-0.0670384	-0.0660301	0	0	0	0	0	0	0
DA1160W	0.0202488	0.483307	0.830267	0.877242	-0.875418	-0.268416	-0.618614	-1.64558	0.891703	0.342399	0.312305	0	0	0	-0.0281998	-0.0295846	0.66562	0	0	0	0	0	0
DA1276H	0.0540327	0.483848	-0.0135866	-0.0358824	-0.229098	-0.00154867	-0.163595	-0.247032	0.323748	0.106445	0.2052	0	0	0	-0.0442121	-0.0853729	0.534628	0	0	0	0	0.0487825	0
MA1290L	0.0189853	0.485204	0	0	0.361023	0	-0.152575	0.557616	-0.000677556	-0.260599	0	0	0	0	-0.0195832	0	0	0	0	0	0	0	0
RA1253I	0.0858983	0.48609	-0.0370183	2.06354	-0.155272	0.907875	-0.230638	-0.76489	0.0631717	-1.1171	0.0848749	0	0	0	-0.09673	0.10477	-0.231726	0	0	0	0	-2.22045e-16	0
EA1371Q	0.0569677	0.487066	0.772154	0.618357	0.239215	0.0195678	-0.515872	0.28732	-0.0231825	-0.863431	-0.094867	0	0	0	-0.00203613	0.0315189	0.0498411	0	0	0	0	5.92119e-16	0
HA1368I	0.00829962	0.487183	0.29557	0.907969	0.081044	0.00325694	-0.915472	-0.662327	0.959643	0.0445307	-0.252679	0	0	0	0.0877806	-0.00450683	-7.12319e-13	0	0	0	0	-0.0621348	0
DA1372G	0.0051245	0.4923	0.0126507	-2.80048e-08	0.561591	0.1593	-0.774136	0.808623	-0.0180303	-0.391468	0.155061	0	0	0	-0.0200741	-0.36818	-0.00121675	0	0	0	0	-1.4803e-16	0
FA1376M	0.0146779	0.492782	0.049057	0	0.233345	0.2592	-0.399809	0.256342	-0.00081696	0.406677	-0.293248	0	0	0	0.00206823	-0.181837	-0.0200322	0	0	0	0	0	0
AA1222I	0.0809224	0.494882	0.156952	0.122105	-0.595834	-0.110525	1.26811	-0.891249	0.128163	0.411896	-0.265254	0	0	0	0.217934	0.194337	0.0525813	0	0	0	0	2.96059e-16	0
LA1162W	0.0171622	0.496222	0.000591475	1.61056e-13	-0.53844	-0.0214892	0.722506	-0.567101	-0.0153323	0.393437	0.406865	0	0	0	0.115184	0.160861	-7.10543e-14	0	0	0	0	-1.4803e-16	0
RA1360I	0.00389805	0.496278	0.00147746	2.29702	-0.00423185	-0.167323	-0.500344	-0.399391	0.053489	-1.12554	-0.0617695	0	0	0	0.217196	-0.0269977	0.185702	0	0	0	0	4.44089e-16	0
EA1210H	0.0230051	0.496469	-0.61449	1.04683	-0.391781	0.336412	0.827556	-0.160355	-0.0230078	-0.733255	0.2584	0	0	0	-0.000877266	0.153942	-0.13345	0	0	0	0	0.0844844	0
YA1359F	0.0252833	0.498355	0.630756	0.629717	0.0824528	-0.00763706	-0.333602	-0.154134	0.00707362	-0.092704	-0.263568	0	0	0	-1.44546e-07	-0.000386789	8.52651e-14	0	0	0	0	-4.44089e-16	0
CA1255T	0.0276813	0.49901	-0.472769	-0.625893	-0.130965	-3.87838e-13	1.07157	-0.123478	1.61091	-0.399253	-0.473518	0	0	0	0.0424049	0.0886817	-7.87518e-14	0	0	0	0	4.44089e-16	0
SA1172E	0.0152296	0.499384	0.0459514	0.013705	-0.761746	0.0484643	1.28181	-1.45096	0.00954098	0.764177	0.00412885	0	0	0	0.0125289	0.203762	0.531784	0	0	0	0	-4.44089e-16	0
MA1328Y	0.189944	0.499599	0.013065	0.0172851	0.27023	0.225215	-0.228379	0.490729	-0.0223691	-0.20691	-0.099803	0	0	0	0.0405356	0.0131649	-1.06818e-12	0	0	0	0	1.4803e-16	0
AA1274S	0.000402082	0.500622	-0.646593	-0.637373	-0.212185	0.00137058	0.881451	0.42313	-0.0330865	0.526697	0.197139	0	0	0	7.29476e-05	0.0532154	3.78956e-14	0	0	0	0	-3.70074e-16	0
RA1253Q	0.0685304	0.502148	-0.0370183	0.953881	0.188981	0.946628	-0.504602	0.0932846	0.0277285	-0.844211	0.0334699	0	0	0	-0.124267	0.0645691	-0.231726	0	0	0	0	-2.96059e-16	0
EA1210F	0.0707319	0.502462	-0.0600049	1.65767	-0.48083	0.550096	0.345977	-0.600052	-0.0214658	-1.07257	0.3116	0	0	0	-0.00756982	0.151918	-0.120386	0	0	0	0	4.44089e-16	0
RA1279M	0.0279437	0.502813	0.898779	0.879	0.0170535	0.182307	-0.0974565	-0.30633	0.0705613	-1.02729	-9.09495e-13	0	0	0	-0.00811539	0.0630695	-0.105697	0	0	0	0	-2.96059e-16	0
GA1269F	1.21851	0.503976	-0.139475	-7.01069e-13	-2.29688	0.211401	2.03612	-3.76289	2.98372	1.14519	-0.289181	0	0	0	0.616034	0.285511	-6.61061e-05	0	0	0	0	3.70074e-17	0
LA1240M	0.0596095	0.504162	-0.0484305	-0.00658704	-0.368143	0.00109836	0.263219	-0.0808834	0.153024	0.371604	0.218106	0	0	0	0.00115389	0.088466	0	0	0	0	0	0	0
QA1336R	0.0131024	0.504737	0.6067	0.530002	0.172563	-0.245312	-0.500585	0.0192407	-0.00171775	-0.407584	0.0608	0	0	0	0.0680212	-0.164409	0.202608	0	0	0	0	-1.4803e-16	0
VA1358P	0.00261968	0.505219	0.00669004	0	0.535184	0	-1.01382	0.858133	0.997582	-0.19495	-0.6836	0	0	0	-1.6087e-08	-1.36991	0	0	0	0	0	0	0
EA1371R	0.0197118	0.506305	0.751332	0.734719	0.0516096	-0.0723598	-0.454935	-0.00461952	0.0223183	-0.49812	-0.16114	0	0	0	0.0472107	-0.0379415	0.0902893	0	0	0	0	-2.96059e-16	0
HA1244C	0.0832195	0.506561	0.15419	0.15419	0.177212	0.175884	-0.483188	0.142974	-0.0608554	-0.309464	0.3116	0	0	0	-0.0467555	-0.264475	0.543957	0	0	0	0	-0.253182	0
SA1189G	3.2599e-13	0.507444	0.240682	0.279182	0.458476	0.00199147	-0.71483	0.333628	-0.00139644	-0.442598	0.357979	0	0	0	-0.00566936	-0.196513	0	0	0	0	0	0	0
PA1357L	0.00771574	0.509222	-0.017954	0	-0.802026	0.00915704	0.705573	-1.39519	-0.035065	0.667706	1.34056	0	0	0	0.0364567	1.6965	0	0	0	0	0	0	0
TA1258F	0.100532	0.51151	0.577697	0.295329	-0.501027	-0.160543	0.118566	-1.00829	0.199513	0.424605	0.295995	0	0	0	0.269669	0.149583	-8.58572e-14	0	0	0	0	4.44089e-16	0
VA1338M	0.217612	0.513647	-0.0388954	-0.038382	-0.751619	7.48712e-05	0.504628	-0.963734	0.833915	0.807539	0.217304	0	0	0	-0.0579842	0.32358	0.000801515	0	0	0	0	1.4803e-16	0
YA1278E	0.0280442	0.515668	0.636085	0.604388	0.870728	-0.40217	-0.608799	1.12896	-0.0326868	-0.490999	-1.19531	0	0	0	0.000941635	0.0318756	0.00452103	0	0	0	0	7.40149e-17	0
EA1129N	0.233945	0.516285	-0.482548	0.97868	-0.311911	0.197543	0.529971	-0.195969	0.132511	-0.213819	-0.0779267	0	0	0	-0.0402466	-0.00237357	-8.11203e-14	0	0	0	0	4.44089e-16	0
IA1379M	0.223883	0.516507	-0.0629661	-0.027014	-0.311003	-2.35024e-06	0.178892	-0.0139626	0.183572	0.322057	0.105952	0	0	0	0.140982	0.0445811	4.89839e-08	0	0	0	0	0	0
MA1290N	0.00894961	0.516581	1.89478e-14	3.78956e-14	0.422394	1.23753e-13	-0.219384	0.649115	-0.000902053	-0.304394	-4.54747e-13	0	0	0	-0.0302471	0	2.66454e-14	0	0	0	0	-1.4803e-16	0
LA1169I	0.0447783	0.517438	-0.000730306	-0.166402	0.0827467	-0.0139522	-0.0236656	0.20453	0.246061	0.109986	0.00587491	0	0	0	0.0755269	0.00190154	-0.00253823	0	0	0	0	1.11022e-16	0
QA1134A	0.00593612	0.518237	0.0019285	0	0.751349	0	-0.651089	1.0693	-0.0151017	-1.09077	0.455715	0	0	0	-0.00310366	-0.00914284	0	0	0	0	0	0	0
KA1309A	0.0419457	0.518337	1.83479	1.7152	1.4218	0.110554	-2.97415	1.58423	-0.00395453	-1.99958	-0.948128	0	0	0	-0.0367082	-0.588694	-0.185719	0	0	0	0	1.4803e-16	0
RA1279F	0.000774211	0.518788	0.913095	0.879	0.147457	0.182307	-0.179031	-0.0188545	0.0393425	-1.07498	-9.09495e-13	0	0	0	-0.263848	-0.030234	-0.105697	0	0	0	0	-2.96059e-16	0
HA1244Y	0.0850224	0.51954	0.15419	0.15419	-0.193065	0.175884	0.101818	-0.292933	-0.00646872	-0.195485	0.408297	0	0	0	-0.0452166	0.109574	0.511511	0	0	0	0	-0.253182	0
MA1290Q	0.00807645	0.520279	1.89478e-14	4.26326e-14	0.253831	1.23753e-13	0.00995058	0.477263	-0.000523981	-0.18961	-4.54747e-13	0	0	0	-0.0306312	0	2.66454e-14	0	0	0	0	-1.4803e-16	0
KA1205F	0.0764852	0.520749	0.780939	1.08535	0.232935	0.263733	-1.39705	0.157255	0.0178915	-0.857675	0.134616	0	0	0	0.102049	0.0345498	0.000705903	0	0	0	0	0	0
EA1129S	0.0891753	0.521409	-0.0632527	0.425555	-0.0435001	0.198559	0.373349	0.298988	0.063796	-0.382987	-0.37943	0	0	0	0.0303311	-0.0255021	-7.63833e-14	0	0	0	0	4.44089e-16	0
TA1312C	0.0411454	0.521626	0.268673	0.274198	0.00569818	-0.00881168	-0.782428	0.0480576	-0.0457919	0.465127	0.362092	0	0	0	-0.0651893	0.144242	2.82441e-13	0	0	0	0	0	0
RA1279T	0.000411312	0.522037	0.80378	0.726808	0.744902	0.182307	-1.11907	0.772994	-0.314267	-1.1733	0	0	0	0	0.00357894	-0.686318	-0.105697	0	0	0	0	0	0
NA1353K	0.0705519	0.522788	0.619808	2.37403	-0.104839	-0.00782995	-0.636204	-0.731533	-0.0660672	-0.852768	-0.0264906	0	0	0	-0.00244344	-0.0439274	-0.0428767	0	0	0	0	4.44089e-16	0
IA1119N	0.522223	0.523345	0.00729397	-1.084	0.831492	-0.0597858	-0.241182	1.69512	-0.000105221	-0.497726	-0.0217344	0	0	0	-0.10602	-0.114172	-1.53359e-13	0	0	0	0	4.44089e-16	0
CA1365M	0.771786	0.524443	-0.117774	-0.0559626	-1.14509	-0.00543817	0.770728	-2.32931	2.99353	0.45993	-0.221146	0	0	0	0.174971	0.15518	-1.29911e-12	0	0	0	0	4.44089e-16	0
EA1337L	0.00207162	0.525103	0.779837	0.842304	-0.399839	0.0814859	0.142316	-0.932845	0.0127402	-0.45281	0.0175019	0	0	0	0.00606196	0.0673993	0.42835	0	0	0	0	0	0
FA1193Y	0.00742494	0.525633	0.000483862	-4.26326e-14	-0.0795624	-0.0346822	0.370022	0.104053	0.00605045	0.118408	0.00170863	0	0	0	0.039151	-0.000812928	-2.60532e-14	0	0	0	0	1.4803e-16	0
EA1197L	0.169802	0.526192	0.710399	1.28832	-0.00912498	1.39331	-1.674	-0.812549	0.040369	-0.68429	0.358366	0	0	0	-0.0334031	0.0072747	-0.0512029	0	0	0	0	2.96059e-16	0
HA1176W	0.0123214	0.526947	0.676174	0.604789	-0.091897	-7.42517e-13	-0.19902	-0.47788	-0.0326151	0.0517094	0.1064	0	0	0	-4.76006e-06	-0.0247392	3.61193e-14	0	0	0	0	-0.110708	0
KA1267V	0.177785	0.529031	0.841085	1.28647	0.839922	0.988299	-2.67374	0.676795	0.304496	-1.37524	-0.443184	0	0	0	0.0629658	-0.0644674	0.0211578	0	0	0	0	4.44089e-16	0
QA1134W	0.062351	0.532693	0.00261682	0.759237	-0.517509	0.00521721	0.345601	-0.762827	1.176	-0.730218	0.259592	0	0	0	-0.00502077	-9.4739e-15	-7.81597e-14	0	0	0	0	4.44089e-16	0
AA1251T	0.0237542	0.535034	-0.359385	-0.385859	-0.869568	-0.00213014	1.63478	-0.750744	-0.125721	0.62505	0.453555	0	0	0	0.31561	0.183635	-0.00055705	0	0	0	0	6.29126e-16	0
LA1319I	0.0439144	0.535712	0.00123416	0	0.108328	-0.00297469	0.00115594	0.257553	0.0944449	0.000982164	0.076	0	0	0	-0.00101126	-6.75128e-05	-1.18424e-15	0	0	0	0	0	0
MA1328L	0.00644794	0.536817	-0.0164151	-0.00849486	0.353336	0.00999374	0.0760183	0.562692	-0.0399433	-0.23096	-0.18736	0	0	0	0.00979271	0.0265181	0.00815744	0	0	0	0	2.96059e-16	0
RA1360D	0.033069	0.53696	0.152113	2.51568	0.570521	-0.218091	-1.02943	0.419522	-0.0630256	-1.62633	-0.00897823	0	0	0	-0.116311	-0.227363	-0.0587067	0	0	0	0	-2.22045e-16	0
IA1119F	0.00360037	0.537237	0.0118944	-0.053414	0.419415	-0.27901	-0.181984	0.907002	0.0265833	-0.32099	0.0844717	0	0	0	-0.0767312	-0.0681143	-7.22385e-14	0	0	0	0	2.96059e-16	0
LA1122Y	0.296138	0.53739	0.0598983	-1.47813	0.0100894	-0.198349	0.508064	0.686551	0.620005	-0.0226613	0.352513	0	0	0	-0.000592594	-0.0373788	-5.80277e-14	0	0	0	0	1.4803e-16	0
MA1328W	0.0762734	0.538678	0.0710899	0.000548379	0.0657799	-0.0277731	0.161578	0.23	0.0616351	-0.0151521	-0.00949139	0	0	0	-0.00294164	-0.00963661	0.00340548	0	0	0	0	2.96059e-16	0
SA1344H	0.0107866	0.538993	0.0767727	0.024751	-0.137236	4.14483e-15	0.107347	-0.285471	-0.0020312	0.285909	0.420902	0	0	0	-0.000740594	0.0919986	-3.55271e-15	0	0	0	0	0.0487891	0
RA1248A	0.182382	0.539059	1.10045	0.851984	2.14083	0.411088	-2.98241	2.0473	-0.57926	-2.19026	0.0446498	0	0	0	-0.132947	-0.587841	-0.172369	0	0	0	0	2.59052e-16	0
QA1134N	0.0183664	0.539459	-0.485132	-0.474118	-0.140136	-0.00114881	0.83459	0.316968	0.0351159	-0.0674055	0.507747	0	0	0	0.0129789	0	0	0	0	0	0	0	0
AA1200S	0.00885984	0.540055	-1.89478e-14	-3.78956e-14	0.00755073	-0.00305044	0.0856503	0.181322	-0.000286497	0.117079	0.151821	0	0	0	-3.10307e-05	0.0391657	-2.84217e-14	0	0	0	0	7.40149e-17	0
YA1327D	0.0714066	0.541089	-0.597866	1.32935	0.571975	-0.325722	-0.158882	0.659157	-0.472318	-0.660778	0.0101948	0	0	0	0.0675242	-0.231871	0.118458	0	0	0	0	2.96059e-16	0
LA1122F	0.0324406	0.542258	0.0290705	-0.0544178	-0.195215	-0.20328	0.378737	0.188359	0.152012	-0.0586388	0.313025	0	0	0	-0.00739273	-0.0418814	-2.30926e-14	0	0	0	0	1.4803e-16	0
IA1277G	0.504288	0.542286	-0.163993	-0.832763	1.20129	0.0115515	-1.0178	1.80729	0.0082827	-0.702834	0.161364	0	0	0	-0.0390118	-0.692056	0.108903	0	0	0	0	2.96059e-16	0
IA1305E	0.00790751	0.543169	-3.22113e-13	-0.000241212	0.455846	0.355133	-0.541886	0.758851	9.45726e-05	-0.383654	-0.0163265	0	0	0	-0.00628401	-0.278533	-0.0783654	0	0	0	0	1.4803e-16	0
NA1353H	0.035425	0.544938	0.0386302	1.79285	-0.200826	-0.0247717	-0.214675	-0.478171	0.00915771	-0.65806	0.218242	0	0	0	-0.00546866	-0.0384879	-0.0268114	0	0	0	0	0.0948387	0
AA1200G	0.00015748	0.545006	6.73933e-05	0.000529082	0.315123	-2.55795e-13	-0.332444	0.450867	-0.0044439	-0.0747636	0.190275	0	0	0	-0.000203776	-0.174796	-5.44749e-14	0	0	0	0	2.22045e-16	0
VA1135L	0.000486526	0.545552	0.00226316	-3.78956e-14	-0.041072	-1.33819e-13	0.111068	-0.0156997	0.0468301	0.311151	0.0185306	0	0	0	0.112481	0.0485801	-2.60532e-14	0	0	0	0	1.4803e-16	0
RA1253W	0.36038	0.546417	-0.00142312	2.24473	-0.542703	0.9108	0.0939262	-1.2778	0.037013	-0.826847	0.222801	0	0	0	-0.0768389	-0.082277	-0.237242	0	0	0	0	0	0
LA1190K	0.0449357	0.546446	-0.27805	-0.286933	0.239933	-0.122469	-0.036123	0.527816	0.00172997	0.32912	0.135674	0	0	0	0.00053859	-0.0265964	0.0352091	0	0	0	0	1.4803e-16	0
RA1373A	0.0788027	0.54735	0.95782	2.44403	2.80787	2.38147	-5.70917	2.14875	-1.21957	-1.9327	-0.588484	0	0	0	-0.301894	-0.635371	-0.440768	0	0	0	0	-2.07242e-15	0
GA1346F	0.265874	0.550507	-0.138736	0.0061049	-1.26308	-0.354517	1.1454	-1.80593	1.62237	1.01983	0.220916	0	0	0	0.121621	0.417576	-0.0234717	0	0	0	0	4.44089e-16	0
SA1314L	0.0385156	0.550834	0.508901	0.58723	-1.46198	0.00147058	1.0021	-3.41555	2.76291	0.431396	0.0899076	0	0	0	0.0444438	0.56257	0	0	0	0	0	0	0
KA1114N	0.0194904	0.551674	0.00794955	0	0.2989	-0.0250989	-0.148273	0.547655	-7.41611e-05	-0.218247	0.0887426	0	0	0	0.000120483	-0.172769	0	0	0	0	0	0	0
VA1265F	0.145219	0.552252	0.0487054	0.0428007	-0.240184	-0.544	0.422471	-0.102524	0.0451497	0.392728	0.474364	0	0	0	0.0165903	-0.0765547	0.00209925	0	0	0	0	-0.0059479	0
NA1175I	0.00917472	0.556889	0.193025	1.29423	-0.383841	1.27898e-13	0.632043	-0.508545	0.0214611	-1.04068	0.391112	0	0	0	-0.0419194	0.105531	2.60532e-14	0	0	0	0	-1.4803e-16	0
HA1368A	0.000297692	0.557992	0.0400073	1.71457	0.937805	0.00272051	-1.55824	0.863031	-0.00868146	-0.856527	-0.512554	0	0	0	-0.007077	-0.328206	-1.49806e-13	0	0	0	0	-0.0570629	0
EA1303A	0.0216396	0.558013	-1.32635e-13	0.00865089	0.456397	-0.0577157	-0.248141	0.826069	-0.00127306	-0.507606	0.139335	0	0	0	-0.034996	-0.229133	-0.0230392	0	0	0	0	0.000330643	0
MA1348P	0.0144008	0.55869	-0.00451224	0.0302507	1.5539	0.000334925	-1.2043	2.3564	-0.00879143	-1.07156	-1.08512	0	0	0	-0.00791256	-0.0114647	-1.42109e-14	0	0	0	0	2.92359e-15	0
LA1195M	0.362275	0.560991	0.028404	3.78956e-14	-0.223222	1.3145e-13	-0.0539881	0.0491107	0.0925937	0.359171	0.2128	0	0	0	0.0961223	0.00490489	2.60532e-14	0	0	0	0	-1.4803e-16	0
RA1279C	6.22885e-05	0.561944	0.822963	0.762488	0.604592	0.182307	-1.04886	0.577535	-0.0113008	-1.14938	0	0	0	0	-0.0727072	-0.505723	-0.105697	0	0	0	0	0	0
QA1238V	0.0180252	0.565627	0.00226509	0	-0.159706	-0.00377028	-0.214911	-0.670848	1.65349	-0.230398	0.038	0	0	0	0.151503	-0.031398	0	0	0	0	0	0	0
AA1266M	0.149692	0.566532	-0.0187672	7.29491e-13	-1.54052	-0.00937784	0.236677	-2.72215	2.8352	1.36069	0.12802	0	0	0	0.29676	0.0836377	-1.48622e-13	0	0	0	0	4.44089e-16	0
LA1339M	0.0112157	0.567617	0.0415382	3.31587e-14	-0.0788266	1.202e-13	0.0114537	0.0774289	0.00428359	0.147079	0.381347	0	0	0	-0.0166856	0.0819158	2.54611e-14	0	0	0	0	-1.4803e-16	0
IA1378V	0.0117951	0.568889	0.0533804	0	0.404298	-5.92119e-16	-0.388813	0.702922	-0.0155827	-0.203592	0.0228	0	0	0	-0.00652379	-0.044448	0	0	0	0	0	0	0
MA1290E	0.0103721	0.569787	3.78956e-14	7.57912e-14	0.41209	0.0354211	-0.178935	0.646633	-0.000898883	-0.272905	-9.09495e-13	0	0	0	-0.0264779	0	-0.0451407	0	0	0	0	-2.96059e-16	0
PA1357M	0.00781837	0.570983	-0.017954	0	-1.06718	0.0116394	0.8799	-1.53483	-0.0150008	0.80304	1.50379	0	0	0	0.00758345	1.7304	0	0	0	0	0	0	0
EA1129R	0.00705333	0.572595	-0.0112341	0.409085	0.00249759	0.31155	-0.0654021	0.0463282	0.00599139	-0.0336428	-0.147877	0	0	0	0.0552995	-1.89478e-14	2.54611e-14	0	0	0	0	-1.4803e-16	0
KA1352F	0.0153982	0.572672	0.000107047	1.76738	0.0575274	0.0310171	-0.387194	0.0450495	-0.199703	-0.871547	0.0756321	0	0	0	0.0476994	-0.0274072	0.00669846	0	0	0	0	1.4803e-16	0
EA1129W	0.021734	0.573145	-0.0235894	1.98729	-0.718921	0.144779	0.482306	-1.05518	0.0307052	-0.585233	0.275704	0	0	0	0.0352827	-0.0173742	-7.4607e-14	0	0	0	0	4.44089e-16	0
EA1158D	0.0113884	0.5737	0.7905	0.7905	0.150512	-0.0112282	-0.305115	0.162103	-0.0144954	-0.850082	0.1216	0	0	0	-0.00289665	-0.0867606	-0.257697	0	0	0	0	-2.96059e-16	0
IA1305A	0.0152444	0.574433	-0.00118854	0.0247307	0.800634	0.0213782	-0.838762	1.29642	-0.0011494	-0.587651	-0.0937691	0	0	0	-0.0218315	-0.236165	-0.0243747	0	0	0	0	5.18104e-16	0
EA1384T	0.000240476	0.574891	0.0918008	-0.33429	0.0987566	0.000406909	0.276482	0.384953	0.00365228	0.105417	0.103134	0	0	0	-0.0307581	-0.145145	-0.124663	0	0	0	0	-4.44089e-16	0
QA1188V	0.00156602	0.57537	-0.00145597	0.0117436	-0.05875	0.00219812	0.190945	0.00201856	0.00777799	0.013657	0.327437	0	0	0	0.0798565	0.0937505	-5.71723e-05	0	0	0	0	1.4803e-16	0
KA1173N	0.09591	0.576278	0.415858	-0.0680195	0.226611	0.0460071	-0.0623075	0.633887	0.0198941	-0.410071	-0.24709	0	0	0	-0.176784	-0.208832	0.198294	0	0	0	0	1.4803e-16	0
EA1129V	0.0710832	0.576736	-0.0636809	2.01145	-0.296757	0.144808	0.0508276	-0.500527	0.0372727	-0.764792	-0.259591	0	0	0	0.217729	0.00513985	-8.11203e-14	0	0	0	0	4.44089e-16	0
FA1164M	0.0406674	0.576748	0.016674	1.0895e-13	0.218247	-0.0729395	-0.302865	0.362654	0.043247	0.520656	-0.196847	0	0	0	-0.0120795	-0.00376335	-3.23627e-09	0	0	0	0	-2.96059e-16	0
YA1278N	0.0395847	0.578035	0.0668253	-0.00307393	0.854717	-0.0226145	-0.424483	1.27588	-0.00299581	-0.269597	-0.897193	0	0	0	0.0001857	-0.0379835	0.000381737	0	0	0	0	-2.22045e-16	0
EA1241I	0.25453	0.579904	0.883262	1.24113	-0.380445	0.194896	-0.84356	-1.22592	0.440685	-0.696999	0.0886843	0	0	0	0.541655	0.147788	0.336509	0	0	0	0	1.11022e-16	0
EA1337I	0.0088176	0.580271	0.738638	0.81414	-0.331367	0.0851917	0.112604	-0.747493	0.00802779	-0.572604	0.0781356	0	0	0	0.0036813	0.135658	0.391317	0	0	0	0	-1.4803e-16	0
MA1302R	0.0733466	0.581038	0.0609998	-0.956716	0.201012	-0.068169	0.426306	0.890056	-0.406562	0.644864	-0.112984	0	0	0	0.0255834	-0.315373	-0.119698	0	0	0	0	-0.00365414	0
RA1279N	0.0183388	0.581807	0.312607	0.25316	0.626114	0.182307	-0.897058	0.688769	-0.0113008	-0.661561	-9.09495e-13	0	0	0	0.194467	-0.540471	-0.105697	0	0	0	0	-2.96059e-16	0
KA1352M	0.0635829	0.581915	-0.00700934	1.75422	-0.102968	0.0399493	-0.212651	-0.208943	-0.158911	-0.830512	0.287668	0	0	0	0.0143708	-0.00759791	0.00669846	0	0	0	0	0	0
KA1309W	0.0571646	0.58503	1.77299	1.71593	0.00848807	0.110658	-1.38861	-0.230506	0.00437938	-1.07639	-0.12008	0	0	0	-0.0179919	-0.0626217	-0.193841	0	0	0	0	2.96059e-16	0
EA1337Q	0.00693856	0.586196	0.197574	0.201437	-0.0187671	0.0851917	-0.145187	-0.00800062	-4.6176e-06	-0.190055	0.0727383	0	0	0	-4.7029e-05	0.0114444	0.391317	0	0	0	0	-1.4803e-16	0
LA1319F	0.555857	0.587538	0.0416537	0	-0.414597	0.106319	-0.0989449	-0.375727	1.15512	-0.21154	0.3192	0	0	0	0.0660482	-0.00067033	0	0	0	0	0	0	0
KA1114S	0.0185981	0.588114	0.0258425	0	0.394896	-0.0234069	-0.230659	0.732104	-0.0017416	-0.234932	-0.0729998	0	0	0	-0.000990079	-0.299261	0	0	0	0	0	0	0
KA1205Y	0.0356049	0.588865	0.609636	0.654803	-0.0815777	-0.33405	-0.393901	0.105362	0.0542913	-0.368025	0.148558	0	0	0	0.136817	-0.0089885	0.0569523	0	0	0	0	2.96059e-16	0
HA1244D	0.0821113	0.589596	0.155788	0.15419	0.219767	0.27778	-0.564612	0.163366	-0.069899	-0.318583	0.0456	0	0	0	-0.0466343	-0.36672	0.826015	0	0	0	0	-0.253182	0
QA1369H	0.0263449	0.590366	0.458963	0.01476	0.201197	0.000265156	-0.256205	0.212345	-0.00492013	-0.233834	0.160805	0	0	0	-0.0117931	-0.172522	4.61261e-13	0	0	0	0	0.0487825	0
KA1309R	0.047198	0.596087	1.75737	0.0681975	-0.108201	-0.444286	-0.531189	0.104402	0.133142	-0.0707367	-0.491898	0	0	0	0.038491	-0.18196	0.14079	0	0	0	0	-1.4803e-16	0
NA1175L	0.00503384	0.59625	0.193025	1.29423	-0.251851	1.27898e-13	0.382408	-0.40933	-0.000260303	-1.1408	0.572875	0	0	0	-0.0440471	0.0699925	2.60532e-14	0	0	0	0	-1.4803e-16	0
EA1210Y	0.0597002	0.597003	-0.0355696	1.6269	-0.480958	-0.0782785	0.616627	-0.425751	-0.00235427	-0.868495	0.314987	0	0	0	0.0395712	0.0651065	-0.109679	0	0	0	0	4.44089e-16	0
GA1272I	0.119547	0.597005	0.462903	0.564476	-1.34459	-0.544612	2.36013	-1.7805	0.360552	0.56598	-0.256689	0	0	0	0.0232285	0.847927	0.186116	0	0	0	0	2.96059e-16	0
NA1175T	0.007337	0.601401	0.193025	1.29423	0.0929151	1.27898e-13	-0.0494672	0.111855	0.0245125	-1.23525	0.21184	0	0	0	-0.0422603	-0.00068577	2.60532e-14	0	0	0	0	-1.4803e-16	0
EA1371A	0.0393905	0.601461	1.0546	1.01958	0.60641	-0.000338746	-0.958521	0.733969	-0.00314616	-1.27954	-0.608685	0	0	0	-0.0161403	-0.335711	0.0532742	0	0	0	0	3.33067e-16	0
MA1290C	0.00138018	0.602705	0	0	0.503325	0	-0.292748	0.770881	-0.0010134	-0.347145	0	0	0	0	-0.0305954	0	0	0	0	0	0	0	0
AA1266V	0.468154	0.603712	-0.03095	-0.00419356	-1.02724	-0.0348052	0.258747	-2.13651	2.84417	0.470158	-0.088024	0	0	0	0.352354	0.0755323	0	0	0	0	0	0	0
MA1290P	0.00148925	0.60393	0	0	0.538096	0	-0.347565	0.80704	-0.0010134	-0.361989	0	0	0	0	-0.0306385	-0.622732	0	0	0	0	0	0	0
DA1225P	0.030573	0.605568	0.751322	1.23898	0.217908	0.865624	-1.99787	-0.374518	0.989853	-0.257464	-1.54938	0	0	0	-0.00644797	-2.58397	0.726451	0	0	0	0	0.00110183	0
TA1312L	0.115512	0.60654	0.457756	0.523673	-0.871829	-0.0118635	-0.166459	-2.21494	1.93423	0.588385	-0.156589	0	0	0	0.523969	0.203957	0.000210535	0	0	0	0	3.70074e-16	0
QA1336V	0.0142319	0.606772	0.580075	0.545549	0.330412	0.0102175	-0.332281	0.371037	-0.0122582	-0.892245	0.038	0	0	0	-0.00862296	-0.0417864	-0.0231121	0	0	0	0	4.44089e-16	0
SA1186V	0.0498453	0.607998	1.82492	2.10147	0.780503	-0.00748042	-3.12808	-1.51983	1.35904	-0.656537	-0.1666	0	0	0	0.0206001	0.0602328	-7.81597e-14	0	0	0	0	4.44089e-16	0
IA1119Y	0.00831937	0.609423	0.0121805	-0.053414	0.46613	-0.28339	-0.198301	0.989365	0.0342876	-0.349788	0.0846656	0	0	0	-0.0923118	-0.0832165	-1.83557e-13	0	0	0	0	4.44089e-16	0
VA1130Q	0.152402	0.610486	0.0327685	-1.0895e-13	-0.103048	-0.290866	0.319185	0.143132	-0.004139	0.256461	0.271669	0	0	0	-0.0158213	0.0218574	0.00114421	0	0	0	0	4.44089e-16	0
LA1162F	0.0226341	0.612717	0.00486949	1.42109e-13	-0.138121	-0.015864	0.271506	0.0212628	-0.004597	0.151378	0.316814	0	0	0	0.00124118	0.135046	0.004227	0	0	0	0	0	0
KA1352L	0.00147243	0.612903	0	1.75422	0.0858441	0.0399493	-0.317127	0.00685449	-0.041849	-0.943385	-0.00662295	0	0	0	0.0283162	-0.0243538	0.00669846	0	0	0	0	0	0
EA1384C	1.35064e-05	0.613054	0.0660632	0	0.135968	0.000406909	-0.145605	0.311918	0.00553458	-0.0480141	0.4484	0	0	0	-0.0369541	-0.162403	-0.124663	0	0	0	0	0	0
EA1161R	0.0599141	0.61358	0.024995	0.266144	-0.330266	-0.044865	0.377417	-0.327334	-0.000788457	-0.0256414	0.123613	0	0	0	0.0626791	0.10779	0.487627	0	0	0	0	2.96059e-16	0
CA1365G	0.0302085	0.61615	0.2053	0.130427	1.08426	2.30334e-13	-1.37937	1.68508	-0.0536629	-0.968172	-0.076	0	0	0	-0.0117124	-0.103537	0	0	0	0	0	0	0
QA1336T	0.0252944	0.618254	0.609545	-0.213584	0.389321	-0.0105253	-0.219068	0.583654	-0.0120364	-0.528176	0.038	0	0	0	-0.00739151	-0.188944	-0.0114849	0	0	0	0	4.44089e-16	0
VA1265H	0.0914315	0.618695	-0.574652	-1.08	0.0685582	-0.289338	0.580165	0.557812	0.000262995	0.373674	0.753052	0	0	0	0.00728664	-0.0254698	0.0318807	0	0	0	0	0.189992	0
VA1265Q	0.109553	0.619454	-0.494209	-0.486946	0.0741768	0.0442589	0.25107	0.433203	-0.00174228	0.419058	0.355336	0	0	0	0.0252479	-0.00576721	0	0	0	0	0	0	0
RA1382S	0.000302258	0.619818	-0.581511	-0.6315	0.499724	-0.0180189	0.322819	1.20536	-0.00790066	-0.137937	-0.0456	0	0	0	-0.0379053	-0.0767963	0.0522839	0	0	0	0	0	0
KA1352I	0.00887476	0.620037	0.000107047	1.76738	0.114024	0.0420145	-0.315463	0.0869949	-0.142385	-0.960762	0.0158458	0	0	0	0.00557779	-0.0331909	0.00669846	0	0	0	0	1.4803e-16	0
CA1386N	0.00430242	0.623106	-0.0928583	-0.324326	-0.326687	1.12503e-13	1.68531	0.0221167	0.0190877	-0.220979	-0.135172	0	0	0	-0.00338673	0.000556763	2.25005e-14	0	0	0	0	-7.40149e-17	0
CA1386T	0.00958975	0.623996	-0.519417	-0.483031	-0.0276372	0	0.708531	0.0207524	1.61065	-0.411492	-0.315095	0	0	0	0.04073	0.0023956	-1.77636e-15	0	0	0	0	0	0
VA1130W	0.432808	0.624954	-0.0271663	-0.336802	-0.926257	-0.601594	1.63071	-1.01301	0.270205	0.988852	0.63546	0	0	0	-0.0122629	-0.0260376	0.0168199	0	0	0	0	4.44089e-16	0
LA1187Y	0.782893	0.626562	-0.157914	-0.192967	-0.819129	0.108975	0.824018	-0.582681	1.27697	-0.132688	0.311967	0	0	0	-0.0099852	-0.0805368	-5.21065e-14	0	0	0	0	2.96059e-16	0
EA1337M	0.00849046	0.628806	0.687058	0.842304	-0.457378	0.0808589	0.151211	-0.919228	0.0100179	-0.358668	0.161158	0	0	0	0.00273856	0.28273	0.428734	0	0	0	0	1.4803e-16	0
LA1190I	0.000803736	0.630389	9.4739e-15	0	0.510743	0.0108347	-0.408929	0.963401	-0.00513781	-0.310222	-0.132891	0	0	0	0.00259035	-0.0819937	0	0	0	0	0	0	0
HA1244S	0.0731675	0.630791	-0.448166	-0.448166	0.205374	0.175884	-0.58054	0.191636	-0.0765572	0.203462	0.479721	0	0	0	0.637368	-0.217769	0.543957	0	0	0	0	-0.253182	0
MA1199L	0.511312	0.631655	-0.0218834	0.00341207	0.237593	0.0410057	0.162488	0.143004	0.0962239	-0.382396	-0.219101	0	0	0	0.571308	0.101885	0	0	0	0	0	0	0
MA1273L	0.031868	0.631822	-0.000115048	-5.68434e-14	0.422886	0.000331576	0.243507	0.599632	-0.0946895	-0.345145	-0.1824	0	0	0	-0.0121841	0.102342	7.69755e-15	0	0	0	0	-1.4803e-16	0
SA1332T	0.000195054	0.632279	0	0	-0.00555224	0	-0.0346272	-0.0449523	5.29079e-05	0.00480573	0.0365212	0	0	0	0.676031	-0.000276179	0	0	0	0	0	0	0
TA1363Y	0.0970999	0.632284	0.0307593	2.34416	-0.432963	-0.173542	-0.401083	-0.917323	-0.0113064	-0.796101	0.583769	0	0	0	-0.0516801	-0.202504	0.457596	0	0	0	0	4.18184e-15	0
IA1233M	0.415538	0.636383	-0.0140821	-1.13687e-13	-0.334749	-3.74219e-13	0.151254	-0.109006	0.420201	0.394062	0.131661	0	0	0	-0.00295819	-0.0509311	-8.64494e-14	0	0	0	0	4.44089e-16	0
QA1364C	0.000205521	0.637707	0.0546473	0	0.210237	0.00056452	-0.336104	0.416873	0.00403647	-0.0348818	0.357813	0	0	0	-0.0354785	-0.0440572	0	0	0	0	0	0	0
DA1276S	0.0472089	0.638481	-0.616745	0.735804	0.24638	0.148897	-0.718475	0.474677	0.144635	-0.376233	0.1596	0	0	0	-0.11768	-0.109333	0.557622	0	0	0	0	4.44089e-16	0
RA1181Q	0.0146798	0.639455	-0.0259236	-0.0228896	0.260075	0.430552	-0.308486	0.347375	0.0104639	-0.235285	0.162709	0	0	0	-0.0415571	0.0100629	0.0624211	0	0	0	0	-3.70074e-17	0
QA1336S	0.0112771	0.639838	0.620697	-0.25955	0.461637	-0.00149635	-0.344134	0.726211	-0.0133633	-0.553964	0.0152	0	0	0	0.0199699	-0.25055	-0.0313684	0	0	0	0	4.44089e-16	0
KA1352Y	0.0110443	0.640818	5.98639e-05	1.76315	0.152343	0.0467524	-0.442093	0.199843	-0.213522	-0.937915	0.0572568	0	0	0	0.00824285	-0.0272347	0.00669846	0	0	0	0	1.4803e-16	0
RA1279H	0.000973726	0.644465	0.391622	0.32487	0.450397	0.182307	-0.417936	0.498618	0.00847001	-0.666986	-9.09495e-13	0	0	0	-0.0699814	-0.343518	-0.105697	0	0	0	0	0.0487825	0
QA1146S	0.00196641	0.645155	0.00266188	1.56314	0.591594	0.0124222	-0.532264	1.10669	-0.00073792	-1.91379	-0.17217	0	0	0	-0.0123863	-2.74231e-05	-5.21065e-14	0	0	0	0	2.96059e-16	0
LA1145R	0.0128189	0.645895	0.0213659	3.78956e-14	0.163117	-0.0008195	-0.0283781	0.568406	-0.000906345	-0.0871472	-0.0496875	0	0	0	0.0703884	-3.78956e-14	-0.010443	0	0	0	0	-1.4803e-16	0
MA1290V	0.000732127	0.64902	0	0	0.507012	0	-0.270308	0.795705	-0.0010134	-0.352331	0	0	0	0	-0.0300441	0	0	0	0	0	0	0	0
TA1258Y	0.0113783	0.649477	0.555639	0.555639	-0.396622	0.0114044	-0.262765	-0.933494	0.279343	0.207844	0.2795	0	0	0	0.352988	0.179582	-7.81597e-14	0	0	0	0	4.44089e-16	0
SA1206W	0.115934	0.650558	0.199377	1.21914	-0.497523	-0.0533403	0.1804	-0.98831	0.117497	0.126024	0.319504	0	0	0	0.00875357	0.101017	0.0190362	0	0	0	0	2.96059e-16	0
NA1254T	0.395207	0.651236	-0.426896	2.17193	-0.647223	-0.963747	1.09264	-0.728638	-0.0757581	-0.282464	0.469611	0	0	0	0.0237501	0.0390883	0.0180275	0	0	0	0	5.18104e-16	0
RA1231C	0.0961793	0.651656	-0.0267049	-0.12909	0.49766	0.45771	-0.758116	0.581125	-0.00382941	-0.344741	0.319055	0	0	0	-0.0490984	-0.0182882	0.0614866	0	0	0	0	0.0461996	0
KA1114T	0.00969736	0.651828	0.0138552	0	0.346421	-0.023406	-0.137484	0.656982	-0.00171507	-0.221717	0.0172877	0	0	0	0.00160441	-0.184904	0	0	0	0	0	0	0
KA1114G	0.034018	0.652534	0.0493369	0	0.567138	-0.023406	-0.531991	0.881863	-0.00171507	-0.274149	-0.0139174	0	0	0	-0.000626128	-0.387004	0	0	0	0	0	0	0
QA1159H	0.00767603	0.653271	0.00553114	0.0858161	0.173562	0.00585684	0.107677	0.251268	-0.00557412	-0.346455	0.3268	0	0	0	6.7464e-06	-0.0985785	5.32907e-15	0	0	0	0	0.0487825	0
KA1173V	0.227491	0.653862	0.703768	1.18328	-0.075487	0.0819771	-1.03017	-0.675222	0.97391	-1.14119	0.20675	0	0	0	0.163038	-0.271081	0.263212	0	0	0	0	4.44089e-16	0
EA1167V	0.0499465	0.654078	0.860304	1.29517	0.220326	0.255643	-2.08536	-0.543346	1.20787	-1.01381	0.19	0	0	0	-0.0872423	-0.161056	0.354522	0	0	0	0	0	0
SA1344A	2.67962e-13	0.654084	0.66	0.6315	0.186546	-3.59416e-13	-0.530883	-0.0290978	-0.00207734	-0.529654	0.268498	0	0	0	-0.000747684	-0.217806	-7.69755e-14	0	0	0	0	4.44089e-16	0
PA1262R	0.126693	0.654924	7.30224e-08	-0.356876	-0.350101	-1.10545	1.01526	-0.317636	4.30532e-07	0.518076	0.911291	0	0	0	0.114492	0.673375	0.225863	0	0	0	0	-1.85037e-16	0
MA1290S	0.00150249	0.654966	0	0	0.538575	0	-0.319566	0.831772	-0.0010134	-0.364247	0	0	0	0	-0.0305539	0	0	0	0	0	0	0	0
YA1278K	0.0626189	0.656597	0.568732	0.587206	0.519541	0.261718	-0.405316	0.589314	0.0101842	-0.381025	-1.09798	0	0	0	0.0049965	0.0840738	-0.00077429	0	0	0	0	0	0
RA1192I	0.174687	0.657428	0.638726	1.11107	0.318757	0.797376	-0.791749	-0.353087	0.527927	-1.45331	0.0203979	0	0	0	-0.048083	-0.0190285	-0.110591	0	0	0	0	4.44089e-16	0
WA1313Y	0.0179034	0.658837	0.0293227	0.0729359	0.781809	0.31814	-0.946378	1.05608	-0.096028	0.00971738	-0.195971	0	0	0	-0.370794	-0.0744738	-9.6693e-13	0	0	0	0	-2.44249e-15	0
TA1310K	0.520064	0.658855	0.202609	-1.52453	-1.11119	-0.801941	3.27895	-1.52552	0.44217	1.36766	0.0228091	0	0	0	0.0502496	0.406503	0.257604	0	0	0	0	0	0
MA1328K	0.0403889	0.658866	2.84217e-14	-1.20792e-12	0.457804	0.0666302	-0.207033	0.764219	-0.0246293	-0.268335	-0.178855	0	0	0	-0.00180741	-0.00591689	0.050873	0	0	0	0	0	0
QA1159G	0.00885508	0.659214	0.0791274	1.61468	0.819865	-0.0470115	-1.5552	0.808358	-0.00388193	-1.32963	0.2888	0	0	0	-0.0158974	-0.567271	0	0	0	0	0	0	0
RA1181A	0.0218254	0.659745	0.0360938	0.00146015	0.747138	0.424567	-0.834769	0.974029	-0.0185345	-0.638206	-0.0495907	0	0	0	-0.0450172	-0.078267	0.0625752	0	0	0	0	0	0
RA1373T	0.39398	0.659861	0.370692	1.8377	1.83104	2.36857	-3.87524	1.1768	-0.853259	-1.31191	-0.219076	0	0	0	-0.243193	-0.276596	-0.422293	0	0	0	0	2.60101e-05	0
QA1177V	0.00725641	0.661813	-0.00209295	1.2583	0.256945	0.0351532	-0.299237	0.208097	0.000398595	-0.886976	0.0912	0	0	0	-0.00104253	0.0278196	0	0	0	0	0	0.0010642	0
RA1231E	0.056392	0.662403	-0.207447	-0.283943	0.328368	0.403764	0.266771	0.354439	0.00694551	-0.450447	-0.129345	0	0	0	-0.0463897	-0.110147	0.257073	0	0	0	0	0.162614	0
EA1241R	0.0858864	0.662456	0.898318	0.453784	0.173472	0.336975	-1.1201	0.0954081	-0.22561	-0.292956	0.102753	0	0	0	-0.0919779	-0.145313	0.332391	0	0	0	0	4.44089e-16	0
LA1190E	0.0445858	0.66323	0.0139145	3.78956e-14	0.583673	0.0283631	-0.49318	1.06047	-0.0198313	-0.454429	-5.67382e-05	0	0	0	0.00112003	-0.0950536	-0.0568135	0	0	0	0	2.96059e-16	0
QA1159N	0.0398343	0.663616	0.0653849	1.22917	0.384585	-0.0219591	-0.651807	0.352953	-0.00566779	-0.916794	0.2356	0	0	0	-0.00699094	-0.189241	-0.000854613	0	0	0	0	1.4803e-16	0
LA1291Y	0.0492516	0.663748	0.0652792	-1.89478e-14	0.139498	-8.01907e-12	-0.178157	0.461147	-0.0115772	0.165522	0.0760722	0	0	0	-0.0540368	0.00067648	-2.60532e-14	0	0	0	0	1.4803e-16	0
QA1238I	0.235295	0.664866	-0.0421834	7.57912e-14	-0.446073	-0.00315441	-0.144166	-1.22823	2.2227	0.190214	0.0152	0	0	0	0.0925765	0.0162999	5.44749e-14	0	0	0	0	0.00797873	0
LA1122M	0.0445856	0.669155	0.024893	-7.57912e-14	-0.0744275	0.00405078	-0.209027	0.0180004	-0.0114598	0.157903	0.719688	0	0	0	0.0395345	-0.0602082	5.80277e-14	0	0	0	0	-1.4803e-16	0
RA1279S	8.67978e-06	0.675821	0.730888	0.661681	0.771385	0.182307	-1.15701	0.814227	-0.0103241	-1.13612	0	0	0	0	-0.0755114	-0.556239	-0.105697	0	0	0	0	0	0
AA1266T	0.000487758	0.675862	-0.0104846	-4.26326e-14	-0.739904	-0.0124459	1.42941	-0.917239	0.0614781	0.56411	-0.0967673	0	0	0	0.397706	0.0147	-2.4869e-14	0	0	0	0	2.22045e-16	0
MA1290D	0.00135661	0.676848	0	0	0.494724	0.0504903	-0.258463	0.776336	-0.000899028	-0.300438	0	0	0	0	-0.0306385	0	-0.0542634	0	0	0	0	0	0
SA1172G	0.0720192	0.67746	0.781426	0.6315	0.734504	-6.06922e-13	-1.63694	0.610844	-0.00424053	-0.640386	0.230866	0	0	0	-0.0301158	-0.368158	5.92119e-16	0	0	0	0	0	0
DA1160N	0.205937	0.680442	0.33676	-0.0557559	-0.1402	-0.230904	-0.532204	-0.110712	0.334935	0.145668	0.180464	0	0	0	0.0964146	0.0249657	0.655975	0	0	0	0	0	0
IA1305C	0.018508	0.681984	-5.02117e-13	0.0168504	0.518038	0.0177117	-0.560641	0.991576	-0.000259754	-0.247285	0.0157472	0	0	0	-0.0289943	-0.255841	-0.0407603	0	0	0	0	8.88178e-16	0
NA1175E	0.0310673	0.68274	0.193025	1.29423	0.0468071	-0.226495	-0.12628	-0.019871	-0.000175351	-0.952283	0.444198	0	0	0	-0.0552014	-0.0160341	0.0847857	0	0	0	0	-1.4803e-16	0
MA1290T	0.00228043	0.6832	0	0	0.555854	0	-0.335758	0.859455	-0.0010134	-0.369219	0	0	0	0	-0.0261189	0	0	0	0	0	0	0	0
NA1254H	0.157554	0.683797	-0.143996	3.12561	-1.19427	-2.72621	2.67201	-1.43886	-0.0115538	-0.369242	0.114751	0	0	0	0.0423698	0.160912	0.194166	0	0	0	0	0.41903	0
AA1377C	0.00648403	0.684264	-0.00512939	-0.354965	-0.239792	-0.00313402	0.329285	-0.158805	0.00186698	0.516144	0.5624	0	0	0	0.036394	0.109871	0	0	0	0	0	0	0
AA1377W	0.201775	0.684529	-0.0351521	-6.63173e-14	-0.599224	-0.00179895	0.825477	-0.750579	-0.0201452	0.723007	0.5244	0	0	0	0.0166812	0.165887	-6.21725e-14	0	0	0	0	0.00186259	0
NA1375E	0.0531047	0.685171	0.197385	-0.229969	0.0207478	-0.342054	0.977643	-0.0566784	-0.0288332	0.606947	0.2508	0	0	0	-0.069944	-0.362327	-0.640872	0	0	0	0	2.96059e-16	0
DA1311Q	0.197057	0.685313	0.823755	0.383337	-0.668336	0.0853161	-0.867434	-1.01565	0.408211	1.22783	-0.557118	0	0	0	0.0865046	-0.062534	0.778893	0	0	0	0	0	0
FA1306Y	0.0406523	0.68565	-0.00109553	0.00101171	-0.0900647	0.0391441	0.534787	0.0938599	-0.0871745	0.168257	0.00780826	0	0	0	0.0217331	-0.031513	-0.00261524	0	0	0	0	1.4803e-16	0
EA1129T	0.0720764	0.686209	-0.0388251	2.01365	-0.119673	0.144808	-0.0871888	-0.204144	0.0264375	-0.813312	-0.290481	0	0	0	0.0549361	-0.00300993	-8.11203e-14	0	0	0	0	4.44089e-16	0
SA1157G	0.100622	0.686221	0.778431	0.703817	0.650714	-0.0162213	-1.29709	0.477933	-0.00687418	-0.644558	0.314794	0	0	0	-0.247092	-0.289483	-0.0276297	0	0	0	0	2.96059e-16	0
KA1333R	0.058143	0.686304	-0.0560372	-0.0419993	-0.0704556	-0.225263	0.145479	0.392074	0.0142636	0.264921	0.11246	0	0	0	0.0734494	0.0294642	0.0774114	0	0	0	0	1.4803e-16	0
FA1193M	0.0131442	0.686851	0.120428	0.0467296	0.31526	-0.423801	-0.428882	0.406818	0.0157621	0.530159	0.264159	0	0	0	-0.159781	-0.0305906	-5.21065e-14	0	0	0	0	2.96059e-16	0
SA1334G	0.00126033	0.68709	0.561659	0.463291	0.487713	0.00579279	-0.832047	0.36467	-0.000316022	-0.658974	0.350727	0	0	0	-0.0554266	-0.364109	2.60532e-14	0	0	0	0	-1.4803e-16	0
IA1119Q	0.013337	0.688856	-0.619319	-0.741525	0.784595	-0.0340327	-0.41857	1.48421	-3.28818e-05	-0.0173589	0.28636	0	0	0	-0.0354664	-0.073587	-1.40924e-13	0	0	0	0	4.44089e-16	0
DA1160Y	0.027124	0.689949	0.856179	0.876307	-0.668708	-0.239677	-0.873866	-1.3789	0.864725	0.381046	0.247184	0	0	0	-0.0431075	-0.0321496	0.668764	0	0	0	0	0	0
HA1244L	0.0755012	0.692285	0.155255	0.15419	0.0704421	0.175884	-0.325864	-0.0066476	-0.0353681	-0.26872	0.529048	0	0	0	-0.0467085	-0.218031	0.543957	0	0	0	0	-0.253182	0
EA1242G	0.00290546	0.69516	0.268181	0.0373384	0.804026	0.0519848	-1.11342	0.949904	-0.0236455	-0.37833	0.382222	0	0	0	-0.00173555	-0.774599	-0.281315	0	0	0	0	-4.82063e-05	0
TA1343G	0.0257961	0.696658	0.608836	0.522021	0.727029	0.00525908	-1.20594	0.762709	-0.038018	-0.743058	0.165655	0	0	0	-0.101581	-0.428936	-8.17124e-14	0	0	0	0	-0.00625663	0
TA1258W	0.00818475	0.697283	0.555639	0.555639	-0.717393	0.0424168	0.125547	-1.37652	0.295775	0.361795	0.506058	0	0	0	0.348326	0.177442	-7.81597e-14	0	0	0	0	4.44089e-16	0
HA1244E	0.0872982	0.699085	0.155788	0.15419	0.227658	0.241272	-0.555431	0.186619	-0.0646487	-0.32353	0.2432	0	0	0	-0.0458541	-0.363176	0.733003	0	0	0	0	-0.253182	0
SA1206E	0.296777	0.700308	0.220663	1.40878	-0.10253	0.518872	-0.147052	-0.469702	0.0086848	-0.524827	-0.0909017	0	0	0	0.00280153	0.00450608	-0.124478	0	0	0	0	2.96059e-16	0
QA1364N	0.000106647	0.700309	0.0872297	3.31587e-14	0.144912	1.18424e-13	0.0851772	0.329638	0.00651331	-0.170987	0.249485	0	0	0	-0.0316593	-0.0150988	2.4869e-14	0	0	0	0	-1.4803e-16	0
MA1328N	0.545563	0.700743	0.271818	-1.47773	0.852931	0.0132953	-0.45982	1.55801	-0.0600511	0.112217	-0.111574	0	0	0	0.000709481	-0.0176207	0.000946065	0	0	0	0	2.96059e-16	0
IA1119M	0.0383995	0.701174	-0.012435	-0.0251292	-0.412434	-0.0359374	0.250934	-0.315356	0.0248601	0.494797	0.776752	0	0	0	-0.0448786	-0.062035	-4.02641e-14	0	0	0	0	1.4803e-16	0
YA1385A	4.04614e-13	0.701949	0.229536	0.989465	1.26327	-0.0653418	-1.05396	1.73378	-0.163243	-1.69087	-0.539729	0	0	0	-0.0133672	-0.334278	0.0124087	0	0	0	0	1.4803e-16	0
DA1276T	0.0369192	0.704021	-0.583275	0.811778	-0.115981	-0.0145833	-0.0501335	-0.146109	0.751373	-0.352893	-0.0836	0	0	0	-0.0701783	0.0142786	0.557622	0	0	0	0	4.44089e-16	0
CA1255A	0.00175131	0.704417	0.0660516	-1.13687e-13	0.76058	-3.74811e-13	-0.32071	0.958012	-0.00052534	-0.915428	0.157715	0	0	0	-0.00127805	-0.199947	-7.87518e-14	0	0	0	0	4.44089e-16	0
MA1290A	0.00156489	0.704505	0	0	0.553877	0	-0.312708	0.871712	-0.0010134	-0.376723	0	0	0	0	-0.0306385	0	0	0	0	0	0	0	0
LA1162Y	0.00265731	0.705586	0.0249492	-0.00237804	-0.027194	-0.0137807	0.152642	0.164319	0.0316857	0.06142	0.316044	0	0	0	0.0233116	0.0757205	-0.0254324	0	0	0	0	1.4803e-16	0
RA1253A	0.0712352	0.710768	-0.00730626	2.37642	1.01811	1.31958	-1.84492	0.828033	-0.459263	-1.81165	-0.319605	0	0	0	-0.141287	-0.357608	-0.247344	0	0	0	0	1.4803e-16	0
IA1277C	0.0111086	0.716326	-0.0859368	-0.15429	0.420432	0.0267399	-0.565901	0.756236	0.0248194	-0.0288763	0.3648	0	0	0	-0.0416964	-0.374046	0	0	0	0	0	0	0
IA1378R	0.0158225	0.719574	0.0697008	4.03657e-08	0.381189	-0.0309072	-0.615519	0.661201	-0.0092821	0.0444378	0.0456	0	0	0	0.0589128	-0.162695	0.114241	0	0	0	0	-2.96059e-16	0
SA1157T	0.0828838	0.720452	-0.28033	-0.259126	-0.0830128	0.00936175	0.257157	-0.177503	0.0242093	0.000697761	0.890289	0	0	0	0.358952	0.0799398	-0.0202431	0	0	0	0	2.96059e-16	0
DA1160V	0.683316	0.722279	0.781955	0.903846	-0.114381	-0.221457	-1.13343	-0.732553	0.999269	-0.294828	-0.0710712	0	0	0	-0.0477574	0.0374171	0.652686	0	0	0	0	4.44089e-16	0
HA1244W	0.116038	0.723133	0.118066	0.15419	-0.425779	0.177276	0.469128	-0.551434	0.0130255	-0.122282	0.639917	0	0	0	-0.0397493	0.456387	0.543957	0	0	0	0	-0.253182	0
TA1258A	0.000108786	0.723621	0.554966	0.554966	0.561299	0.0578515	-0.771134	0.607358	-0.0104321	-0.559135	-0.271565	0	0	0	-0.000555201	0.0151684	0	0	0	0	0	0	0
AA1377H	0.340113	0.724631	0.0457359	-1.32898	-0.744483	-0.0052068	1.45692	-0.691651	-0.0478736	1.3779	0.504348	0	0	0	0.0823239	0.163167	0.0110895	0	0	0	0	0.0645037	0
VA1130Y	0.0650909	0.724769	-0.0216056	-0.631826	-0.61879	-0.644356	1.70663	-0.350521	0.0370135	0.846393	0.375832	0	0	0	-0.00515821	-0.0276348	0.0311566	0	0	0	0	4.44089e-16	0
AA1377G	0.0315979	0.725507	0.0819448	0.0066184	0.326109	-0.00147938	-0.405054	0.421845	-0.0570226	-0.109719	0.472059	0	0	0	-0.00730335	-0.260018	-0.00249276	0	0	0	0	1.4803e-16	0
TA1310V	0.00262322	0.725844	0.536824	0.590505	-0.329926	-0.0226853	-0.00609155	-1.17972	0.0280253	-0.0881326	0.00765391	0	0	0	1.19352	0.17682	-0.0041306	0	0	0	0	7.40149e-17	0
EA1303T	0.0392978	0.726068	-0.09452	-0.202408	0.276641	-0.0810488	0.106968	0.702472	0.0445475	0.0275717	-0.214534	0	0	0	0.168148	-0.299455	-0.00129113	0	0	0	0	-0.0064781	0
RA1360H	0.00221196	0.726102	0.116413	2.51513	0.281929	-0.167323	-0.851746	0.0427593	-0.0612116	-1.54166	0.266	0	0	0	-0.108672	-0.15273	0.185702	0	0	0	0	0.0487825	0
RA1192H	0.0348364	0.726466	-0.261261	-0.00818687	0.154267	0.478832	0.784751	0.0988953	0.0002097	-1.18255	0.433298	0	0	0	-0.0662082	-0.0509339	-0.042293	0	0	0	0	0.336709	0
DA1372I	0.0116943	0.727373	0.437659	-1.0348	-0.586375	0.157184	0.734442	-0.996093	0.0101489	1.01339	0.550648	0	0	0	0.439127	0.224939	0.00203765	0	0	0	0	4.44089e-16	0
YA1278A	0.016694	0.728904	0.657346	0.603696	1.23001	-0.0256444	-1.027	1.57447	-0.0177026	-0.959344	-1.30742	0	0	0	0.00101127	-0.158853	-0.000528099	0	0	0	0	1.4803e-16	0
YA1278H	0.0251002	0.729179	0.0165653	-0.00639409	0.479687	-0.0293221	0.0544246	0.813443	-0.00660855	-0.126565	-0.55869	0	0	0	0.000862403	0.0243355	0.000586274	0	0	0	0	0.0911895	0
YA1327H	0.0630968	0.729275	-0.666461	1.01884	0.206175	-0.159417	0.153335	0.541996	-0.130753	-0.38433	0.0671131	0	0	0	0.00279594	0.0344785	-0.00552812	0	0	0	0	0.085509	0
RA1373K	0.258343	0.729411	-0.547004	0.89229	0.748537	1.13173	-0.939803	-0.347674	0.286281	0.113378	-0.177524	0	0	0	-0.270889	-0.0940711	-0.159906	0	0	0	0	5.92119e-16	0
DA1372P	0.422451	0.729692	-0.0643282	0	-0.360318	0.165239	-0.528318	-0.851796	2.25532	0.17112	-0.059143	0	0	0	0.00242586	-2.12513	-0.000506407	0	0	0	0	0	0
CA1386S	0.00127804	0.730327	-0.709431	-0.66938	0.479947	0	0.514074	1.34924	0.449211	-0.487021	-0.338379	0	0	0	0.142072	-0.00356925	-6.51331e-15	0	0	0	0	0	0
EA1154L	0.262615	0.730761	0.838869	0.829911	0.0267423	-0.00446466	-0.413864	-0.192494	0.0504257	-0.649683	0.0675922	0	0	0	0.157265	0.0225417	0.0204612	0	0	0	0	4.44089e-16	0
EA1167K	0.0239399	0.732294	0.860125	1.05014	-0.166204	-0.0670763	-0.494822	-0.615239	0.00111497	-0.35552	0.0912	0	0	0	-0.0749554	0.0709185	0.503533	0	0	0	0	0	0
KA1114H	0.00709484	0.734547	0.0123298	0	0.297333	-0.0245929	-0.201616	0.520593	-7.4227e-05	-0.215622	0.285838	0	0	0	0.0115757	-0.152272	0	0	0	0	0	0.0487825	0
LA1380I	0.0268273	0.736164	-0.0127553	0	0.102382	0.0127775	0.178271	0.320299	0.0512942	-0.0410748	0.076	0	0	0	0.0489709	0.0502995	0	0	0	0	0	0	0
QA1177C	0.106536	0.738146	0.0277524	1.15433	0.324018	0.0245537	-0.539121	0.342223	-0.000864736	-0.758275	0.1672	0	0	0	-0.0012171	-0.0767202	0	0	0	0	0	-0.00245629	0
DA1249G	0.0190804	0.73862	0.0467203	1.40827	1.23507	-0.0577255	-2.51474	1.38984	-0.219297	-0.971072	0.182919	0	0	0	-0.122791	-0.412053	0.361423	0	0	0	0	3.70074e-16	0
CA1235G	5.35925e-14	0.738933	0.129167	0.26531	0.774938	0.00668962	-0.555512	1.01871	-0.00555253	-0.784471	-0.0912	0	0	0	0	-0.134532	0	0	0	0	0	-0.019148	0
LA1145I	0.0811448	0.740111	-0.0221857	-3.78956e-14	0.208083	-1.3145e-13	0.0514328	0.537052	0.178615	-0.223081	-0.1166	0	0	0	0.126794	-9.4739e-15	-2.60532e-14	0	0	0	0	1.4803e-16	0
MA1290G	0.00156921	0.74029	0	0	0.578182	0	-0.337351	0.915719	-0.000936347	-0.384692	0	0	0	0	-0.0306318	0	0	0	0	0	0	0	0
KA1333I	0.00775961	0.740443	0.00231721	1.263	-0.268378	-0.269922	0.0288341	-0.605764	1.12892	-0.505256	-0.0830687	0	0	0	0.110472	0.144136	-0.060713	0	0	0	0	0	0
DA1270S	0.0246738	0.741496	0.870928	0.854373	0.329413	-0.591915	-0.894916	0.427602	-0.000757544	-0.526836	-0.1976	0	0	0	2.42769e-14	-0.180282	0.471206	0	0	0	0	0	0
LA1226M	0.144782	0.742127	-0.048447	-2.39525e-08	-0.276416	-0.00448276	0.120252	-0.0491008	0.186195	0.345978	0.1824	0	0	0	0.285749	0.0263279	-1.38126e-08	0	0	0	0	-1.4803e-16	0
DA1249K	0.123388	0.742387	0.0098032	2.5296	-0.470982	-0.106938	-0.905572	-1.19427	-0.087199	-0.253428	0.717611	0	0	0	-0.00230033	-0.00093738	0.506068	0	0	0	0	2.22045e-16	0
RA1279Y	0.00965785	0.746512	0.908244	0.879	0.154467	0.182307	-0.165646	0.00129746	0.0432404	-1.08482	-4.54747e-13	0	0	0	-0.0658811	-0.0269569	-0.105697	0	0	0	0	-1.4803e-16	0
FA1245M	0.0258088	0.747831	0.0159814	0	0.204737	-0.0581056	-0.126599	0.271435	-0.0758789	0.474837	0.0556034	0	0	0	-0.0141792	-0.0127743	0	0	0	0	0	0	0
HA1244M	0.0819156	0.748479	0.13862	0.15419	-0.340702	0.175884	0.246112	-0.513716	-0.0145481	-0.130756	0.7904	0	0	0	-0.0477785	0.334255	0.543957	0	0	0	0	-0.253182	0
RA1248N	0.440823	0.750139	0.839106	-0.196072	1.02846	0.334499	-1.12475	0.957555	0.502896	-1.22535	-0.0646887	0	0	0	-0.133164	-0.250028	-0.168349	0	0	0	0	4.07082e-16	0
IA1305N	0.00339797	0.750737	1.23161e-13	0.0172669	0.65215	0.0120277	-0.624428	1.11639	-0.00172035	-0.433957	0.0293111	0	0	0	-0.0163015	-0.257368	4.79616e-14	0	0	0	0	-1.4803e-16	0
TA1363A	0.0898288	0.75205	0.315446	2.52731	0.676263	-0.207351	-1.3811	0.507587	-0.0495453	-1.6516	-0.320169	0	0	0	-0.0659558	-0.313852	0.401166	0	0	0	0	4.44089e-16	0
FA1127K	0.0326247	0.752061	0.0374507	-1.02445	0.989445	-0.651502	-0.177559	1.6243	-0.0548521	0.222423	-0.215984	0	0	0	-0.149377	-0.000323949	0.152162	0	0	0	0	4.44089e-16	0
RA1181Y	0.0413337	0.752871	0.00931446	-0.0243518	0.211588	0.349163	-0.0795941	0.324268	-0.0109697	-0.252487	0.208848	0	0	0	-0.0431143	0.022464	0.0602067	0	0	0	0	0	0
EA1337S	0.0274287	0.753374	-0.128513	-0.103532	0.267263	0.0774776	0.0154548	0.793312	0.0991789	-0.755453	0.0624265	0	0	0	-0.00297471	-0.10723	0.428734	0	0	0	0	1.4803e-16	0
IA1277R	0.128111	0.753545	0.0285383	-0.000135958	-0.0826297	0.25922	0.17711	0.160213	-0.00734108	0.0688154	0.0446256	0	0	0	0.0158998	-0.253452	0.0892288	0	0	0	0	1.4803e-16	0
EA1303S	0.0162629	0.753889	0.0269759	-3.78956e-14	0.407872	-0.0712293	-0.11717	0.979954	0.0162682	-0.284882	-0.158298	0	0	0	-0.020458	-0.140023	-0.0230392	0	0	0	0	-0.00210401	0
HA1247L	0.686596	0.754197	0.994758	1.07634	0.393641	-0.0259957	-1.68231	-0.945017	1.25342	0.129537	-0.666539	0	0	0	0.385925	-0.202378	0.00303865	0	0	0	0	-0.162608	0
QA1336N	0.0101671	0.754267	0.589109	0.351137	0.424406	0.0194183	-0.541536	0.428602	-0.0118881	-0.711066	0.2356	0	0	0	0.011809	-0.23688	-0.0413237	0	0	0	0	4.44089e-16	0
RA1181N	0.330691	0.757078	0.0208805	-0.577732	0.375767	0.386415	-0.10909	0.649906	-0.00999564	-0.198692	0.174221	0	0	0	-0.0112153	-0.0246445	0.0566128	0	0	0	0	1.4803e-16	0
QA1336C	0.0121538	0.758818	0.577983	0.261314	0.240897	0.0214459	-0.359337	0.326036	-0.0142576	-0.648092	0.38	0	0	0	0.0224542	-0.160728	-0.0496252	0	0	0	0	4.44089e-16	0
EA1371I	0.013578	0.758884	0.710777	2.31634	0.0594676	-0.00178318	-0.455749	-0.100433	4.96551e-12	-1.805	-0.0165757	0	0	0	-0.00143208	0.151521	0.0532742	0	0	0	0	-1.4803e-16	0
LA1221M	0.094764	0.759121	-0.0160192	4.96433e-12	-0.606983	0.126119	-0.0887925	-0.695624	0.17023	0.345978	1.49663	0	0	0	0.0275822	0.261204	2.36848e-13	0	0	0	0	2.22045e-16	0
YA1330L	0.00215852	0.759227	0.0608807	0	0.847333	-0.121316	-0.851152	0.652403	-0.0329195	0.215195	-0.0358279	0	0	0	0.0246308	-0.00987681	0	0	0	0	0	0	0
NA1243Q	0.282656	0.760062	0.0759991	0.936668	-0.224371	1.24937e-13	-0.221953	-0.642106	0.0243303	0.440094	0.391114	0	0	0	-0.0197137	0.125898	2.66454e-14	0	0	0	0	-1.4803e-16	0
NA1353Q	0.0333488	0.761182	0.0108813	1.774	0.0262364	-0.045082	-0.484459	-0.207788	-0.0917193	-0.543454	0.360107	0	0	0	0.00488378	-0.0356549	-0.0424262	0	0	0	0	4.44089e-16	0
LA1224R	0.0306368	0.761734	-0.431038	-0.460178	0.0999511	-0.17117	0.271283	0.708071	-0.00108443	0.417165	0.200101	0	0	0	0.0507584	-0.149512	0.0844187	0	0	0	0	-0.00654338	0
RA1120M	0.0193839	0.761863	1.57326	1.61076	-0.0518457	0.378088	-0.285663	-0.574666	-2.67741e-05	-1.26396	-0.604111	0	0	0	-0.00503114	-0.0402192	-0.014938	0	0	0	0	-1.4803e-16	0
YA1359M	0.0445776	0.76251	0.629849	0.607238	-0.0337628	0.0299986	-0.269428	-0.272013	0.0010155	0.469525	-0.399912	0	0	0	-3.64059e-07	0.00206856	-5.21065e-14	0	0	0	0	2.96059e-16	0
PA1374M	0.247921	0.763559	-0.134903	-0.218663	-1.54806	-0.0285375	1.36233	-2.21248	0.554436	1.84594	1.07846	0	0	0	0.052518	-0.0493261	0.0125157	0	0	0	0	4.44089e-16	0
RA1231S	0.0267239	0.766267	-0.481758	-0.6315	0.748775	0.585487	-0.285575	1.43664	0.0557794	-0.54956	-0.0456	0	0	0	-0.0549479	0.0549288	-0.00598058	0	0	0	0	-0.00549528	0
EA1154R	0.0119477	0.766559	0.829911	0.829911	-0.128721	0.0335927	-0.261574	-0.22142	0.00156576	-0.514791	0.10596	0	0	0	0.0716629	-0.0352682	0.0204612	0	0	0	0	1.4803e-16	0
GA1123R	0.0804961	0.766964	-0.476254	-0.735165	-0.381993	-0.602796	0.735942	-0.345088	1.37614	0.894231	0.0618146	0	0	0	0.0984202	0.0467469	0.141709	0	0	0	0	-1.4803e-16	0
LA1190Q	0.0416031	0.767301	-0.445676	-0.4082	0.0610496	-0.012534	0.442697	0.649404	-0.00765289	0.345807	0.138985	0	0	0	0.00342114	-0.0444894	-2.19084e-14	0	0	0	0	1.4803e-16	0
WA1366M	0.0408587	0.772041	-0.0230484	0.0229721	1.00008	-0.00325631	-1.44503	1.16864	-0.493505	0.421949	0.131029	0	0	0	-0.00778824	-0.105937	3.45205e-13	0	0	0	0	1.66533e-15	0
NA1353W	0.0615308	0.772411	0.603415	2.3637	-0.227011	-0.0478432	-0.275416	-0.699036	-0.0155948	-1.01677	0.129975	0	0	0	-0.00097202	-0.0323529	-0.0420341	0	0	0	0	4.44089e-16	0
RA1373I	0.275106	0.77345	0.706952	2.24239	0.867092	2.31052	-3.19407	-1.01108	0.0161108	-0.705181	0.1166	0	0	0	-0.247026	0.110036	-0.328892	0	0	0	0	2.60101e-05	0
PA1292M	0.128205	0.773926	-0.0442904	0.340857	-0.973459	-0.0560954	1.39368	-1.07615	0.0901024	0.580815	0.437286	0	0	0	0.0844111	0.703809	-0.00322294	0	0	0	0	2.96059e-16	0
WA1313M	0.192471	0.775095	0.0443231	0.0444998	1.24829	0.0400789	-1.89467	1.32139	-0.108023	0.471119	-0.0158727	0	0	0	-0.374742	-0.11745	-0.00131715	0	0	0	0	2.13644e-05	0
IA1183W	0.0825695	0.776581	-0.00441108	0.0242159	-0.2081	0.347419	0.318862	0.184496	-0.0090936	-0.107457	0.187226	0	0	0	0.0533915	-0.0517944	-0.00996752	0	0	0	0	4.44089e-16	0
NA1175V	0.0073962	0.777148	0.193025	1.29423	-0.0360719	1.27898e-13	0.252383	0.0143684	0.0317931	-1.22	0.28127	0	0	0	-0.0338484	0.0301747	2.60532e-14	0	0	0	0	-1.4803e-16	0
RA1120S	0.00542566	0.777149	1.06237	1.0356	1.09097	0.368063	-1.39525	1.42556	-0.00453684	-1.51273	-1.21541	0	0	0	-0.062548	-0.132009	-0.014938	0	0	0	0	0	0
QA1369S	0.00476551	0.777947	0.455242	0.455242	0.460286	-7.37188e-13	-0.543003	0.814272	-0.00482397	-0.672697	-0.183062	0	0	0	-0.00350786	-0.167318	-1.32635e-13	0	0	0	0	3.07162e-15	0
IA1250F	0.811694	0.781731	-0.103443	-1.36185	-0.60305	-0.43128	0.407308	-0.557243	3.45732	-0.210426	0.246806	0	0	0	-0.0603568	0.350855	-0.00205374	0	0	0	0	-4.32987e-15	0
EA1381A	0.0321481	0.782524	0.0999164	1.3998	0.500652	0.0763703	-0.633693	0.619671	-0.0686902	-1.23511	-0.114	0	0	0	0.000950793	-0.361161	0.136654	0	0	0	0	4.44089e-16	0
AA1300S	0.0236301	0.782813	-0.526671	-0.67006	-0.222699	-0.0122339	0.720937	0.506275	0.00583316	0.533837	0.448779	0	0	0	-0.00118447	-0.0394097	0	0	0	0	0	0	0
LA1198H	0.325143	0.783448	0.0137145	-1.57738	-0.0557581	-0.0219938	1.23711	0.886507	-0.000924069	-0.0391001	0.21396	0	0	0	0.0135962	0.0623436	-5.92119e-15	0	0	0	0	0.113714	0
IA1305D	0.0234235	0.783659	3.12639e-13	0.00865089	0.675808	0.271558	-0.598919	1.16628	-0.000958624	-0.48055	-0.185235	0	0	0	-0.00903959	-0.284704	-0.0639358	0	0	0	0	7.40149e-17	0
HA1244A	0.0834917	0.787326	0.15419	0.15419	0.283209	0.175884	-0.677712	0.217731	0.257295	-0.326192	0.3116	0	0	0	-0.053644	-0.380999	0.543957	0	0	0	0	-0.253182	0
NA1353R	0.1182	0.789855	-0.145742	1.61738	-0.161164	-0.0677276	-0.227408	-0.378195	-0.0744888	-0.326428	0.493179	0	0	0	0.0727133	-0.0301903	-0.0122614	0	0	0	0	4.44089e-16	0
IA1378T	0.0291087	0.790011	0.297885	-0.893898	0.71185	0.000507953	-0.474114	1.27957	-0.0718082	-0.0113704	0.0228	0	0	0	-0.0714092	-0.240735	-8.17124e-14	0	0	0	0	4.44089e-16	0
EA1340N	0.0579658	0.791198	0.114641	0.321254	0.24352	-0.0214537	-0.172198	0.362198	-0.00746308	-0.509702	0.304	0	0	0	-0.00873995	-0.0972055	0.165142	0	0	0	0	-1.4803e-16	0
RA1113L	0.1199	0.79163	1.21482	3.1374	1.20718	0.0909649	-3.00749	-0.159062	0.064499	-1.39175	-0.337406	0	0	0	-0.0274748	-0.0496549	-5.71723e-05	0	0	0	0	4.44089e-16	0
EA1242D	0.00946257	0.792819	0.13373	0.00548722	0.53725	0.0932417	-0.614417	0.707805	-0.0263361	-0.310696	0.088803	0	0	0	-0.00100154	-0.382626	0.178846	0	0	0	0	0.000106464	0
RA1275M	0.133347	0.79474	0.876138	2.12401	0.810738	2.73426	-3.47054	-0.587368	-0.0947387	-0.656867	0.0608	0	0	0	-0.892613	-0.449388	-0.109083	0	0	0	0	4.44089e-16	0
IA1378N	0.0465584	0.796005	0.286642	-1.02646	0.556223	0.000519461	-0.274088	1.08608	-0.0333347	0.124419	0.2204	0	0	0	-0.14439	-0.140909	-7.4607e-14	0	0	0	0	4.44089e-16	0
KA1309Y	0.0253194	0.799385	1.78737	1.70876	0.0985636	0.175438	-1.47919	-0.116338	-0.000406469	-1.08527	-0.0788552	0	0	0	-0.0168467	-0.108476	-0.193841	0	0	0	0	4.44089e-16	0
RA1248Q	0.0620712	0.800702	0.98099	-0.401452	0.798787	0.398382	-1.07124	0.632628	-0.348589	-0.275092	0.327121	0	0	0	-0.0677371	-0.0960648	-0.173092	0	0	0	0	0	0
FA1341L	0.0138535	0.802003	0.0394186	1.263	0.374166	-0.351809	-0.460699	0.160572	0.0377097	-0.230773	-0.0275716	0	0	0	-0.00201038	0.0961095	-5.68434e-14	0	0	0	0	2.96059e-16	0
YA1385N	0.0378928	0.802767	-0.395977	0.427737	0.908061	-0.0653418	-0.45359	1.52591	-0.163152	-0.919659	-0.1292	0	0	0	0.0555675	-0.156085	0.0124087	0	0	0	0	-1.4803e-16	0
RA1279E	0.00361652	0.806083	0.945181	0.879	0.536916	0.185845	-0.676095	0.477286	-0.00899687	-1.27219	0	0	0	0	-0.0627455	-0.490259	-0.19812	0	0	0	0	0	0
HA1176L	0.08563	0.809015	0.686318	0.891006	0.104609	-0.0192673	-1.0813	-1.01072	1.08212	0.0904804	0.1368	0	0	0	0.0397852	-0.0472241	-1.13687e-13	0	0	0	0	-0.110818	0
KA1309N	0.00850319	0.809431	1.82991	0.939059	0.818576	0.0952667	-2.3377	1.16729	0.00870889	-1.26407	-0.391867	0	0	0	0.138105	-0.324189	-0.193841	0	0	0	0	2.96059e-16	0
IA1305T	0.00938052	0.811187	0	-0.000172372	0.576267	-0.000120071	-0.351866	1.14698	-0.000418862	-0.407327	-0.160332	0	0	0	0.00817805	-0.240116	0	0	0	0	0	0	0
EA1340C	0.0281523	0.812877	-0.0911041	-0.173387	0.126445	-0.0254286	-0.0747382	0.23917	0.0796073	0.0715951	0.449471	0	0	0	0.052741	-0.0805434	0.158505	0	0	0	0	2.96059e-16	0
EA1340G	0.012188	0.813125	0.15901	0.179476	0.600984	-0.018737	-0.804477	0.690112	-0.0102105	-0.504333	0.3572	0	0	0	-0.00238624	-0.598393	0.166487	0	0	0	0	1.4803e-16	0
LA1165W	1.08241	0.813218	0.0450503	0	-1.11555	-0.0980289	1.56903	-0.938845	0.81562	0.116004	0.417088	0	0	0	0.00285393	-0.0796118	0	0	0	0	0	0	0
QA1238N	0.0174115	0.813929	0.0169319	-5.21065e-14	0.167605	-0.00909639	0.236078	0.44707	-0.000794737	-0.288059	0.2356	0	0	0	0.000709869	-0.0075489	0.00788318	0	0	0	0	1.4803e-16	0
SA1206G	0.287302	0.814128	0.319482	1.41131	0.43407	0.0276322	-0.97815	0.240326	-0.036866	-0.850975	0.266325	0	0	0	-0.014549	-0.237731	-0.00447179	0	0	0	0	1.4803e-16	0
MA1328V	0.0339109	0.815365	-0.0526245	0.0131904	0.521402	0.0185508	-0.137407	0.88071	-0.00331724	-0.336784	-0.253867	0	0	0	0.165512	0.0347309	-1.11259e-12	0	0	0	0	1.4803e-16	0
AA1251C	0.168909	0.815996	-0.0118525	0.390291	-0.515706	0.0783437	0.24318	-0.545768	0.223339	0.683568	0.15434	0	0	0	0.126138	0.0805989	-0.00987698	0	0	0	0	4.44089e-16	0
RA1382C	8.09574e-05	0.817129	-0.0614259	-0.153288	0.417666	-0.0180189	-0.326194	0.633478	-0.0102241	-0.00552016	0.3192	0	0	0	-0.0308284	-0.0758032	0.0522839	0	0	0	0	0	0
LA1165M	0.0907021	0.817321	-0.0203292	0	-0.109396	-0.0132413	0.123658	0.341897	0.0475146	0.299651	0.145932	0	0	0	0.00163533	0.0388147	0	0	0	0	0	0	0
GA1272V	0.0333568	0.817486	0.479094	0.558946	-0.975452	-0.580943	1.9122	-1.16946	0.270083	0.315734	-0.239707	0	0	0	0.0617556	0.709751	0.185232	0	0	0	0	1.85037e-16	0
PA1262K	0.00434875	0.819517	7.30226e-08	-0.0744405	-0.250079	-0.894985	0.882685	-0.175373	4.30529e-07	0.298325	0.860191	0	0	0	0.0297465	0.67443	0.143447	0	0	0	0	-2.22045e-16	0
YA1385S	8.37855e-05	0.821507	-0.486115	0.357965	1.09071	-0.0653418	-0.420708	1.97784	-0.162653	-1.12693	-0.343647	0	0	0	-0.0120208	-0.2608	0.0124087	0	0	0	0	1.4803e-16	0
IA1277Q	0.0355679	0.822852	0.0270764	-0.853165	0.21679	0.00760582	0.13338	0.687008	-0.0224237	0.715863	-0.013822	0	0	0	-0.0754614	-0.228203	0	0	0	0	0	0	0
KA1267R	0.563116	0.825	-0.0433121	0.389322	-0.110124	-0.443949	-0.499558	0.618014	0.811786	-0.0733084	0.0323787	0	0	0	0.123833	-0.0119635	0.0199168	0	0	0	0	2.96059e-16	0
QA1177S	0.0122573	0.825255	0.0597879	1.28534	0.62599	0.0245537	-0.615824	0.810688	-0.00225828	-1.01737	-0.3344	0	0	0	-0.00122686	-0.124925	0	0	0	0	0	-0.0100247	0
KA1309G	0.0176495	0.825423	1.83044	1.78511	1.90564	0.159986	-4.36123	2.28247	-0.00904527	-2.01764	-0.522818	0	0	0	-0.0336474	-0.738073	-0.193841	0	0	0	0	4.44089e-16	0
QA1159V	0.0107285	0.827227	0.0145133	1.61468	0.348419	-0.0293996	-0.423282	0.395769	-0.00211313	-1.12654	0.038	0	0	0	-0.0028215	-0.0391975	0	0	0	0	0	0	0
EA1371V	0.011521	0.827501	0.715233	0.734719	0.214672	0.00615246	-0.360357	0.297012	0.0223184	-0.827395	-0.0303303	0	0	0	0.00360201	-0.000264692	0.0518741	0	0	0	0	-3.70074e-16	0
RA1181E	0.0145893	0.828162	0.0282814	2.8357e-07	0.430096	0.558858	-0.464958	0.534777	-0.002044	-0.375448	0.0303999	0	0	0	-0.0437298	-0.00817652	0.13193	0	0	0	0	-3.70074e-17	0
EA1371S	0.0283194	0.829712	0.791642	0.743598	0.477678	0.00677742	-0.612593	0.747426	-0.000216156	-0.935308	-0.430064	0	0	0	-0.0148721	-0.237973	0.0556449	0	0	0	0	-1.4803e-16	0
EA1371H	0.0234961	0.831565	0.762391	0.73716	0.302483	-0.000548861	-0.564112	0.410779	0.0228859	-0.910216	-0.0204491	0	0	0	-0.0184154	-0.0987206	0.0608259	0	0	0	0	0.0487825	0
IA1170L	0.459447	0.832494	0.0228471	-0.00232061	-0.00862802	0.00392975	0.0838743	0.0267726	0.970035	0.0152969	-0.0434334	0	0	0	-0.234582	0.0430345	-0.00129811	0	0	0	0	4.44089e-16	0
MA1302Q	0.0404873	0.834416	-0.358294	-0.370147	0.357515	-1.76155e-12	0.220715	1.00066	0.0134035	0.106032	-0.127006	0	0	0	-0.0066076	-0.187513	-2.48394e-12	0	0	0	0	-0.00185245	0
EA1167A	0.0561388	0.834548	0.999778	1.29517	1.08295	0.30847	-2.5341	1.0604	-0.00434357	-1.51175	-0.114	0	0	0	-0.102549	-0.280771	0.354522	0	0	0	0	0	0
IA1378W	0.0490105	0.835087	0.057429	0.00234609	0.00603072	-0.0268911	0.139589	0.268969	0.0218269	0.0477101	0.328764	0	0	0	-0.0195608	-0.128816	0.00887444	0	0	0	0	4.44089e-16	0
QA1177D	0.0494062	0.835354	0.245674	1.27056	0.626474	0.00263338	-0.683827	0.647172	-0.0422067	-1.03151	-0.1976	0	0	0	-0.00242546	-0.107854	0.0123873	0	0	0	0	-0.0119739	0
EA1161H	0.310616	0.8356	-0.0273653	-0.11082	-0.591639	0.374441	0.815622	-0.543381	0.0220925	0.146037	0.384299	0	0	0	0.00321669	-0.00299768	0.29949	0	0	0	0	0.063608	0
VA1135Y	0.19353	0.835882	0.378721	0.328314	-0.14479	0.0079693	0.0958389	0.165291	0.0403497	0.0404085	-0.150349	0	0	0	0.0664914	0.0209106	0.00763729	0	0	0	0	2.96059e-16	0
EA1132H	0.424221	0.836142	0.00705553	0.747964	-0.246843	0.223684	0.220807	0.141303	0.20552	-1.11176	0.299608	0	0	0	0.227933	0.0450556	-1.19608e-13	0	0	0	0	0.120871	0
VA1265Y	0.0125371	0.838167	0.011348	0.0198304	-0.174072	-0.246703	0.387165	0.0162148	-0.000349566	0.272544	0.553174	0	0	0	-0.000985676	-0.00360099	9.82917e-14	0	0	0	0	-1.40628e-15	0
AA1251G	2.83585e-13	0.839374	0.0777791	0.0180648	0.793491	0.0119824	-0.940989	1.2128	-0.366754	-0.0531228	0.0948495	0	0	0	-0.00872666	-0.251667	0	0	0	0	0	0	0
LA1145F	0.024404	0.841378	0.0169019	0	0.220056	0	-0.110505	0.584649	0.00438713	-0.0805009	0.197246	0	0	0	0.00914354	0	0	0	0	0	0	0	0
TA1258C	0.0027671	0.843511	0.39688	0.39688	-0.192579	0.0635981	-0.711648	-0.530398	0.523946	0.175948	0.391304	0	0	0	0.329581	0.0779588	-8.70415e-14	0	0	0	0	4.44089e-16	0
SA1186L	0.361721	0.843653	1.85726	2.10827	0.170063	-0.0135024	-2.4771	-2.37044	1.2746	0.0172792	0.179868	0	0	0	0.0973564	0.491679	-7.81597e-14	0	0	0	0	4.44089e-16	0
EA1167W	1.76267	0.843748	0.895308	1.28535	-1.65365	0.343872	0.0408003	-3.09268	1.94672	-0.255292	0.545248	0	0	0	0.443344	0.1726	0.344738	0	0	0	0	4.44089e-16	0
VA1265C	5.90256e-05	0.84555	-1.93552e-11	0	0.0696021	0.0228665	-0.371024	0.369692	-0.000212723	0.192606	0.562882	0	0	0	-0.000860998	-0.000383652	0	0	0	0	0	0	0
FA1207Y	0.0123836	0.845757	0.00662048	3.31587e-14	-0.217843	-0.0189769	0.852188	0.117886	0.0610616	0.0984275	0.0253813	0	0	0	-0.0786883	-0.00208448	-0.000300488	0	0	0	0	-1.85037e-16	0
RA1192Q	0.0567767	0.845975	0.178505	0.635889	0.237407	0.798226	-0.212178	0.154791	0.0505605	-0.97017	0.154857	0	0	0	-0.065741	-0.0159916	-0.116171	0	0	0	0	0	0
YA1327T	0.0663318	0.846031	-0.301394	1.59975	0.542628	-0.122027	-0.581007	0.715496	-0.481761	-0.658113	0.120022	0	0	0	0.0204501	-0.156573	-0.00800972	0	0	0	0	2.96059e-16	0
EA1158M	0.108391	0.847203	0.679301	1.04645	-0.371131	-0.219003	0.00703682	-0.751388	-0.0198877	-0.478182	0.19	0	0	0	0.0405367	0.14969	0.723472	0	0	0	0	0	0
IA1171V	0.0071058	0.847467	0.0221115	3.78956e-14	0.553431	-0.00511117	-0.223451	1.09977	-0.00184764	-0.612	0.0228038	0	0	0	-0.00823891	-0.0664181	2.66454e-14	0	0	0	0	-1.4803e-16	0
RA1209C	0.172518	0.848477	0.769269	0.756626	0.485807	-0.290022	-0.953922	0.527245	-0.0440237	-0.827301	0.300936	0	0	0	-0.0574748	-0.117503	0.181339	0	0	0	0	2.96059e-16	0
RA1181H	0.0120387	0.849985	0.0174192	-1.71075	0.0728261	0.161622	1.08665	0.55114	0.0307996	0.205292	0.26713	0	0	0	0.048793	-0.0876823	0.0555512	0	0	0	0	0.0635103	0
RA1181C	0.00431708	0.850355	0.0159474	0.00146025	0.497364	0.440393	-0.638864	0.683918	-0.0175265	-0.339845	0.1748	0	0	0	-0.0298682	-0.0198221	0.0625752	0	0	0	0	0	0
QA1369G	0.00846401	0.850714	0.449964	0.437295	0.804757	0.00970422	-1.11543	1.11127	-0.0061129	-0.892428	0.0539726	0	0	0	-0.00306962	-0.40336	0.000790263	0	0	0	0	1.07322e-15	0
DA1232H	0.0716847	0.85082	0.217224	1.8576	-0.876718	0.453529	-0.280084	-1.25946	0.0795439	0.251439	0.255188	0	0	0	0.000990537	0.177217	0.0607204	0	0	0	0	0.0908514	0
RA1209H	0.0164639	0.855336	0.0124094	-0.00987174	0.284413	0.0991426	-0.183662	0.361481	-0.00150615	-0.244987	0.266	0	0	0	-0.0772839	-0.0884047	0.0960188	0	0	0	0	0.253182	0
KA1150Q	0.0497083	0.85571	0.011745	-6.15804e-14	0.151045	0.333401	-0.00914594	0.477094	-0.0127204	-0.0858818	0.0497518	0	0	0	-0.0134047	0.00127101	-0.0461738	0	0	0	0	1.4803e-16	0
FA1306L	0.00416631	0.856453	0	-0.00389324	0.467738	-0.164342	-0.0315311	0.573029	-0.108813	0.104934	-0.031539	0	0	0	0.0475103	-0.121925	0.00336049	0	0	0	0	0	0
RA1279V	0.00361903	0.857327	0.945026	0.879	0.571385	0.182307	-0.706103	0.571628	-0.29708	-1.28891	0	0	0	0	0.105768	-0.513058	-0.105697	0	0	0	0	0	0
EA1210G	0.014779	0.857902	0.13717	1.65767	0.686072	0.335805	-0.884992	0.787358	-0.115243	-1.90814	0.313363	0	0	0	-0.0185446	-0.478057	-0.13261	0	0	0	0	4.44089e-16	0
TA1310N	0.0573893	0.858407	0.542065	-1.00542	-0.18375	-0.0275512	0.955181	0.237018	0.0261537	0.169661	0.147212	0	0	0	0.0219398	0.136016	-0.0241007	0	0	0	0	4.07082e-16	0
EA1303G	0.02481	0.860412	0.0289505	6.27048e-05	0.629004	-0.0778772	-0.354808	1.15181	0.0107114	-0.471628	-0.0137887	0	0	0	-0.0169031	-0.416035	-0.0230392	0	0	0	0	-0.00207799	0
LA1256R	0.173683	0.861362	-0.73655	-0.725947	-0.669414	-0.435013	1.80722	0.269719	-0.00576685	1.00427	0.154415	0	0	0	0.115019	-0.0359373	0.0834077	0	0	0	0	4.44089e-16	0
LA1162R	0.0464942	0.863541	-0.819183	-0.878662	-0.0955539	-0.0953138	0.680053	0.389529	-0.0167435	0.989518	0.505277	0	0	0	0.0659493	-0.182418	0.138669	0	0	0	0	0	0
SA1344W	0.0435676	0.863699	0.5816	0.680291	-0.318159	2.3744e-13	0.595495	-0.358488	-0.863437	-0.0582889	0.671702	0	0	0	-0.0720882	0.0957161	5.03301e-14	0	0	0	0	0.00507181	0
KA1309T	0.0168693	0.864815	1.83044	0.196204	0.953529	0.0735377	-2.39582	1.30294	0.920092	-1.45419	-0.388196	0	0	0	0.0201111	-0.419999	-0.193841	0	0	0	0	0	0
IA1171K	0.0760172	0.864917	-0.809553	-0.879	-0.192509	-0.796914	2.19967	0.383931	0.00724872	0.936657	0.00924673	0	0	0	-0.00227951	0.0502541	0.00842155	0	0	0	0	-1.4803e-16	0
TA1258E	0.0194979	0.867215	0.5341	0.554776	0.185773	0.0867773	-0.39481	0.0877771	0.00897467	-0.0370657	-0.141115	0	0	0	-0.017627	0.0604111	-0.000344431	0	0	0	0	2.96059e-16	0
VA1135F	0.0943003	0.868244	0.227056	0.16212	-0.079031	0.0180965	-0.0244512	0.17745	0.173529	0.164054	-0.0827079	0	0	0	0.124898	-0.0127884	0.0072303	0	0	0	0	2.96059e-16	0
TA1117G	5.35925e-14	0.868893	0.00744005	0	0.543899	0	-0.848835	0.652359	-5.77864e-07	-0.294083	0.877362	0	0	0	-0.0692491	-0.0980971	0	0	0	0	0	0	0
RA1181V	0.00433754	0.869071	-0.0299335	-0.0237625	0.429341	0.329953	-0.0766495	0.677241	-0.0116142	-0.492615	0.0487093	0	0	0	-0.0440201	-0.0411774	0.0624211	0	0	0	0	-3.70074e-17	0
RA1264V	0.0229461	0.869242	1.02314	1.54185	1.25488	0.734416	-2.42968	0.361886	0.541831	-1.33556	-0.631831	0	0	0	0.00309066	0.05938	-0.194777	0	0	0	0	-4.44089e-16	0
VA1111K	0.0472503	0.869962	0.0885517	-0.113487	0.266773	-0.03498	-0.21551	0.565142	0.0212724	0.373397	-0.0516166	0	0	0	-0.013769	-0.148604	-0.0158105	0	0	0	0	4.44089e-16	0
YA1385V	0.00208808	0.87153	0.114927	0.989465	0.867432	-0.0653418	-0.656962	1.25208	-0.158325	-1.27503	-0.249949	0	0	0	0.0408245	-0.193241	0.0124087	0	0	0	0	2.96059e-16	0
KA1150H	0.0097867	0.871911	0.0117268	2.36848e-14	-0.00851573	0.318109	0.180804	0.302083	-0.0169017	-0.103799	0.1748	0	0	0	-0.00359155	-9.4739e-15	-0.0462026	0	0	0	0	0.0633982	0
YA1385T	0.00167374	0.874007	-0.493794	0.404433	0.792647	-0.0653418	-0.0816125	1.43634	0.183986	-1.05937	-0.244064	0	0	0	-0.011624	-0.146952	0.0124087	0	0	0	0	0	0
LA1190R	0.003215	0.874019	0.00736307	-1.23161e-13	0.360529	-0.151337	-0.299064	0.71806	-0.020955	0.0516871	0.0807016	0	0	0	0.0646071	-0.0560854	0.0624275	0	0	0	0	4.44089e-16	0
QA1336H	0.0121303	0.874079	0.610979	0.304687	0.273091	3.77772e-13	-0.402517	0.255473	-0.00345244	-0.531212	0.3268	0	0	0	-0.00855239	-0.200337	9.11863e-14	0	0	0	0	0.0487825	0
AA1230T	0.0058286	0.874682	-0.695528	-0.683261	-0.594495	0	0.980797	-0.648626	1.61123	0.528455	0.2204	0	0	0	0.155711	0.0911614	0	0	0	0	0	0	0
QA1159C	0.0481693	0.877913	0.0990621	1.59696	0.391616	-0.0539195	-0.834492	0.354342	-0.00814445	-1.04663	0.38	0	0	0	-0.00522498	-0.261486	0.00435001	0	0	0	0	1.4803e-16	0
RA1253V	0.0878531	0.878333	-0.036911	2.08013	0.105021	0.901417	-0.417053	-0.256686	0.0230273	-1.27734	0.109348	0	0	0	-0.121292	0.0749947	-0.231331	0	0	0	0	-1.85037e-16	0
TA1363S	0.00330374	0.87842	0.0753917	0.0720254	0.408727	9.82917e-14	-0.295589	0.811657	-0.040242	-0.0489388	-0.1064	0	0	0	0.00178908	-0.136602	1.95399e-13	0	0	0	0	-1.4803e-16	0
EA1371N	0.00529258	0.880465	0.738579	0.734719	0.360897	0.00577879	-0.511407	0.532749	0.0223184	-0.913235	-0.121622	0	0	0	-0.0201873	-0.137061	0.0518741	0	0	0	0	-1.4803e-16	0
VA1135W	0.327761	0.881167	0.510451	0.504547	-0.493898	-0.00517795	0.379674	-0.405349	0.359505	0.159596	-0.239824	0	0	0	0.0957092	-0.0202523	0.0159343	0	0	0	0	2.96059e-16	0
MA1328T	0.0417404	0.882751	-0.311269	-0.0300637	0.880955	0.30456	-0.706775	1.48281	-0.0452914	-0.365921	-0.397021	0	0	0	0.0649789	0.0162567	0.00579197	0	0	0	0	1.4803e-16	0
LA1256K	0.113961	0.883454	0.05372	-1.42109e-13	0.304514	-0.33675	0.0338929	0.778992	-0.0175602	-0.113762	0.071368	0	0	0	0.0152738	-0.0510905	0.0937664	0	0	0	0	4.44089e-16	0
FA1271Y	0.0156249	0.885112	-0.00955691	-0.000127549	-0.19132	-0.0102057	0.915743	0.170366	-0.115004	0.0859841	-9.09495e-13	0	0	0	0.0392324	-0.00911703	5.38828e-14	0	0	0	0	5.84717e-15	0
IA1246L	0.00861775	0.885256	0.0975027	0	0.387819	0.00568044	-0.240357	0.730648	-0.131913	-0.162256	0.19123	0	0	0	0.0069028	-0.178125	0	0	0	0	0	0	0
RA1279W	0.000779986	0.885612	0.882733	0.879	0.0588589	0.186888	0.106651	-0.0269322	0.0176475	-1.05459	0	0	0	0	-0.0589461	0.023821	-0.105697	0	0	0	0	0	0
VA1265N	0.327002	0.885758	0.0125894	-1.09543	0.287064	0.0505846	-0.0242064	0.754292	-0.00147027	0.184042	0.696304	0	0	0	0.0219847	-0.0257367	0	0	0	0	0	0	0
LA1162E	0.0180942	0.885822	0.084839	0	0.419873	0.146168	-0.137861	0.840483	-0.00409669	-0.219544	-0.012616	0	0	0	-0.00911152	-0.172119	-0.222311	0	0	0	0	0	0
AA1234C	0.421701	0.885857	-0.0884694	-0.089425	-0.484947	-0.011259	0.0692503	-0.437716	0.37071	0.977881	0.5624	0	0	0	0.0117544	0.0455161	0.00567623	0	0	0	0	2.96059e-16	0
VA1293W	0.059476	0.886151	0.0584591	-1.23161e-13	-0.753315	-3.69482e-13	0.738492	-0.758344	0.882752	0.667292	0.317343	0	0	0	-0.266528	-0.0398595	-7.81597e-14	0	0	0	0	4.44089e-16	0
NA1243W	0.0692376	0.886195	0.324544	1.19215	-0.642601	0.0155094	0.0227079	-1.31673	0.190114	0.203	0.764115	0	0	0	0.143749	0.0468167	-0.0110688	0	0	0	0	0.000707491	0
HA1368C	0.000390103	0.886565	-0.0305014	1.39906	0.645905	0.0015668	-1.16211	0.643388	-0.0107197	-0.507004	-0.0345712	0	0	0	-0.00138323	-0.223661	-1.49806e-13	0	0	0	0	-0.0570629	0
LA1118I	0.0074994	0.889139	-0.0360618	-4.26326e-14	-0.134954	-1.29082e-13	0.258145	-0.152913	0.789038	0.0731424	0.061839	0	0	0	0.0309026	0.0946677	-2.60532e-14	0	0	0	0	1.4803e-16	0
LA1145Y	0.331796	0.889194	0.0019281	3.78956e-14	0.210283	1.3145e-13	0.00717698	0.642118	-0.0136946	-0.123788	0.133241	0	0	0	0.0319291	9.4739e-15	2.60532e-14	0	0	0	0	-1.4803e-16	0
CA1354A	0.00324274	0.89075	0.118828	0.168232	0.776018	0	-0.122756	1.02165	0.0405771	-0.957866	-0.152992	0	0	0	-0.000945106	-0.0156756	-5.92119e-16	0	0	0	0	0	0
CA1255H	0.00189358	0.891174	-0.0393594	0	-1.28437	1.17832e-13	2.91285	-1.666	0.640509	-0.0567756	0.215162	0	0	0	0.00655436	0.233272	-1.53951e-14	0	0	0	0	0.162608	0
SA1344C	0.040295	0.891287	0.671613	0.653938	0.139712	1.1724e-13	-0.267627	0.121307	-0.441371	-0.364372	0.420902	0	0	0	-0.0453511	-0.14655	2.60532e-14	0	0	0	0	0.00253591	0
SA1206T	0.322316	0.892024	-0.0899418	0.129174	-0.303422	-0.331883	1.00023	-0.361076	0.897436	-0.096177	0.0365519	0	0	0	0.0172613	-0.0362912	-0.00612556	0	0	0	0	1.4803e-16	0
EA1158Q	0.00623632	0.892765	0.265013	0.265013	0.0462213	-0.212903	-0.113951	0.0870774	-0.0100139	-0.249996	0.0744811	0	0	0	0.0238081	0.00579396	0.718014	0	0	0	0	-4.44089e-16	0
PA1292F	0.0673878	0.893989	-0.00173035	0.381415	-1.02746	-0.567679	1.89694	-0.912485	0.108747	0.609539	0.415932	0	0	0	-0.00601202	0.645279	-0.00322294	0	0	0	0	2.96059e-16	0
QA1134S	0.0150431	0.895852	-0.0868105	-0.115629	0.569767	0	-0.115728	1.25456	-0.0252777	-0.524041	-0.0641977	0	0	0	0.00320682	1.89478e-14	0	0	0	0	0	0	0
GA1123Q	0.0602379	0.897352	-0.548163	-0.559426	-0.15727	5.92119e-16	0.291823	-0.17766	1.36687	0.585091	-0.00658793	0	0	0	0.102672	0.04449	0	0	0	0	0	0	0
IA1119R	0.124156	0.898709	0.00964638	-0.52711	0.380827	-0.710844	0.248903	1.14916	0.00335832	0.0284201	0.305066	0	0	0	0.01128	-0.137311	-2.83033e-13	0	0	0	0	4.44089e-16	0
HA1368G	0.000297692	0.901366	0.0400073	1.71457	1.11189	0.00352455	-1.84579	1.06201	-0.0146003	-0.893365	-0.20806	0	0	0	-0.0117582	-0.381201	-1.49806e-13	0	0	0	0	-0.0570629	0
FA1174M	0.0517103	0.903196	0	0	0.205959	-0.0989203	-0.0843921	0.350793	-0.0268542	0.527765	-0.00499591	0	0	0	0.00519756	-0.0617284	0.0286436	0	0	0	0	0	0
SA1172T	0.00368161	0.904057	0.215092	0.168099	-0.218046	-6.02777e-13	0.612916	-0.499521	0.00886209	0.0559665	0.146276	0	0	0	0.414412	0.082854	0	0	0	0	0	0	0
NA1375G	0.0288468	0.905166	0.907784	0.744734	0.9472	-0.000203209	-1.62331	1.0269	-0.0135047	-0.877667	-0.135775	0	0	0	-0.0808216	-0.46287	0.00983228	0	0	0	0	4.44089e-16	0
KA1352A	0.0122457	0.905233	-9.4739e-15	1.75422	0.642036	0.0399493	-0.802395	0.889096	-0.217419	-1.16639	-0.23999	0	0	0	-0.000572361	-0.0201888	0.00669846	0	0	0	0	0	0
EA1154I	0.0263792	0.90613	0.829911	0.829911	-0.0382414	-0.00947128	-0.177203	-0.202023	0.0198952	-0.698298	0.312703	0	0	0	0.0184844	-0.00384526	0.0204612	0	0	0	0	4.44089e-16	0
AA1230S	0.00126271	0.906546	-0.666645	-0.632884	-0.15948	0	0.866586	0.543839	0.194917	0.542225	0.1976	0	0	0	0.0203887	0.0170495	0	0	0	0	0	0	0
RA1181S	0.0188231	0.907538	0.0585804	0.00146015	0.774483	0.446169	-0.792752	1.17029	-0.0185371	-0.555916	-0.19319	0	0	0	-0.0456265	-0.0725411	0.0625752	0	0	0	0	0	0
MA1328Q	0.284131	0.907794	-0.164612	-0.737353	0.594294	0.000356695	-0.0867031	1.11677	-0.0144624	0.121129	0.014854	0	0	0	0.0635208	0.00444879	0	0	0	0	0	0	0
QA1177N	0.0124448	0.908183	0.0386497	1.28745	0.515218	0.0235997	-0.53055	0.536771	-0.00102159	-1.00882	0.0456	0	0	0	0.00646369	-0.0859815	0	0	0	0	0	-0.00516941	0
RA1181P	0.199852	0.910801	1.46637	2.04765	1.22467	1.14942	-3.42694	0.725768	-0.208732	-1.57531	-0.4941	0	0	0	-0.0899221	-0.0958254	0.0919294	0	0	0	0	4.44089e-16	0
QA1369T	0.0262919	0.911831	0.498011	0.487194	0.273089	0.00479092	-0.199285	0.428954	0.00122086	-0.602752	-0.374686	0	0	0	0.393396	-0.124647	0.00189866	0	0	0	0	3.70074e-16	0
DA1163I	0.116548	0.913966	-0.613845	1.03223	-0.72639	-0.132003	-0.996044	-1.82156	3.75749	0.00207584	-0.045161	0	0	0	0.087788	0.0810714	0.369375	0	0	0	0	4.44089e-16	0
AA1222V	0.000360347	0.914432	0	0	-0.294694	-0.00879541	0.928905	-0.272337	1.00943	0.162403	-0.610875	0	0	0	0.000393472	0.245224	0	0	0	0	0	0	0
PA1262A	5.35925e-14	0.916091	0	0	0.0284821	-0.0254993	0.131573	0.0758931	4.31605e-07	-3.3657e-10	0.679936	0	0	0	0.0257055	0.672587	0	0	0	0	0	0	0
LA1162V	0.00173461	0.916686	0.0450831	0	0.250516	-0.000221353	0.0963922	0.567507	-0.00189369	-0.125161	0.0892146	0	0	0	-0.0047508	-0.0469924	0	0	0	0	0	0	0
MA1296K	0.0248911	0.92053	-0.998521	-2.41705	0.126869	-0.874211	3.50753	1.12627	0.10625	0.356635	-0.0702084	0	0	0	-0.113876	0.435547	0.170832	0	0	0	0	2.22045e-16	0
RA1248I	0.167043	0.921766	1.00977	0.878695	0.774751	0.43018	-1.65088	-0.265371	-0.352337	-1.0583	0.362624	0	0	0	0.9688	-0.047147	-0.176159	0	0	0	0	4.44089e-16	0
AA1148T	0.357928	0.923479	-0.164036	-0.133174	-0.741423	0	1.18738	-0.939466	1.39865	0.673582	-0.624007	0	0	0	0.265967	0.000209832	0	0	0	0	0	0	0
KA1173G	0.0934826	0.923886	0.542739	0.483752	1.34409	0.0516792	-1.80182	1.79741	-0.015653	-1.08423	-0.34379	0	0	0	-0.243882	-0.577344	0.193602	0	0	0	0	0	0
CA1182N	0.0304588	0.928827	-0.528108	-0.497934	-0.324305	-1.77636e-15	1.7742	0.196448	0.0163779	-0.174496	0.470568	0	0	0	-0.00392685	0.0976265	0	0	0	0	0	0	0
QA1238T	0.0104622	0.928896	0.0411205	-0.352385	0.145533	-0.00223805	0.441771	0.498726	0.14284	-0.22526	0.038	0	0	0	0.200788	-0.114285	2.72375e-14	0	0	0	0	-1.4803e-16	0
TA1312S	0.00624197	0.929043	-0.1673	-0.198221	0.526668	0.000319395	-0.412272	1.29511	-0.022163	0.00186602	-0.0320522	0	0	0	-0.0629121	-0.00845526	-3.61193e-14	0	0	0	0	-1.4803e-16	0
EA1210V	0.0136268	0.93077	-0.0245652	1.66627	-0.185051	0.347833	0.289162	-0.282881	0.108126	-1.50241	0.427422	0	0	0	0.216858	0.211024	-0.129992	0	0	0	0	4.44089e-16	0
EA1371G	0.00374601	0.93089	0.784823	0.724533	0.591644	-0.00110268	-0.873319	0.824389	-0.000688728	-0.944363	-0.219077	0	0	0	-0.0129663	-0.461141	0.0570176	0	0	0	0	4.44089e-16	0
QA1367D	0.0579727	0.932973	0.60592	-1.07276	0.216623	0.228044	0.590102	0.384645	0.095223	0.0588138	-0.296428	0	0	0	-0.0230378	-0.167968	0.145891	0	0	0	0	-6.60089e-05	0
IA1305H	0.0107447	0.933389	-0.00118854	0.0184998	0.370931	0.0148625	-0.183675	0.824694	0.00452271	-0.345503	0.210935	0	0	0	-0.0164927	-0.260327	-0.0129795	0	0	0	0	0.0487825	0
SA1314G	0.000116814	0.93468	0.677874	0.645801	0.913225	-8.56171e-05	-1.51965	0.697057	-0.020661	-0.529654	0.0888378	0	0	0	-0.0180665	-0.446886	0	0	0	0	0	0	0
VA1342D	0.0218398	0.935056	0.0073804	-1.32183	0.220719	-1.61364	2.15969	1.21042	0.0398412	0.0532992	0.282166	0	0	0	0.0250625	-0.0780328	-0.12806	0	0	0	0	0	0
HA1176K	0.0342538	0.935537	0.65149	0.849479	0.514178	-0.101391	-1.18803	0.00699932	0.162742	0.150643	0.0076	0	0	0	0.00228721	-0.112067	-0.00970557	0	0	0	0	-0.110757	0
KA1352H	0.0853365	0.936971	0	1.39806	0.379156	0.0399493	-0.441006	0.609487	-0.187042	-0.867546	-0.0502795	0	0	0	0.000710014	-0.0285569	0.00669846	0	0	0	0	0.0487825	0
AA1251V	0.253153	0.937631	-0.0287746	0.975609	-1.1372	0.219958	1.01258	-2.00557	1.28157	-0.0900987	0.309305	0	0	0	0.430019	0.174102	-0.0297753	0	0	0	0	4.44089e-16	0
MA1328H	0.25163	0.938324	0.0239609	-0.541857	0.498654	-0.00299038	0.0516544	1.05196	-0.0148182	-0.0872665	-0.107369	0	0	0	0.00965155	-0.00421485	-1.93623e-13	0	0	0	0	0.0567475	0
EA1337T	0.00515191	0.940368	0.850245	-0.142261	0.193509	0.0815831	-0.15784	0.297657	0.000367919	-0.690434	0.0709879	0	0	0	0.0057732	-0.0212806	0.430779	0	0	0	0	2.96059e-16	0
VA1180L	0.0270258	0.942895	0.00770876	-0.0220102	-0.630184	-0.132897	0.349621	-1.24534	1.34186	0.679228	0.136328	0	0	0	0.0590266	-0.0493535	-0.000442911	0	0	0	0	4.44089e-16	0
LA1190N	0.000531115	0.943512	-0.274036	-0.270792	0.520146	0.00038434	-0.272982	1.19626	-0.0241304	-0.070173	-0.00919853	0	0	0	0.148034	-0.0703107	-7.93439e-14	0	0	0	0	4.44089e-16	0
SA1314T	0.00155648	0.946576	0.0243154	-0.00176521	-0.532736	0.000401858	0.791287	-1.15653	1.71729	-0.00855975	0.0999287	0	0	0	0.0129457	0.180942	0	0	0	0	0	0	0
RA1192Y	0.0096968	0.946825	0.687802	1.10907	-0.233222	0.679167	-0.438764	-0.977918	1.35679	-1.29322	0.140818	0	0	0	-0.0125554	-0.0315628	-0.0711339	0	0	0	0	4.44089e-16	0
HA1228D	0.31274	0.947821	0.697254	0.443124	0.37775	-0.0173691	-0.272176	0.381403	0.0232881	-0.141928	-0.254397	0	0	0	0.0268038	-0.0827732	-0.22366	0	0	0	0	-0.092272	0
GA1346L	0.398254	0.947969	-0.134132	-0.105861	-0.60557	-0.43871	1.04947	-0.865651	1.37339	0.884534	-0.208202	0	0	0	0.0253136	0.510406	-0.0266182	0	0	0	0	4.44089e-16	0
EA1129A	0.0174217	0.949312	-0.0510308	1.62363	0.122297	0.198559	-0.253351	0.100443	-0.00564566	-0.917418	0.16318	0	0	0	-0.0313518	-0.0491542	-7.75676e-14	0	0	0	0	4.44089e-16	0
RA1248V	0.0798803	0.949454	1.03389	0.876936	0.980109	0.449053	-1.90688	0.0443737	-0.0294713	-1.63968	0.317339	0	0	0	0.99909	-0.159319	-0.175306	0	0	0	0	4.44089e-16	0
IA1378S	0.0261762	0.950299	0.2395	-0.99125	0.798608	0.000254449	-0.505691	1.61711	-0.0600235	-0.0770922	1.2695e-12	0	0	0	-0.0733798	-0.179265	0.00225946	0	0	0	0	4.44089e-16	0
CA1182V	0.120782	0.950452	-0.0703441	-2.36848e-14	-0.286044	-2.8425e-09	0.511537	-0.847603	1.1685	-0.384342	0.261887	0	0	0	0.596864	0.183089	-1.77636e-15	0	0	0	0	7.40149e-17	0
EA1129H	0.0475773	0.951692	-0.032118	0.861848	0.0267279	0.195371	0.0817628	0.148232	-0.0336387	-0.36222	0.0251866	0	0	0	-0.00824286	-0.0151812	-7.51991e-14	0	0	0	0	0.0487825	0
DA1276C	0.0548459	0.953312	-0.0923701	0.999864	0.0985038	0.142844	-0.890903	0.0197057	0.000583781	-0.237062	0.456	0	0	0	-0.0791482	-0.0359436	0.535294	0	0	0	0	2.96059e-16	0
GA1346I	0.270137	0.954084	-0.123689	0.00777809	-0.738242	-0.406316	1.13341	-1.08013	1.37062	0.893113	-0.148578	0	0	0	0.0677936	0.6099	-0.0216721	0	0	0	0	4.44089e-16	0
TA1363W	0.0143727	0.954152	0.0764779	2.3465	-0.351665	-0.217037	-0.239607	-0.694973	-0.0092387	-0.85247	0.442613	0	0	0	-0.0169981	-0.231733	0.470548	0	0	0	0	1.12873e-14	0
LA1198I	0.0235764	0.954671	0.00891018	0	0.19236	0.010732	-0.0361248	0.457856	-0.0401169	-0.238367	-0.102429	0	0	0	0.701851	0.0228749	0	0	0	0	0	0	0
MA1166Y	0.106491	0.955449	-0.0166987	-2.13163e-13	0.00674124	0.0234709	0.725581	0.454208	0.0283891	-0.411673	0.163223	0	0	0	-0.0178529	0.0176023	5.94391e-05	0	0	0	0	4.44089e-16	0
YA1278R	0.056438	0.956097	0.617527	0.587206	0.642908	0.254078	-0.465495	0.861671	0.0797329	-0.601282	-1.03596	0	0	0	0.0673416	0.0485014	-0.0516284	0	0	0	0	1.4803e-16	0
TA1310A	9.28249e-14	0.958006	0.606787	0.643162	0.911773	0.0216406	-1.36679	0.994115	0.0599349	-0.555003	-0.318715	0	0	0	-0.038899	-0.190089	0	0	0	0	0	0	0
LA1190V	0.000512504	0.95824	0.0285118	0	0.708657	0.0102891	-0.524427	1.31707	-0.00446674	-0.451861	-0.17564	0	0	0	0.0501083	-0.0879234	0	0	0	0	0	0	0
RA1192A	0.0272653	0.958634	0.677469	1.10148	1.29883	0.816021	-1.55883	1.51964	-0.00740656	-2.40014	-0.287557	0	0	0	-0.0735095	-0.213917	-0.127358	0	0	0	0	4.44089e-16	0
EA1241H	0.189654	0.959424	0.88084	0.670279	0.202814	0.288593	-0.785089	0.154469	-0.522481	-0.679787	0.305189	0	0	0	0.0232222	0.0494065	0.236326	0	0	0	0	0.185049	0
HA1368V	0.0037994	0.961842	0.313488	0.980298	0.525644	0.00398584	-1.3583	0.0417422	0.926996	-0.226932	-0.29117	0	0	0	0.10823	-0.0837846	-7.12319e-13	0	0	0	0	-0.0621348	0
VA1185L	0.495481	0.963589	-0.0195649	0.00620421	-0.367096	0.0192822	-0.304291	-0.984203	1.82394	0.570647	0.172522	0	0	0	0.0461491	0.0212386	-2.72375e-14	0	0	0	0	1.4803e-16	0
MA1328R	0.10882	0.965482	-0.0489263	-0.0237957	0.327456	0.134436	-0.0192431	0.787131	-0.00671775	-0.235519	-0.126156	0	0	0	0.0804742	0.0104642	0.0963423	0	0	0	0	2.96059e-16	0
RA1264Q	0.0299807	0.966338	0.38867	0.913831	0.843601	0.715828	-1.57953	0.525272	-0.0225423	-0.219136	-0.338377	0	0	0	-0.066505	0.0617169	-0.194777	0	0	0	0	-2.96059e-16	0
LA1190H	0.0760525	0.966866	-0.227259	-0.225631	0.463692	-0.021493	-0.19641	1.19179	-0.0177951	-0.0923583	-0.0457763	0	0	0	0.0803256	-0.0644655	-5.50671e-14	0	0	0	0	0.0577775	0
MA1273Y	0.302635	0.967328	-0.219673	0.22861	-0.654265	-0.177568	0.943211	-0.653167	1.22109	-0.0446308	0.186471	0	0	0	0.119664	0.151995	0.0175867	0	0	0	0	2.96059e-16	0
NA1254L	0.17708	0.96991	0.52709	3.69859	-1.16425	-0.225996	0.543134	-2.47409	0.0768342	-0.244585	0.187546	0	0	0	0.0833394	0.357605	-0.0377052	0	0	0	0	1.85037e-16	0
RA1192V	0.0356363	0.970869	0.658078	1.35914	0.360343	0.829977	-0.675559	-0.087906	0.885662	-2.06965	-0.075554	0	0	0	-0.0771321	0.0820808	-0.136536	0	0	0	0	4.44089e-16	0
KA1205C	0.664461	0.970935	0.563229	0.65528	0.653245	0.405466	-1.6763	0.881461	-0.027122	-0.903295	0.457393	0	0	0	-0.00168258	-0.122284	-0.0367397	0	0	0	0	-2.96059e-16	0
DA1270G	0.0211393	0.971092	0.867251	0.851586	0.719883	-0.562963	-1.81406	0.650214	-0.00170107	-0.677535	0.473148	0	0	0	1.59032e-06	-0.399556	0.466301	0	0	0	0	-0.00103354	0
LA1190T	0.00312893	0.971324	0.000205529	3.03165e-13	0.801375	0.0102522	-0.591767	1.46917	-0.013606	-0.490687	-0.212664	0	0	0	-0.000958016	-0.0905975	-2.54611e-14	0	0	0	0	1.4803e-16	0
KA1352E	0.0139436	0.972843	9.4739e-15	1.75422	0.321209	0.130135	-0.473765	0.41026	-0.154083	-1.0326	-0.0420422	0	0	0	0.000164683	-0.0318536	0.0593425	0	0	0	0	-4.44089e-16	0
IA1246F	0.0105062	0.973469	0.102676	0.0165728	0.01043	0.00272562	0.122469	0.397137	-0.127427	0.0341842	0.403771	0	0	0	0.0109299	0.000371608	0	0	0	0	0	0	0
LA1118H	0.0717082	0.9744	0.00457293	-1.263	-0.153267	-5.92119e-16	1.25862	0.577589	0.0761849	0.11131	0.277013	0	0	0	-0.00316412	-0.0716265	0	0	0	0	0	0.0885437	0
EA1371C	0.00221757	0.976061	0.754065	2.31634	0.355754	-0.000192288	-0.960365	0.438754	3.75028e-08	-1.92855	-0.0445531	0	0	0	-0.00846483	-0.14629	0.0532742	0	0	0	0	-1.4803e-16	0
TA1258S	0.000315972	0.976791	0.0222213	0.0222213	0.346173	0.0743216	-0.368339	0.798633	0.123116	-0.00185708	-0.0448535	0	0	0	0.00515424	-0.0018407	0	0	0	0	0	0	0
EA1210T	0.00876098	0.977185	-0.0192065	1.65767	-0.0326247	0.335624	0.044003	-0.126636	0.0888905	-1.56992	0.431116	0	0	0	0.300886	0.0783655	-0.13261	0	0	0	0	4.44089e-16	0
PA1262D	0.00239929	0.977878	0	0	-0.0569463	-0.0886018	0.238215	-0.035999	4.31605e-07	0.036961	0.918576	0	0	0	0.0248038	0.676649	-0.0591311	0	0	0	0	0	0
GA1304W	0.121582	0.978061	-0.197855	0.240582	-1.35227	-0.0554247	0.93234	-2.19956	1.3624	0.861106	1.38553	0	0	0	-0.00224509	0.295432	0.00345379	0	0	0	0	2.96059e-16	0
TA1151Q	0.0406817	0.97968	0.212835	0.23444	-0.640503	-0.000172992	0.837894	-0.697095	0.0799862	1.07312	-0.0108736	0	0	0	-0.109949	0.0219123	-1.77636e-15	0	0	0	0	0	0
TA1310I	0.618063	0.981557	0.535473	0.576302	-0.972016	-0.0735832	0.762112	-2.36379	1.11166	0.472848	0.115336	0	0	0	0.818217	0.248649	-0.00100059	0	0	0	0	1.4803e-16	0
CA1354T	0.00343765	0.984873	0.106079	0.167987	-0.128941	0	1.22123	-0.171025	0.0752703	-0.434559	-0.236827	0	0	0	0.385655	0.060925	5.92119e-16	0	0	0	0	0	0
GA1346V	0.297883	0.985081	-0.123002	-0.103289	-0.492008	-0.436171	0.981564	-0.653248	1.25193	0.762764	-0.220759	0	0	0	0.0439198	0.54097	-0.0266182	0	0	0	0	4.44089e-16	0
DA1160Q	0.0050389	0.986005	0.804358	-0.384802	-0.379179	-0.229969	-0.501975	-0.678232	0.891743	0.936489	-0.0852867	0	0	0	-0.0448683	-0.0248302	0.657726	0	0	0	0	0	0
YA1278S	0.0179508	0.987219	0.0133013	-0.0278042	0.967413	-0.0256444	-0.216335	1.70193	-0.0109719	-0.399845	-1.10982	0	0	0	0.0955164	-0.0330577	-0.000528099	0	0	0	0	1.4803e-16	0
EA1384D	0.018591	0.987384	0.0602689	4.26326e-14	0.222816	-0.0651268	0.0787476	0.457957	-0.000161497	-0.0916763	0.123075	0	0	0	-0.0392695	-0.133406	0.240754	0	0	0	0	-1.4803e-16	0
HA1176C	0.138286	0.992534	0.185303	0.624699	0.809638	-0.020523	-1.73686	0.774474	0.173499	0.278355	-0.000652659	0	0	0	0.0154344	-0.194771	-8.34888e-14	0	0	0	0	-0.110837	0
WA1366L	0.0445805	0.993789	-0.0896928	0.0323827	1.39945	-0.00308007	-1.25779	1.51806	-0.445597	0.0680107	-0.253759	0	0	0	0.0258069	-0.0783903	8.8581e-13	0	0	0	0	2.84957e-15	0
EA1384G	0.00261734	0.994839	0.154046	0	0.726196	-0.00112375	-0.64988	1.10664	-0.00925169	-0.533866	0.367887	0	0	0	-0.0396834	-0.231544	-0.126124	0	0	0	0	0	0
TA1151A	0.00307798	0.995058	0.441668	0.424207	0.846335	0	-1.09423	1.05261	0.00011011	-0.615502	0.230285	0	0	0	-0.290427	-0.0162339	0	0	0	0	0	0	0
NA1178M	1.51523	0.995886	0.301768	2.63199	-0.822	-0.167785	-0.295371	-2.14749	-0.00164127	0.848125	0.668865	0	0	0	-0.0350721	0.0786678	-0.00885873	0	0	0	0	0.0233577	0
VA1293Y	1.45068	0.997312	0.0174306	-0.0535863	-0.7018	-3.67114e-13	0.153187	-0.928599	1.66618	0.600621	0.222423	0	0	0	0.0224131	-0.0808997	-0.00095958	0	0	0	0	4.44089e-16	0
EA1210W	0.00733718	0.998849	0.0230386	1.66248	-0.168962	0.336412	0.256527	-0.10414	-0.0270113	-1.28386	0.4408	0	0	0	-0.00298862	0.00768546	-0.13345	0	0	0	0	4.44089e-16	0
QA1146G	4.82332e-13	1.00047	0.0509298	1.56314	0.847041	0.0124222	-0.947871	1.27348	-0.00590939	-2.11173	0.335615	0	0	0	-0.0166461	-0.000501983	-2.60532e-14	0	0	0	0	1.4803e-16	0
FA1245Y	0.0108394	1.00355	0.0523333	4.73695e-14	0.0196945	-0.024612	0.525703	0.359556	0.02381	0.0901959	-0.0276179	0	0	0	-0.0155089	-0.102108	2.60532e-14	0	0	0	0	-1.4803e-16	0
IA1246C	0.00987164	1.00433	-0.0900828	-0.114326	0.693773	0.00807458	-1.03574	1.4229	0.00355307	-0.0973337	0.217005	0	0	0	-0.0034973	-0.183555	2.36848e-14	0	0	0	0	-1.4803e-16	0
HA1228G	0.14176	1.00761	0.818246	0.792459	1.16792	0.134043	-1.83979	1.23404	0.0282349	-1.28497	-0.0167674	0	0	0	0.075529	-0.49797	-0.00392675	0	0	0	0	-0.0974036	0
RA1120C	0.00160747	1.00768	1.60477	1.61076	0.524593	0.3705	-0.925808	0.582349	-0.00316445	-1.55851	-1.12858	0	0	0	-0.0542917	-0.0982111	-0.014938	0	0	0	0	-4.44089e-16	0
DA1160E	0.0268011	1.00865	0.831954	0.875945	-0.279374	-0.294317	-0.0716669	-0.626193	0.0880856	0.326153	-0.143866	0	0	0	0.0155521	-0.0321123	0.286382	0	0	0	0	-2.96059e-16	0
SA1334T	0.000250169	1.00973	0.0346686	0.0445179	-0.0950019	-0.00546419	0.267638	-0.14196	-6.59461e-06	0.0403129	0.874713	0	0	0	-0.00968384	0.107063	0	0	0	0	0	0	0
VA1130C	0.0225517	1.01	0.0445841	-2.84217e-14	0.209309	-0.189798	-0.325207	0.663495	-0.00208254	-0.0137375	0.648031	0	0	0	-0.0256712	0.0239951	0.00107239	0	0	0	0	1.4803e-16	0
QA1336G	0.0162308	1.01143	0.587097	0.543219	0.717771	0.0228691	-0.838644	0.869631	-0.00714297	-1.11764	0.289255	0	0	0	0.0149763	-0.554065	-0.0699575	0	0	0	0	4.44089e-16	0
QA1364G	5.32697e-05	1.01177	0.183099	0	1.03804	0	-1.14032	1.42044	-0.000771946	-0.717296	0.263404	0	0	0	-0.0348232	-0.266809	0	0	0	0	0	0	0
EA1337N	0.0126458	1.01469	0.818458	-0.374819	0.274197	0.0815831	-0.334301	0.413431	0.0223833	-0.583351	0.268588	0	0	0	-0.00225459	-0.0118035	0.430779	0	0	0	0	0	0
PA1331M	0.0217166	1.01557	0	0.0173001	-0.560189	-0.000356852	0.692353	-0.736222	-0.00811406	0.195553	1.41185	0	0	0	0.00340287	1.08167	0	0	0	0	0	0	0
RA1253E	0.0866032	1.01642	-0.024598	2.09329	0.277619	1.53224	-0.846089	-0.0694302	-0.00372832	-1.17228	-0.261861	0	0	0	-0.122744	-0.12539	-0.385986	0	0	0	0	-7.40149e-17	0
RA1209D	0.0344355	1.01738	-0.0029082	-0.0116387	0.434454	-0.341853	-0.298995	0.5648	-0.00519302	-0.206922	-0.0076	0	0	0	-0.0826063	-0.214866	0.975843	0	0	0	0	2.96059e-16	0
IA1116L	0.0741451	1.01866	-0.00562847	-6.58436e-13	0.147842	0.000578551	-0.182301	0.151325	0.505709	0.022991	0.370609	0	0	0	0.00753083	-0.144333	-2.60532e-14	0	0	0	0	1.4803e-16	0
QA1364D	0.0128458	1.01901	0.0343649	0	0.174716	-1.09381	0.911385	0.495484	0.00430198	0.0740404	0.0333479	0	0	0	-0.0250846	-0.0172649	0.410268	0	0	0	0	0	0
GA1269N	0.861049	1.01922	-0.134296	-0.0216738	-1.34678	-0.0219523	2.15116	-1.65109	1.2473	0.904695	-0.260222	0	0	0	0.152323	0.178586	-0.000239738	0	0	0	0	7.40149e-17	0
DA1160C	0.00211799	1.02106	0.886919	0.544884	0.09059	-0.234703	-1.28643	-0.0329249	0.0109221	0.11954	0.306572	0	0	0	-0.0432245	0.0071937	0.658917	0	0	0	0	0	0
PA1357K	0.120123	1.02187	-0.0499665	-0.889079	-0.505774	-0.47477	1.07231	-0.584819	-0.0140946	0.972467	1.39986	0	0	0	0.089341	1.70168	0.00639652	0	0	0	0	2.96059e-16	0
YA1385H	0.0258016	1.02402	-0.674031	0.23048	0.703131	-0.126342	0.249595	1.2848	-0.163142	-0.664888	0.19	0	0	0	-0.0112994	-0.107652	-0.247471	0	0	0	0	0.253182	0
NA1115G	0.10995	1.02557	0.0412585	0	0.812002	0	-0.673608	1.31843	-0.000748511	-0.426883	-0.0346878	0	0	0	-0.0101932	-0.28879	0	0	0	0	0	0	0
KA1205E	0.406914	1.02611	0.831201	1.32427	0.83049	1.133	-2.19109	0.909585	-0.0738785	-1.31111	-0.155423	0	0	0	0.0202159	-0.0484783	-0.291145	0	0	0	0	0	0
VA1130H	0.128381	1.02732	-0.448436	-0.869334	-0.472935	-0.749215	1.92094	0.0372221	0.117325	0.76685	0.508093	0	0	0	0.00414435	-0.0234982	0.0583821	0	0	0	0	0.154274	0
RA1279L	0.0151673	1.02815	0.932271	0.879	0.44092	0.182307	-0.40336	0.405807	0.0193567	-1.25635	-4.54747e-13	0	0	0	-0.0661059	-0.32722	-0.105697	0	0	0	0	-1.4803e-16	0
EA1337A	0.0225315	1.02842	0.908838	0.842304	0.537787	0.0774776	-0.894166	0.598101	-0.000214142	-1.31491	-0.151236	0	0	0	-0.00429833	-0.212556	0.428734	0	0	0	0	1.4803e-16	0
PA1262L	0.000233689	1.02914	0	0	-0.190111	-0.133997	0.590833	-0.141364	4.31605e-07	0.0484057	0.826215	0	0	0	0.0291605	0.674587	0	0	0	0	0	0	0
LA1190C	0.00563344	1.02984	0.00378898	2.55795e-13	0.646557	0.010054	-0.546475	1.23101	-0.0122136	-0.31976	0.0179913	0	0	0	-0.00111179	-0.0971838	-2.54611e-14	0	0	0	0	1.4803e-16	0
RA1279I	0.128661	1.03009	0.952728	0.879	0.487388	0.182307	-0.500525	0.466209	-0.29206	-1.25669	-1.36424e-12	0	0	0	0.217432	-0.480703	-0.105697	0	0	0	0	-4.44089e-16	0
PA1262M	0.00214891	1.03044	7.30226e-08	-2.39526e-08	-0.712911	-0.291393	1.39652	-0.750391	0.0363021	0.225283	1.09104	0	0	0	0.0359918	0.677376	-1.38126e-08	0	0	0	0	-1.4803e-16	0
MA1302V	0.0170555	1.03117	0.0512455	0	0.624984	0.00566154	-0.185615	1.15729	-0.0694407	-0.434743	-0.0998249	0	0	0	-0.01433	-0.12873	0	0	0	0	0	-0.00406002	0
RA1231V	0.572067	1.03197	-0.0584282	-0.133266	0.153465	0.490067	-0.339079	-0.243232	1.49701	-0.560488	-0.0229451	0	0	0	0.150441	0.0331277	0.0505231	0	0	0	0	0.0479073	0
LA1224E	0.0136316	1.0331	-2.03026e-11	-0.03061	0.53783	0.185017	-0.170025	1.14478	-0.000338698	-0.330403	-0.0623586	0	0	0	-0.0111039	-0.109893	-0.219408	0	0	0	0	-0.010281	0
IA1250V	0.0245203	1.03375	-0.00650344	0.0505349	0.67095	-0.000357828	-0.247596	1.31116	-0.000720021	-0.596966	-0.0093727	0	0	0	-0.135477	-0.0131214	-2.25005e-14	0	0	0	0	-0.00190868	0
DA1160S	0.0164958	1.0338	1.00611	-0.234384	0.448882	-0.234182	-1.08606	0.860379	-0.0250264	-0.199549	-0.0832909	0	0	0	-0.0796213	-0.10377	0.660545	0	0	0	0	4.44089e-16	0
KA1309H	0.065336	1.03764	1.82671	0.762952	0.490314	0.117023	-1.50506	0.656398	-0.00153841	-1.06265	-0.190032	0	0	0	0.0551473	-0.168557	-0.185719	0	0	0	0	0.0740948	0
LA1162Q	0.0275414	1.03785	0.0677404	0	0.302478	-0.000137557	-0.00275405	0.702174	-0.00761523	-0.0765712	0.0587675	0	0	0	-0.00623273	-0.178622	0	0	0	0	0	0	0
QA1177T	0.232834	1.03871	0.0185738	0.888791	0.446943	0.0352226	-0.368175	0.562895	0.0871326	-0.800795	0.0913378	0	0	0	0.0814067	-0.0670547	-3.29657e-05	0	0	0	0	-0.0045926	0
QA1238G	0.0379187	1.04228	0.432786	0.199761	1.19212	0.00474102	-1.45296	1.56812	-0.00424402	-1.16693	0.2888	0	0	0	-0.0191335	-0.722284	5.05042e-09	0	0	0	0	-0.000784446	0
PA1331L	0.117287	1.04466	-0.000243	0.0916601	-0.415967	-0.0192823	0.715007	-0.582922	0.00328865	0.142391	1.10436	0	0	0	0.00636365	1.0267	1.36187e-13	0	0	0	0	1.4803e-16	0
HA1368T	0.0300003	1.04519	0.0287772	1.71457	0.779792	0.00217922	-1.16675	0.782006	0.0029168	-0.77075	-0.277071	0	0	0	0.00657338	-0.227169	-1.98952e-13	0	0	0	0	-0.0570629	0
EA1337V	0.0280802	1.04545	0.776754	0.842304	0.0132911	0.0774776	-0.194501	-0.153632	0.013871	-0.826946	0.0691639	0	0	0	-0.00107163	0.128505	0.428734	0	0	0	0	0	0
SA1206D	0.363957	1.04616	0.114603	1.34057	-0.0413878	0.756162	-0.0313299	-0.308363	0.0481281	-0.641422	0.0343563	0	0	0	0.00882998	-0.058576	-0.233993	0	0	0	0	0	0
PA1262G	5.35925e-14	1.04688	0	0	0.0637837	0.00788365	-0.0065548	0.0671115	1.0724e-06	-3.3657e-10	0.912941	0	0	0	0.00171111	0.67069	0	0	0	0	0	0	0
HA1176Q	0.012909	1.04695	0.156828	0.353266	0.475688	-0.0471607	-0.706295	0.328952	0.201108	0.493346	-0.0988	0	0	0	0.000769285	-0.0874975	-1.00068e-13	0	0	0	0	-0.110757	0
KA1205S	0.467449	1.04769	0.571276	-0.486329	0.860892	0.407128	-1.52905	1.46654	-0.01514	-0.877468	0.1714	0	0	0	0.515181	-0.187031	-0.0367397	0	0	0	0	-1.4803e-16	0
EA1381I	0.325493	1.04977	-0.0932992	1.39551	-0.445084	0.0686629	0.0657051	-0.978291	1.11233	-0.355338	0.0836	0	0	0	0.0641935	0.03434	0.131786	0	0	0	0	2.96059e-16	0
LA1339K	0.0610189	1.05118	-0.511408	-0.549007	0.178506	0.069699	0.6123	0.694502	0.0203129	0.442298	0.1292	0	0	0	0.0150693	-0.0767693	-0.0502937	0	0	0	0	-1.4803e-16	0
KA1352N	0.111023	1.0512	1.89478e-14	1.51372	0.456323	0.0399493	-0.554369	0.67483	-0.15891	-0.959423	0.0318855	0	0	0	0.000494588	-0.0304844	0.00669846	0	0	0	0	-1.4803e-16	0
CA1386G	0.000148822	1.0514	0.108812	0	1.33121	0	-1.36278	2.11845	-0.00140741	-1.01845	-0.115513	0	0	0	-0.00893094	-0.227147	1.77636e-15	0	0	0	0	0	0
EA1132T	0.00755948	1.05185	0.000127021	1.72526	0.324641	0.220904	-0.457467	0.507446	0.0852328	-1.80978	0.00734596	0	0	0	0.448139	0.0132792	1.42109e-14	0	0	0	0	-1.4803e-16	0
YA1385E	0.0283007	1.05197	0.124647	0.989465	0.882815	-0.220875	-0.675982	1.29399	-0.163147	-0.960751	-0.4332	0	0	0	-0.00687794	-0.148135	0.221883	0	0	0	0	0	0
IA1246K	0.141288	1.05202	-0.611366	-0.706915	0.691423	0.150112	-0.205974	1.3841	-0.140009	0.356826	0.197424	0	0	0	-0.00158631	-0.123892	-0.0620206	0	0	0	0	0	0
LA1224A	0.00108208	1.05247	0.0495496	0	1.06627	-0.00924389	-0.660228	1.91609	-0.000340355	-1.05922	-0.216145	0	0	0	-0.0118803	-0.277225	0	0	0	0	0	-0.0223825	0
RA1253N	0.13873	1.05247	0.0229513	1.83745	0.860679	1.32548	-1.56028	0.716182	-0.462391	-1.39953	0.0511119	0	0	0	-0.0929759	-0.16016	-0.246207	0	0	0	0	-2.96059e-16	0
KA1173E	0.142676	1.05324	0.703768	1.18328	0.41248	0.0662497	-1.035	0.471818	0.00742035	-1.05987	-0.0922224	0	0	0	-0.189857	-0.265658	0.585182	0	0	0	0	0	0
RA1192C	0.0319658	1.05376	0.486024	0.92307	0.753575	0.816084	-1.26636	0.878794	0.000218908	-1.53135	0.194318	0	0	0	-0.0677017	-0.0622119	-0.132918	0	0	0	0	4.44089e-16	0
LA1145Q	0.008052	1.05515	0.0213173	8.52651e-14	0.302058	2.7119e-13	0.0491317	0.864226	-0.0146225	-0.0997811	-0.0639269	0	0	0	-0.00325227	-9.4739e-15	5.21065e-14	0	0	0	0	-2.96059e-16	0
NA1175G	0.00736428	1.05551	0.193025	1.29423	0.36709	1.27898e-13	-0.749503	0.2372	-0.000466444	-1.33069	1.11515	0	0	0	-0.0705224	-0.022346	2.60532e-14	0	0	0	0	-1.4803e-16	0
GA1346M	0.225105	1.05656	-0.103027	0.00520577	-0.547103	-0.410212	0.803854	-0.709204	1.32424	0.82975	-0.150026	0	0	0	0.0347495	0.533228	-0.0216721	0	0	0	0	4.44089e-16	0
HA1244T	0.0750898	1.05716	-0.189658	-0.189658	0.142717	0.175884	-0.43592	0.129224	-0.126958	0.0227608	0.634582	0	0	0	0.603414	-0.172901	0.543957	0	0	0	0	-0.253182	0
DA1372T	0.0369801	1.05767	-0.220509	-1.63015	-0.331357	0.166757	0.601632	-0.149305	1.19078	1.05226	0.380219	0	0	0	-0.00399187	0.0571043	0.00132731	0	0	0	0	4.44089e-16	0
PA1262W	0.0191785	1.05854	7.30226e-08	-2.39525e-08	-0.535684	-0.335681	1.22075	-0.646114	0.00380633	0.211565	1.10859	0	0	0	0.031305	0.673054	-1.38126e-08	0	0	0	0	-1.85037e-16	0
LA1145W	0.169235	1.05859	0.0340654	4.26326e-14	0.394417	1.39148e-13	-0.177194	0.856649	-0.00580361	-0.154732	0.10498	0	0	0	0.00620852	-9.4739e-15	2.60532e-14	0	0	0	0	-1.4803e-16	0
VA1293E	0.021886	1.05944	0.05771	4.73695e-15	0.111566	0.0557263	0.721885	0.513324	-0.000442903	0.319637	-0.21078	0	0	0	-0.250449	-0.0249922	-0.258737	0	0	0	0	0	0
IA1305S	0.0159939	1.0595	-0.0108516	0.049143	0.773529	0.0138896	-0.663491	1.50203	0.00225047	-0.437041	-0.110741	0	0	0	-0.0251952	-0.202305	-0.0340287	0	0	0	0	8.88178e-16	0
VA1111Q	0.0758627	1.06236	0.145703	-1.60042	0.0625868	-0.0223529	0.498428	0.736839	-0.00820998	1.14918	0.0842691	0	0	0	0.0244524	-0.0961479	-0.00812517	0	0	0	0	4.44089e-16	0
TA1310H	0.0336744	1.064	0.475161	-0.956305	-1.07531	-0.0308641	1.82027	-1.12641	1.17541	0.319327	0.308512	0	0	0	0.021239	0.302676	-0.0241007	0	0	0	0	0.157061	0
LA1190D	0.00613334	1.06969	0.03643	1.20792e-12	0.763585	-0.109726	-0.513615	1.42252	-0.0246507	-0.549276	0.0950603	0	0	0	-0.00103261	-0.082269	-0.049604	0	0	0	0	4.44089e-16	0
LA1196I	0.849149	1.07	-0.0180128	-1.18424e-13	0.0872526	0.0152825	-0.0332039	0.171328	0.470467	-0.106496	0.267902	0	0	0	0.215479	0.0432581	4.18036e-13	0	0	0	0	4.44089e-16	0
PA1262F	0.00580338	1.07025	0	0	-0.313745	-0.522262	0.794613	-0.32291	0.00112802	0.340872	1.07951	0	0	0	0.0130481	0.673219	0	0	0	0	0	0	0
EA1241S	0.0947021	1.07036	0.382932	0.812911	0.720699	0.212901	-1.54663	1.02081	0.0425228	-1.12592	0.249145	0	0	0	-0.0407377	-0.345291	0.341726	0	0	0	0	2.96059e-16	0
RA1360C	0.0193983	1.07141	0.165873	2.51568	0.541221	-0.167323	-1.15134	0.392695	-0.0408604	-1.56859	0.317822	0	0	0	-0.119465	-0.268647	0.185702	0	0	0	0	1.4803e-16	0
MA1302Y	0.514349	1.07143	0.0532501	0	0.281712	-0.00219375	-0.0656908	0.637311	0.0497175	-0.168283	0.282665	0	0	0	0.00604272	-0.211823	0.00096083	0	0	0	0	-0.00406002	0
SA1334A	1.9323e-13	1.07228	0.507131	0.463861	0.204057	0.00138317	0.135314	-0.0607307	-0.000352599	-0.570169	0.4484	0	0	0	-0.0566117	-0.109304	2.60532e-14	0	0	0	0	-1.4803e-16	0
KA1352V	0.00988656	1.07261	0	1.75422	0.371699	0.0399493	-0.419411	0.566528	-0.166242	-1.08604	-0.00641844	0	0	0	0.0116253	-0.00340017	0.00669846	0	0	0	0	-1.4803e-16	0
MA1223I	0.0102535	1.07321	-0.0163821	-0.0110709	0.384305	-1.24345e-13	0.125272	0.334871	0.195258	-0.335024	-0.163446	0	0	0	0.559428	0.12353	-2.60532e-14	0	0	0	0	1.4803e-16	0
PA1262Y	0.0107413	1.07362	1.89478e-14	3.78956e-14	-0.316606	-0.534099	0.803436	-0.331281	0.00107615	0.358247	1.05949	0	0	0	0.0333563	0.673215	2.60532e-14	0	0	0	0	-1.4803e-16	0
VA1342T	0.00212964	1.07363	-0.655321	-0.666177	0.267171	0.00121891	0.622306	1.00072	0.0637365	0.108054	0.241423	0	0	0	0.0905057	0.015373	-2.54611e-14	0	0	0	0	1.4803e-16	0
LA1224V	0.00273634	1.07449	-4.60432e-12	0	0.406477	-0.0596819	0.130054	0.897072	0.157527	-0.448991	0.0259683	0	0	0	-0.0200972	0.0316471	0	0	0	0	0	-0.0138352	0
LA1224Q	0.0499791	1.07607	-0.176379	-0.166512	0.425642	-0.020439	0.0919609	1.10293	-0.000192455	-0.155769	0.00259084	0	0	0	-0.0150979	0.022575	4.85538e-14	0	0	0	0	-0.0126665	0
VA1111R	0.0998913	1.07727	-1.3895	-1.43167	0.0917737	-0.0588592	0.611897	0.959745	0.0172473	1.35056	0.914725	0	0	0	0.0623828	-0.120998	-0.0510313	0	0	0	0	4.44089e-16	0
DA1372V	0.141038	1.07739	0.108274	-0.392908	-0.320104	0.154407	0.462903	-0.461528	0.0283694	0.490177	0.467346	0	0	0	0.54096	0.141765	-0.000506407	0	0	0	0	2.96059e-16	0
FA1306I	0.122186	1.07816	-0.0281401	-0.0197383	0.249911	-0.147092	0.163242	0.1217	0.493681	0.219167	-0.237515	0	0	0	0.259547	0.00702275	0.00339161	0	0	0	0	1.4803e-16	0
QA1188P	0.0587491	1.08107	2.02831	1.93737	0.472617	0.462504	-2.58618	-0.0406916	1.04359	-1.16151	-1.01527	0	0	0	-0.0408628	-1.61796	-0.0187963	0	0	0	0	4.44089e-16	0
FA1306H	0.039766	1.08128	-0.657044	-0.583661	0.301301	-0.133161	0.622047	1.04738	-0.0364608	0.109724	0.0715715	0	0	0	0.224392	-0.0596696	0.00334376	0	0	0	0	0.11185	0
RA1181T	0.00247415	1.08196	0.0243514	0.00146015	0.565506	0.402427	-0.377425	0.851902	0.0453222	-0.504316	0.038	0	0	0	-0.0278444	-0.0387017	0.0625752	0	0	0	0	0	0
PA1262N	0.00496405	1.08384	-0.00193182	-0.529986	-0.104426	-0.10725	0.489048	-0.0111739	9.76544e-06	0.292393	0.993697	0	0	0	0.0658036	0.674342	-0.00234603	0	0	0	0	0	0
NA1175W	0.00825349	1.08409	0.193025	1.29423	-0.112791	-0.00629091	0.30053	-0.016398	0.026189	-1.02177	0.474882	0	0	0	-0.0475133	-0.00879064	0	0	0	0	0	0	0
RA1279A	5.99733e-12	1.08417	0.951119	0.879	0.843293	0.182307	-1.21754	0.825365	0.172947	-1.36901	0	0	0	0	-0.0776116	-0.700669	-0.105697	0	0	0	0	0	0
FA1315M	0.0401661	1.08471	-4.46221e-11	9.4739e-14	0.238184	-0.0106739	5.35086e-11	0.426113	-0.00638528	0.578715	-0.1368	0	0	0	-0.00444165	5.11022e-11	2.25005e-14	0	0	0	0	7.40149e-17	0
RA1360G	0.0342262	1.08521	0.197329	2.51568	0.966585	-0.167323	-1.70721	0.860811	-0.0629568	-1.81084	0.226622	0	0	0	-0.119183	-0.594774	0.185702	0	0	0	0	2.96059e-16	0
KA1267I	0.193736	1.08645	0.828612	1.24608	0.218597	1.00252	-2.41905	-0.550819	1.44379	-0.783065	-0.0981538	0	0	0	0.176506	-0.0240507	0.0213969	0	0	0	0	3.52014e-05	0
EA1337K	0.0237961	1.08816	0.778702	0.768399	-0.111531	0.0553832	-0.157145	-0.381879	0.000567304	-0.426638	0.0766871	0	0	0	0.000781141	-0.00367315	0.484831	0	0	0	0	-1.4803e-16	0
PA1262H	0.00646788	1.08865	7.30224e-08	-1.02647	-0.198815	-0.199732	0.7722	-0.0732605	4.30532e-07	0.585224	1.15072	0	0	0	0.0299956	0.673092	-1.38124e-08	0	0	0	0	0.0487825	0
IA1378C	0.0258453	1.09017	0.171218	-0.132571	0.587401	0.000263046	-0.688298	1.04922	-0.0536292	-0.103854	0.3648	0	0	0	-0.104382	-0.179319	-5.32907e-14	0	0	0	0	2.96059e-16	0
MA1328S	0.0412369	1.09062	-0.430738	0.041298	1.19408	0.568745	-1.31268	1.98311	-0.0324581	-0.480389	-0.492373	0	0	0	0.0380418	-0.0319076	0.0139745	0	0	0	0	2.96059e-16	0
GA1123K	0.15046	1.09164	-0.257085	-0.325905	-0.152522	-0.255732	0.367127	-0.151358	1.37915	0.41034	-0.0022016	0	0	0	0.0196086	0.0253207	0.0602156	0	0	0	0	0	0
MA1273R	0.0632438	1.09219	-0.679061	-1.21799	-0.269423	-1.7493	2.29665	0.990011	-0.0383107	0.654425	0.651376	0	0	0	0.066475	-0.101759	0.38734	0	0	0	0	0	0
LA1198K	0.0609274	1.09292	0.0196898	-0.819471	0.0916707	-0.697249	1.16202	0.718797	-0.00920746	0.640469	-0.012458	0	0	0	-0.00134681	0.024378	0	0	0	0	0	0	0
MA1328C	0.0108405	1.09394	-0.248477	0.181703	0.930552	0.540866	-1.27336	1.51438	-0.0533345	-0.524924	-0.0465265	0	0	0	0.0580632	0.00874231	0.014999	0	0	0	0	2.96059e-16	0
RA1253C	0.0783443	1.09435	-0.036911	2.08394	0.296115	0.92238	-0.836537	0.229494	0.0105059	-1.33603	0.113809	0	0	0	-0.121075	-0.129233	-0.231331	0	0	0	0	-2.59052e-16	0
IA1119E	0.00385508	1.09551	0.00982329	-0.0251292	0.789792	0.0626225	-0.41441	1.47699	1.99023e-06	-0.67829	-0.0523974	0	0	0	-0.073499	-0.0837562	-3.90799e-14	0	0	0	0	1.4803e-16	0
KA1267L	0.328051	1.09568	0.700817	1.19587	0.226592	1.01106	-2.37145	-0.546729	1.65133	-0.823694	0.0211299	0	0	0	0.00918988	0.0102789	0.0215603	0	0	0	0	4.44089e-16	0
EA1161C	0.0280869	1.09628	0.0046835	0.244883	-0.0133419	0.389966	-0.181803	0.0469018	0.00286048	-0.320343	0.631075	0	0	0	-0.00838531	0.0747164	0.299786	0	0	0	0	2.96059e-16	0
MA1328A	0.0574133	1.10207	0.0702414	-0.238319	0.915529	-0.25432	-0.448241	1.57896	0.0367682	-0.343212	-0.20491	0	0	0	-0.00594026	-0.00972214	-0.00448276	0	0	0	0	2.96059e-16	0
PA1357E	0.0283603	1.10341	-0.720556	-0.711406	-0.10587	0.363068	0.850605	0.0874928	-0.0403017	0.782299	1.30879	0	0	0	0.052752	1.75506	-0.763463	0	0	0	0	4.44089e-16	0
KA1309Q	0.276318	1.10699	1.45809	0.469193	0.465273	0.100708	-1.53017	0.641837	-0.00367884	-0.0746751	-0.204119	0	0	0	-0.0243191	-0.206246	-0.191151	0	0	0	0	1.4803e-16	0
LA1291K	0.0220881	1.10739	0.00931126	0	0.396544	-0.0251649	0.0307298	0.837463	0.035396	-0.13437	0.0608	0	0	0	0.00261827	-0.0224847	-0.105934	0	0	0	0	1.4803e-16	0
RA1120I	0.00898016	1.10802	1.57326	1.55634	0.403214	0.371438	-0.529892	0.227877	0.0187299	-1.60182	-0.865827	0	0	0	-0.0303576	-0.0369352	-0.014938	0	0	0	0	1.4803e-16	0
DA1276G	0.0354391	1.10919	0.223308	1.36615	1.0151	0.205261	-2.18049	1.00144	-0.00182895	-1.09142	0.1672	0	0	0	-0.153144	-0.839731	0.557622	0	0	0	0	4.44089e-16	0
KA1352T	0.0119386	1.11035	-1.89478e-14	1.75422	0.471291	0.0399493	-0.555891	0.70786	-0.16721	-1.11419	-0.0365645	0	0	0	0.00418143	-0.0066408	0.00669846	0	0	0	0	1.4803e-16	0
RA1253S	0.0712154	1.11347	0.0266009	2.37642	1.06594	1.32256	-1.84888	1.05554	-0.462435	-1.70302	-0.330621	0	0	0	-0.141282	-0.325062	-0.247344	0	0	0	0	1.4803e-16	0
PA1262T	2.22942e-06	1.11364	0	0	-0.0451033	-0.0501784	0.281879	0.0147741	4.31605e-07	7.30438e-11	0.908161	0	0	0	0.00410521	0.674475	0	0	0	0	0	0	0
DA1311A	0.116146	1.1151	1.74611	1.24013	1.05017	0.148475	-3.01421	0.921176	-0.16947	-0.568422	-0.989395	0	0	0	-0.0234134	-0.514755	0.773962	0	0	0	0	7.40149e-17	0
IA1322V	0.0050206	1.11634	-3.80603e-05	3.78956e-14	0.499223	1.24345e-13	-0.0121195	1.13675	0.0117899	-0.533908	0.0228	0	0	0	-0.00816284	9.88348e-05	2.60532e-14	0	0	0	0	-1.4803e-16	0
CA1182Q	0.153282	1.11788	-0.0991849	0	-0.900176	-1.77636e-15	2.18041	-0.837659	0.00668167	0.748723	0.00862643	0	0	0	0.0104648	0.215842	0	0	0	0	0	0	0
LA1145E	0.0195017	1.11857	0.0227776	0	0.516351	0.0188803	-0.179059	1.10239	-0.0159795	-0.273615	-0.0697666	0	0	0	-0.00341033	9.4739e-15	0	0	0	0	0	0	0
PA1370M	0.0357581	1.12091	-0.102342	-0.0360066	-0.771104	-0.0214282	1.08797	-1.11444	0.0346639	0.570735	1.41583	0	0	0	0.0570296	1.4361	3.27915e-12	0	0	0	0	2.96059e-16	0
FA1127Y	0.0663776	1.12326	0.436446	-0.754449	0.242333	-0.0682699	0.472829	0.7685	0.0253011	0.0918076	-0.0415981	0	0	0	-0.029507	0.0138613	-0.0201349	0	0	0	0	2.96059e-16	0
RA1113F	0.0894578	1.12487	1.21482	3.1483	0.953008	0.126873	-2.86264	-0.279394	0.0683221	-1.25088	0.0788544	0	0	0	-0.0723414	-0.153021	-5.71723e-05	0	0	0	0	4.44089e-16	0
MA1348I	0.0103542	1.12528	-0.00319813	-0.00871019	0.461051	1.35003e-13	-0.110545	0.516744	0.123781	-0.326544	0.024967	0	0	0	0.447735	-0.00890122	2.60532e-14	0	0	0	0	-1.4803e-16	0
IA1194V	0.000720646	1.12557	0.0510805	-5.21065e-14	0.608985	0.0085407	-0.183212	1.22007	0.00508634	-0.572129	0.0228	0	0	0	-0.035656	-0.159389	-1.84149e-13	0	0	0	0	-1.4803e-16	0
RA1279D	4.57755e-05	1.12665	0.944194	0.879	0.667673	0.369025	-0.769941	0.688044	-0.0093634	-1.33583	0	0	0	0	-0.073182	-0.506317	-0.232965	0	0	0	0	0	0
MA1302W	0.162939	1.12681	0.0783357	-0.534785	0.232103	0.0110653	0.0129643	0.577253	0.432441	0.0303134	0.28335	0	0	0	0.00983976	-0.244066	-1.17121e-12	0	0	0	0	-0.00606913	0
IA1246M	0.127819	1.12702	0.0853302	0.00157648	0.241713	0.0162595	-0.142539	0.68994	-0.127206	-0.0491944	0.421526	0	0	0	-0.0103887	0.023016	0	0	0	0	0	0	0
KA1352C	0.010671	1.12724	-9.4739e-15	1.75422	0.376915	0.0399493	-0.630592	0.567924	-0.15152	-0.988672	0.152793	0	0	0	-0.000476243	-0.0301042	0.00669846	0	0	0	0	0	0
SA1314I	0.0021435	1.12737	0.542642	0.604403	-1.45986	0.00155677	1.04702	-3.42158	3.19643	0.431396	0.165908	0	0	0	0.0194531	0.518678	0	0	0	0	0	0	0
LA1162H	0.0226901	1.13	-0.616497	-0.699607	0.232124	-0.0848251	0.478275	0.791206	0.0219661	0.411444	0.381139	0	0	0	-0.00956451	0.0358321	0.105586	0	0	0	0	0.118759	0
KA1352D	0.0109841	1.13055	-1.89478e-14	1.75422	0.538527	0.11939	-0.642584	0.766384	-0.181513	-1.13379	-0.152719	0	0	0	0.00541528	-0.0298603	0.0572175	0	0	0	0	1.4803e-16	0
VA1338C	0.00485088	1.13067	0.0900064	-1.263	0.642485	0.00226294	-0.579651	1.58046	-0.0200469	0.424885	0.28203	0	0	0	-0.0287604	-0.117	0	0	0	0	0	0	0
IA1383V	0.00245218	1.13182	0.033381	3.41061e-13	0.547282	-2.52243e-13	-0.061762	1.19995	-0.00420924	-0.598698	0.0227849	0	0	0	-0.00690172	-3.16676e-05	9.41469e-14	0	0	0	0	1.18424e-15	0
LA1145V	0.0284068	1.13184	0.00399644	0	0.558962	0	-0.0666659	1.24874	-0.0142862	-0.457121	-0.186828	0	0	0	0.0450491	0	0	0	0	0	0	0	0
CA1386K	1.83644	1.13195	-0.797275	-0.681302	-0.985145	0.0869747	2.7414	-1.67064	1.62396	1.12633	-0.338953	0	0	0	0.122319	0.000726036	-0.0957173	0	0	0	0	2.59052e-16	0
RA1120Q	0.163477	1.13209	1.57799	1.21512	0.31194	0.374391	-0.320087	0.247959	-0.00266364	-1.23114	-1.01992	0	0	0	-0.00655961	-0.0590169	-0.014938	0	0	0	0	-1.4803e-16	0
EA1381H	0.0291507	1.13246	-0.517051	0.831098	0.0942692	0.0819525	0.0839941	0.283867	-0.0158507	-0.297831	0.3952	0	0	0	0.000552068	-0.0319722	0.141499	0	0	0	0	0.0507626	0
FA1323M	0.00851063	1.13292	-0.00681338	0	0.188544	2.96059e-15	0.0291627	0.343563	-0.0280517	0.571516	0.0228	0	0	0	5.22332e-05	0.0176909	0.0121496	0	0	0	0	0	0
RA1264A	0.0134026	1.13354	1.0167	1.54186	2.19993	0.737706	-3.34782	2.00853	-0.0222634	-1.76622	-0.959473	0	0	0	-0.080636	0.0225963	-0.194777	0	0	0	0	-4.07082e-16	0
PA1331Y	0.0125019	1.13412	-5.98639e-05	0.00836152	-0.430326	0.0483383	0.61181	-0.506886	0.0245999	0.144305	1.21369	0	0	0	0.0202849	0.948876	2.36848e-14	0	0	0	0	-1.4803e-16	0
RA1209G	0.00575994	1.13414	0.039208	-0.0187355	0.97632	0.13091	-1.17255	1.19937	-0.0205544	-0.595341	0.234283	0	0	0	-0.0871431	-0.472713	0.448377	0	0	0	0	1.4803e-16	0
EA1167R	0.0954821	1.13758	0.226573	0.661468	-0.97026	0.140826	0.90394	-1.03308	0.0475991	0.654346	0.1292	0	0	0	-0.0416671	0.0539894	0.418635	0	0	0	0	2.96059e-16	0
FA1127Q	0.122986	1.13821	-0.181643	-1.10632	1.01355	0.25615	-0.286506	1.78071	-0.11264	-0.000448731	-0.133836	0	0	0	-0.102425	-0.00170354	0.0116079	0	0	0	0	2.96059e-16	0
EA1158W	0.00786086	1.14317	0.707908	0.7905	-0.656365	-0.179824	0.408349	-1.17043	-0.013551	-0.154019	0.53896	0	0	0	0.167594	0.135744	0.704046	0	0	0	0	1.4803e-16	0
EA1381S	0.0307608	1.14443	-0.501726	0.768303	0.265027	0.0766657	0.13869	0.805384	0.0146337	-0.644629	0.0836	0	0	0	0.00180778	-0.245208	0.136677	0	0	0	0	2.96059e-16	0
SA1334F	0.0113162	1.14524	-0.111497	-0.168209	-0.538907	-0.0454465	1.14111	-1.07747	0.966986	0.40308	0.6308	0	0	0	-0.0552029	0.525418	7.81597e-14	0	0	0	0	-4.44089e-16	0
IA1233V	0.00619805	1.14574	-0.0147422	0	0.532295	0	0.0171932	1.19914	-0.00489911	-0.582488	0.0228	0	0	0	-0.0235568	5.49676e-11	0	0	0	0	0	0	0
KA1150C	0.0159104	1.14629	0.0289072	-5.21065e-14	0.480335	0.331035	-0.381457	1.12371	-0.00306872	-0.331007	-0.0269181	0	0	0	-0.0290774	0.00232284	-0.0461738	0	0	0	0	4.44089e-16	0
QA1134G	0.0966363	1.14659	0.0656386	-3.78956e-14	1.01025	-0.00571029	-0.914212	1.49912	-0.0103691	-1.00863	0.489092	0	0	0	0.0214132	-0.00795516	-2.60532e-14	0	0	0	0	1.4803e-16	0
EA1154V	0.0074401	1.14702	0.829911	0.829911	0.124309	-0.00947128	-0.241981	0.121653	0.116606	-0.834981	0.184514	0	0	0	0.00609318	-0.0189365	0.0204612	0	0	0	0	4.44089e-16	0
HA1176E	0.0113993	1.1473	-0.161294	0.00913201	0.648191	-0.183612	-0.575675	0.495182	0.141619	0.748562	0.0532	0	0	0	0.00859749	-0.224582	0.0742197	0	0	0	0	-0.110818	0
EA1371T	0.00640121	1.14806	0.712616	0.704485	0.364074	-0.000234589	-0.375778	0.637271	0	-0.846104	-0.0946491	0	0	0	-0.00678601	-0.127942	0.0531648	0	0	0	0	0	0
EA1381N	0.208293	1.14807	-0.28537	0.818498	0.224875	0.0804153	-0.129934	0.429495	0.029397	-0.48673	0.304	0	0	0	0.0152127	-0.191512	0.148216	0	0	0	0	4.44089e-16	0
RA1231I	0.179106	1.14986	-0.162361	-0.121847	-0.357078	-0.0297911	0.472863	-1.07317	1.87054	-0.171457	0.0533535	0	0	0	0.452982	0.0607853	0.111108	0	0	0	0	0.104718	0
TA1310S	0.000863074	1.15113	0.0517586	0.0327048	0.590897	0.00710599	-0.579537	1.27441	-0.106127	-0.00702553	-0.0739738	0	0	0	-0.0390893	-0.158397	0	0	0	0	0	0	0
VA1293A	0.0142122	1.1523	0.146231	0	0.999952	0	-0.593055	1.79258	-0.00179552	-0.607945	-0.318041	0	0	0	-0.265627	-0.210997	0	0	0	0	0	0	0
IA1179V	0.00270702	1.15289	0.00902061	-4.73695e-14	0.669674	-2.8777e-13	-0.173342	1.34817	-0.00975388	-0.53483	-0.148312	0	0	0	-0.00773829	0.0123167	-5.15143e-14	0	0	0	0	4.44089e-16	0
PA1331I	0.0090349	1.15291	0	0.0173001	-0.461197	-0.000356852	0.832587	-0.60276	0.0269645	0.11635	1.22493	0	0	0	-0.000906362	1.10826	0	0	0	0	0	0	0
PA1262S	1.3872e-05	1.1558	0	0	-0.0313101	-0.0368809	0.297366	0.0638309	4.31605e-07	-1.02347e-10	0.836683	0	0	0	0.0261059	0.672849	0	0	0	0	0	0	0
HA1176R	0.288766	1.15651	0.488976	0.554331	0.4133	-0.229205	-0.615674	0.327522	0.0768149	0.425045	-0.2052	0	0	0	0.0704267	-0.197538	-0.0389273	0	0	0	0	-0.1109	0
PA1331W	0.00506059	1.15756	0.000107047	0.0304435	-0.619638	0.00161959	0.967281	-0.772445	-0.00156662	0.226778	1.32168	0	0	0	0.00330556	1.0006	-2.60532e-14	0	0	0	0	1.4803e-16	0
SA1206V	0.013372	1.15854	0.158077	1.21801	-0.162933	-0.0696501	0.0216532	-0.520868	0.202575	-0.196337	0.0182779	0	0	0	0.462527	0.0744896	0.0272165	0	0	0	0	2.96059e-16	0
RA1264K	0.124271	1.15909	0.221224	0.76255	0.61591	0.320442	-0.355795	-0.0786229	-0.02556	0.0837035	-0.220875	0	0	0	-0.0919049	-0.00283227	-0.0719804	0	0	0	0	-7.40149e-17	0
KA1205G	0.477825	1.15976	0.687491	1.0767	1.56139	0.737269	-3.24506	1.91819	-0.0583147	-1.58632	0.10607	0	0	0	-0.0130147	-0.603442	-0.0246548	0	0	0	0	0	0
QA1177H	0.0181441	1.16164	0.0315812	1.27679	0.22772	0.0245537	-0.122386	0.279766	0.00237664	-0.816495	0.1824	0	0	0	0.0184413	-0.0349203	5.92119e-16	0	0	0	0	0.0568955	0
MA1328D	0.11547	1.16227	0.0303043	-0.604098	0.843079	-0.538429	-0.130126	1.52904	-0.0456309	0.358837	-0.244916	0	0	0	-0.00257888	-0.00596006	-0.0332112	0	0	0	0	1.4803e-16	0
PA1262V	2.3181e-05	1.16235	0	0	-0.114271	-0.0507933	0.406282	-0.0573829	4.31605e-07	1.45576e-10	0.974389	0	0	0	0.00412491	0.676058	0	0	0	0	0	0	0
PA1331K	0.0397244	1.16247	-0.000243	-0.329322	-0.404592	0.126789	0.836882	-0.489309	-0.00657525	0.406689	1.03685	0	0	0	0.0378469	1.07292	-0.0525471	0	0	0	0	1.4803e-16	0
EA1158Y	0.0301208	1.16255	0.402026	1.71853	-0.19379	-0.293029	-0.463855	-0.575662	-0.0242118	-0.775035	0.4332	0	0	0	0.180862	0.0401578	0.75352	0	0	0	0	4.44089e-16	0
IA1119H	0.0133852	1.1649	0.00982329	0.0166581	0.716432	0.00282416	-0.324235	1.41154	0.00297194	-0.678529	0.0541965	0	0	0	-0.095566	-0.0871196	-6.75016e-14	0	0	0	0	0.0487825	0
[truncated: 2,722 more rows]

## Sheet: Sheet2
Level	No.	Percentage
Total	4722
1. highly stabilising (ΔΔG < −1.84 kcal/mol);	40	0.00847099
2. stabilising (−1.84 kcal/mol ≤ ΔΔG < −0.92 kcal/mol);	136	0.0288014
3. slightly stabilising (−0.92 kcal/mol ≤ ΔΔG < −0.46 kcal/mol);	181	0.0383312
4. neutral (−0.46 kcal/mol < ΔΔG ≤ +0.46 kcal/mol);	952	0.201609
5. slightly destabilising (+0.46 kcal/mol < ΔΔG ≤ +0.92 kcal/mol);	451	0.0955104
6. destabilising (+0.92 kcal/mol < ΔΔG ≤ +1.84 kcal/mol);	788	0.166878
7. highly destabilising (ΔΔG > +1.84 kcal/mol).	2174	0.460398
