# Supplementary material for: Structure and energy based quantitative missense variant effect analysis provides insights into drug resistance mechanisms of anaplastic lymphoma kinase mutations
Source: Sci Rep. 2018 Jul 13;8:10664. doi: 10.1038/s41598-018-28752-9 (PMC6045602; doi:10.1038/s41598-018-28752-9)
Supplement: Supplementary file 2 — Supplementary Table S2 [file 41598_2018_28752_MOESM2_ESM.xlsx]

## Sheet: Sheet1
The correlation between solvent accessible surface area and difference in stability of ALK mutations
Residues	Position	SASA (nm)	Stability effect (ΔΔGfold)(kcal/mol)
			A	C	D	E	F	G	H	I	K	L	M	N	P	Q	R	S	T	V	W	Y
A	1126	151.89	0	-0.0214301	-1.02745	-0.679609	-0.173015	-0.117235	0.200806	-0.0684324	0.179766	0.25864	-0.572886	-0.154505	-0.360267	-0.00353202	-0.080249	-0.0127976	0.176155	-0.995526	3.1033	2.81425
A	1148	8.45	0	0.462713	3.52168	0.289214	1.48525	1.67581	6.34119	-1.17263	-0.200889	-1.92789	-2.21181	1.91159	6.93798	-0.379554	-0.0549662	1.44956	0.923479	0.375743	14.6283	16.772
A	1168	0.2	0	1.35352	6.80466	5.52127	12.7604	2.3975	10.3705	-0.929433	5.76708	2.76028	1.72895	4.51124	2.09669	2.88097	7.86888	2.66622	1.98443	0.30027	-0.167113	-0.526437
A	1200	66.3	0	0.46629	0.359703	-0.0108845	-0.59323	0.545006	0.364872	-0.0252538	-0.346935	-0.345217	-0.474663	0.279881	-0.241656	-0.0106385	-0.423907	0.540055	0.367123	0.914432	0.404271	0.0362373
A	1222	47.59	0	0.147459	-0.355991	0.241032	-0.0108149	-0.0334694	0.396242	0.494882	-0.11175	0.383804	0.204689	-0.251106	1.49142	-0.133264	-0.299192	-0.483603	-0.580642	0.315023	17.8595	15.7939
A	1230	0	3.79e-14	2.86098	5.13998	6.71355	10.4201	2.03471	14.5297	-0.660517	7.75926	2.09914	2.21189	3.26914	4.75656	5.93548	8.80405	0.906546	0.874682	1.80883	27.6218	20.8066
A	1234	0	0	0.885857	3.69454	9.3117	16.6605	2.11549	17.874	3.78169	14.7362	3.10593	5.22931	1.16987	6.98036	6.7589	18.8986	2.38114	2.22483	0.937631	9.26234	6.30557
A	1251	1.34	3.79e-14	0.815996	8.91279	4.72431	6.45256	0.839374	15.1184	3.83495	-0.208005	1.22887	-0.912947	3.26079	4.5215	2.74036	0.0926614	0.445299	0.535034	1.97303	17.5102	11.0889
A	1252	0	0	0.449952	6.30542	9.1127	12.0201	1.80307	18.4281	3.47548	5.91454	-0.534001	1.31557	3.78491	3.45559	5.20826	9.23724	2.2081	2.25679	0.603712	20.81	14.2815
A	1266	0.14	-3.79e-14	0.0900055	5.39745	5.0513	12.6489	2.32885	11.1643	1.40745	9.56099	2.05039	0.566532	2.63267	1.3149	5.26797	10.1839	1.67078	0.675862	2.83596	13.8195	17.6965
A	1274	7.13	0	1.7004	6.28851	5.0688	14.7727	1.73904	14.2675	3.70214	6.94076	5.75149	2.83251	5.79839	0.428838	4.83285	6.54622	0.500622	2.80527	2.78908	19.8152	12.3271
A	1300	3	0	1.41296	4.35044	7.40238	19.1569	1.80001	22.1774	5.29876	6.76873	5.54051	6.32605	4.31361	3.31353	9.20341	9.87143	0.782813	1.47377	0.437943	0.684529	0.177067
A	1377	38.33	-3.79e-14	0.684264	0.41174	0.241062	0.223126	0.725507	0.724631	-0.18718	0.0349557	0.0841547	-0.0777141	0.336027	-1.03504	-0.0485124	0.259664	0.423469	0.395767	1.31567	7.35628	4.85308
C	1156	40.96	0.360619	5.65e-06	3.3749	4.47917	2.73433	1.61845	1.58864	1.4424	2.19388	1.80769	-0.424094	1.4447	5.43984	3.77152	1.78807	1.24688	1.96876	0.950452	8.98467	7.03865
C	1182	30.68	1.44519	-0.013761	3.4829	2.34848	7.78137	2.48564	6.08022	-0.262908	1.50628	-2.53459	-2.97223	0.928827	1.45753	1.11788	1.98077	2.08374	2.02795	-0.292972	-0.956072	-2.00688
C	1235	34.24	-0.495963	0.000671712	0.343612	-0.323554	-2.2123	0.738933	-0.269692	-0.939173	-1.00797	-1.723	-1.3572	-0.178304	4.95024	-0.829198	-0.773629	0.417568	0.221685	2.04502	11.9843	5.53383
C	1237	3.06	0.0333785	-3.8e-06	2.36513	2.19126	1.90949	1.99935	5.86377	3.41073	1.86445	-2.71203	-2.15584	-0.144264	2.88626	0.305705	4.53941	1.5641	-0.384299	-2.19471	8.71997	4.11573
C	1255	0.91	0.704417	-0.00124396	3.43085	3.55214	1.24062	2.48121	0.891174	-2.66024	0.453538	-2.36928	-3.18976	1.1992	2.87747	-0.202167	4.259	1.64263	0.49901	0.285506	20.5521	17.7197
C	1354	19.85	0.89075	0.000416832	2.79721	6.87872	13.134	2.67556	11.6653	2.44017	8.61607	-0.420811	1.50386	1.82314	3.76478	4.95332	12.0759	1.7343	0.984873	2.66845	12.2951	7.81753
C	1365	0	-0.155565	-0.00943424	3.24411	3.97617	4.18254	0.61615	3.42367	3.27951	4.5346	0.340157	0.524443	1.46152	3.44001	3.03326	9.14021	1.39334	0.41259	-0.239911	5.68359	9.35399
C	1386	2.76	-0.154701	-0.000228267	3.01968	4.43529	3.01713	1.0514	5.70572	-0.102358	1.13195	-1.74728	-0.742285	0.623106	2.81615	2.168	2.15026	0.730327	0.623996	0.722279	0.483307	0.689949
D	1160	37.75	0.344792	1.02106	-0.00449323	1.00865	0.468357	1.94026	-0.0689674	0.116017	-0.0233601	1.49743	-0.307294	0.680442	1.51886	0.986005	0.313594	1.0338	4.77786	1.16649	-1.56693	-1.90388
D	1163	24.86	-1.01126	-0.444764	0.0121594	-0.0874868	-2.12909	0.0313734	-0.546695	0.913966	-1.67162	-2.51289	-2.02396	0.0183077	1.95421	-0.935577	-1.17666	0.110809	0.0796246	4.59898	4.67103	4.35187
D	1203	42.65	4.54421	4.66373	-0.465045	2.89455	4.48397	4.74217	4.75874	4.10929	4.6407	3.90844	3.95627	3.792	3.49114	4.26808	4.35608	4.53916	4.62557	3.07258	2.82411	2.23425
D	1225	33.14	1.53857	2.14227	-0.00874997	0.309726	1.62166	2.53019	1.37061	2.87476	2.68981	1.78352	1.61457	1.98133	0.605568	1.95467	3.18987	1.72692	2.59756	4.7632	3.40198	1.65421
D	1232	5.29	1.77068	2.99851	-0.109137	1.93139	1.45968	3.37282	0.85082	4.53282	2.53576	2.05932	1.60788	2.72569	6.71651	2.95058	3.91218	3.5892	5.03404	2.90827	-1.73257	-2.03654
D	1249	11.51	0.223138	0.480112	0.00093594	-0.156265	-2.63447	0.73862	-0.196583	2.14163	0.742387	-1.16452	-1.43048	-0.00285516	8.82912	-0.151739	1.21422	0.067293	3.355	0.00876528	-0.771025	-1.52777
D	1270	47.66	0.355646	0.134563	-0.0526128	0.399987	-1.86691	0.971092	-0.135447	-0.433051	0.0433226	-0.278084	-0.484414	-0.454447	1.25358	-0.200063	-1.05965	0.741496	0.369324	0.394589	-0.384642	-0.604241
D	1276	51.77	0.145697	0.953312	0.0125554	-0.0282474	-1.0687	1.10919	0.483848	-0.446359	-0.238626	-0.679571	-1.02892	-1.23452	6.259	-0.620909	0.186171	0.638481	0.704021	0.397255	14.7949	12.363
D	1311	6.58	1.1151	1.74282	-0.0138344	0.359699	12.9595	2.47922	11.0274	0.420583	1.92593	1.33939	-1.32517	2.17018	1.85022	0.685313	3.30792	2.02376	1.64245	0.475563	-0.364012	-0.452791
D	1349	112.47	0.103037	-0.120273	-0.016284	-0.809894	-0.460325	0.410088	-0.333868	0.158745	-0.480851	-0.372831	-0.726825	-0.242796	-1.58067	-0.480783	-0.883526	-0.136926	0.437543	1.07739	0.0504316	-0.225372
D	1372	92.83	0.14946	0.206414	-0.000928664	-0.0718969	-0.300551	0.4923	0.45885	0.727373	-0.176675	-0.428101	-0.22679	0.235	0.729692	-0.0920075	0.031837	0.396144	1.05767	0.576736	0.573145	0.438813
E	1129	97.73	0.949312	0.421846	0.233321	-0.00977465	0.435763	1.25926	0.951692	0.391391	-0.0452933	0.0805957	0.320555	0.516285	1.86504	0.188011	0.572595	0.521409	0.686209	-0.397729	1.93391	2.5477
E	1132	34.59	0.27986	0.287153	1.71829	-0.0391838	-0.636879	1.90988	0.836142	-0.64267	-0.520937	-2.07716	-1.75297	1.29655	3.00684	-0.0146595	-0.0300656	1.62848	1.05185	1.14702	1.38203	1.51935
E	1154	100	1.23261	1.35315	1.53513	-0.00146969	1.19294	1.88202	1.98789	0.90613	0.443998	0.730761	0.0162626	1.73075	-0.843322	0.373154	0.766559	1.79097	1.39985	1.52023	1.14317	1.16255
E	1158	139.35	1.2029	1.75195	0.5737	-0.0159452	1.18357	1.66209	1.91085	1.48323	1.32781	1.24625	0.847203	1.59058	-0.136669	0.892765	1.53164	1.49914	1.56165	0.310594	1.33253	-0.583487
E	1161	76.38	0.424295	1.09628	0.477396	-0.000901426	-1.03207	1.29777	0.8356	-0.179345	0.238061	-0.594771	-0.613222	0.2622	4.75751	0.227173	0.61358	1.63378	1.20343	0.654078	0.843748	-2.5035
E	1167	29.33	0.834548	1.19202	2.15133	1.71e-12	-1.87349	2.24689	1.8968	0.264696	0.732294	-0.972768	-1.02264	1.88332	7.95984	0.0435063	1.13758	1.33832	2.40989	1.74338	1.48633	1.76091
E	1197	39.05	1.74846	2.15152	2.43882	-0.00218875	1.31806	3.15295	2.217	1.80693	1.4401	0.526192	1.19988	2.36215	7.62616	1.37575	1.96845	2.63025	2.74801	0.93077	0.998849	0.597003
E	1210	96.38	0.471716	0.23968	0.421047	-0.00800382	0.502462	0.857902	0.496469	0.458117	-0.322606	0.0142709	-0.58001	0.125094	4.64223	0.00245689	-0.918172	0.24642	0.977185	1.17098	-0.446505	0.113239
E	1241	45.39	0.377636	1.22053	1.81518	-0.21555	0.00102198	1.39588	0.959424	0.579904	0.422611	-0.26734	-0.42565	1.43268	5.60294	0.259082	0.662456	1.07036	1.41318	-0.327795	0.0296527	-0.402143
E	1242	120.31	-0.0829945	0.0646415	0.792819	-0.00496732	-0.280752	0.69516	-0.562534	-0.988303	-0.809347	-0.529391	-0.764449	-0.0541862	3.623	-0.322776	-0.633831	0.100687	0.399892	3.20909	2.89683	2.63871
E	1299	20.93	3.54229	4.15831	3.58595	-0.096317	2.97032	4.6666	2.38665	2.64918	3.47	2.31562	1.99191	3.84125	1.28305	3.23905	3.97892	4.59604	4.58187	0.208569	-0.92308	-1.24513
E	1303	116.36	0.558013	0.254005	0.445775	-0.0126496	-1.3755	0.860412	-0.0786485	-0.43307	-0.687078	-0.900943	-0.994094	0.310408	-0.299818	-0.309049	-0.415087	0.753889	0.726068	0.237928	6.21954	4.03376
E	1321	0.87	1.54911	1.69303	3.19255	-0.039428	2.60281	3.13883	2.93461	-0.0864408	2.09438	-0.261981	-0.287092	2.93504	5.93814	0.143308	2.17478	2.73681	2.24371	1.04545	1.45448	1.29206
E	1337	87.27	1.02842	1.62291	-0.12007	-0.0268683	1.23559	2.07425	1.49197	0.580271	1.08816	0.525103	0.628806	1.01469	-0.30226	0.586196	1.40823	0.753374	0.940368	0.46327	0.239641	0.0230683
E	1340	103.97	0.263582	0.812877	0.387081	-0.0046798	-0.121811	0.813125	0.478749	-0.206045	0.0167222	-0.469315	-0.217849	0.791198	2.95741	0.100473	0.328367	0.115915	-0.0998629	0.827501	0.038107	0.398746
E	1371	121.5	0.601461	0.976061	0.368889	-0.0143887	0.313141	0.93089	0.831565	0.758884	0.235205	0.389037	0.328068	0.880465	-0.452532	0.487066	0.506305	0.829712	1.14806	2.17149	0.235168	0.361024
E	1381	85.75	0.782524	1.50438	1.41216	-0.0200536	0.26781	1.88493	1.13246	1.04977	0.207183	0.296211	0.141241	1.14807	3.4855	0.445195	0.394969	1.14443	1.47121	-0.19298	-0.850024	-0.341836
E	1384	86.66	-0.120421	0.613054	0.987384	-1.89e-13	-0.520306	0.994839	-0.206966	-0.918973	-0.683103	-0.97244	-1.09199	-0.175297	4.08479	-0.125785	-0.404926	0.278778	0.574891	1.48666	1.27152	1.12326
F	1127	114.28	1.653	1.57413	1.56381	1.28004	-0.0388952	1.64128	1.64835	1.33124	0.752061	1.23128	0.4272	1.35682	2.39628	1.13821	1.31192	1.73461	1.44467	2.98983	1.50572	1.56106
F	1164	22.48	3.71822	3.93346	4.80285	4.42153	-0.00970194	5.02578	3.31252	2.22041	3.1916	1.6855	0.576748	4.55292	6.8714	3.86868	2.92621	4.32239	4.32756	3.75782	9.42009	4.2974
F	1174	13.59	4.98461	4.20738	6.75472	6.10347	-0.0265978	6.20839	3.96745	2.81685	2.9429	1.41942	0.903196	5.26829	4.866	3.078	6.53242	5.12219	3.78381	2.88174	3.93733	0.525633
F	1193	12.96	3.78455	3.46304	4.15578	3.6137	-0.0145542	5.46247	2.43034	2.16809	3.95761	0.28078	0.686851	4.38879	8.17799	3.7756	3.65902	5.1218	4.5574	2.68815	-0.348835	0.845757
F	1207	13.26	2.56611	3.27866	3.92116	3.69255	-0.0733909	3.7689	2.73524	3.25872	2.54528	1.56228	0.39451	3.18764	6.04707	2.6456	2.45335	3.38416	2.90356	2.83018	0.205305	1.00355
F	1245	24.45	4.0245	3.411	4.54347	3.35994	-0.0182321	5.47435	2.74653	2.22531	2.82161	1.79965	0.747831	4.01601	11.3772	3.34667	3.55879	4.76214	3.64778	4.22732	1.76141	0.885112
F	1271	0.56	5.33525	4.96706	5.90302	6.44036	-0.0249988	6.26811	3.80249	4.24182	5.19412	2.28578	1.33644	5.1878	5.91319	5.54369	7.20951	6.45886	5.01482	2.34482	4.84682	1.86399
F	1301	30.45	3.26845	2.94869	4.85318	4.73979	-0.0551341	4.58104	3.26845	1.82987	1.29902	1.17278	0.155588	3.86071	5.35334	3.14618	3.06712	4.39972	4.25148	1.18193	-0.110211	0.68565
F	1306	42.47	2.07184	2.5335	3.03018	1.74711	-0.0356737	3.1253	1.08128	1.07816	1.97757	0.856453	0.469753	2.4012	3.17756	1.95144	1.94006	2.87072	1.81785	4.43528	2.95677	-0.101042
F	1315	0	4.79796	4.73256	6.1041	5.48985	-0.00426318	6.71659	3.91089	3.78288	3.66133	1.88541	1.08471	5.02004	9.42186	4.04616	6.30942	5.41075	4.44786	3.48373	4.20089	2.48505
F	1323	3.1	4.92663	4.19577	6.67927	6.17987	-0.0102067	6.19289	2.85898	2.32354	4.8429	1.42573	1.13292	4.04756	9.60429	4.87689	6.40871	5.67578	5.28494	1.80273	2.25828	0.332659
F	1341	56.21	1.96193	2.20999	2.07401	1.98864	-0.000901736	2.8829	3.13762	1.63567	1.84947	0.802003	1.25235	2.36872	8.09429	2.54097	2.26467	2.43676	2.08988	3.39821	4.99885	3.73857
F	1376	1.66	3.25033	3.10354	5.60736	4.98653	-0.00855327	4.92279	2.36873	2.49579	1.83392	0.159277	0.492782	3.15207	2.62649	3.25365	4.96932	4.06563	3.11371	-0.226183	-0.455214	-0.28093
G	1121	35	-0.639312	-0.481177	-0.491696	-1.50838	-0.376798	0	0.0196152	-0.895753	-0.968631	-1.48238	-1.47819	-0.452586	-2.05119	-0.830329	-0.698393	-0.271224	-0.0837403	2.0129	1.24737	1.2569
G	1123	92.7	1.28014	1.26954	1.24587	1.25066	1.27659	0	1.31056	1.98849	1.09164	1.2911	1.28657	1.28199	4.17207	0.897352	0.766964	1.43282	2.02475	8.87175	9.09914	7.03917
G	1128	25.99	3.53302	4.71317	8.63388	7.61005	7.11911	0	8.66363	9.62688	6.10443	5.94628	4.86092	6.03343	8.02924	5.97043	6.82395	6.00257	9.3395	1.89761	26.2661	25.7085
G	1133	0	1.33886	4.34155	9.96188	13.6942	18.5709	-7.58e-14	25.718	3.42078	9.13198	7.47225	6.8507	9.84689	11.0401	10.9873	15.2481	4.05629	6.36635	7.20285	13.4357	14.2997
G	1184	6.12	4.09181	6.25277	10.3947	8.86506	13.6159	0	18.0245	9.38511	7.44189	9.22921	6.82311	9.73698	8.08778	8.45915	7.80242	6.96218	8.75621	13.2453	43.6612	48.7145
G	1201	12.82	2.83263	4.96147	9.13676	15.8884	36.2575	0	23.3147	15.9806	20.7244	11.6337	13.603	9.11237	18.8896	18.2087	14.4059	5.23855	11.9014	4.43729	2.67082	2.21898
G	1202	28.88	3.02458	3.51275	2.70696	3.27713	3.07278	0	3.16113	4.11409	2.36765	3.28291	2.7075	3.10037	9.11598	2.91588	2.49352	3.62228	4.32001	2.99325	20.672	18.1202
G	1236	0	-1.40359	1.28744	9.13527	7.19617	15.3246	0	21.3328	5.02767	8.66932	3.79994	4.64082	5.87925	6.07727	5.63953	12.5273	1.34443	6.16515	0.120434	-0.35237	-0.771212
G	1263	66.66	0.146554	0.0976958	-0.233272	-0.911806	-0.824895	0	0.086064	-0.0135624	-0.397816	-0.240942	-0.335171	-0.152334	0.0331783	-0.684861	-0.364809	0.0721496	0.325759	1.24907	1.43504	2.14306
G	1269	9.38	0.0882363	0.12911	2.806	1.34991	0.503976	3.79e-14	2.0444	2.48433	1.38618	1.27063	0.454149	1.01922	7.36399	1.75869	2.04293	0.732846	1.70801	0.817486	0.0784589	-0.770192
G	1272	11.36	-0.487418	0.0569403	2.01629	0.40543	-0.404448	-3.79e-14	1.5942	0.597005	-0.0443022	0.140941	-0.181945	-1.24994	1.39557	-0.445322	-0.350001	-1.08351	-0.294883	3.82187	0.978061	1.8195
G	1304	47.85	2.49292	2.54223	2.27956	2.37795	1.65062	0	2.28042	4.42628	1.84477	2.03344	1.73521	1.88397	5.79093	1.98902	1.5578	2.36716	3.48074	16.1355	67.3331	55.8025
G	1316	0	1.7447	9.62571	22.2406	23.5842	55.8075	0	51.5706	23.0861	25.8899	21.6425	17.775	21.9352	13.715	22.5502	29.444	3.91669	11.5182	9.83464	15.517	14.5532
G	1326	7.88	3.89576	6.81894	10.1956	12.1904	14.2428	0	18.9241	15.0599	12.0317	12.4515	8.85447	10.752	16.5318	11.8844	11.1233	5.84406	9.47979	4.83773	2.72468	3.18535
G	1345	43.82	3.66383	3.67579	3.33298	3.17789	3.11842	0	3.6241	4.19215	3.14942	3.00299	2.72081	3.71859	6.15279	3.23395	3.03909	3.82657	5.20429	0.985081	1.87331	1.26116
G	1346	12.79	4.64552	1.71125	2.10357	1.33897	0.550507	0	1.96748	0.954084	1.28222	0.947969	1.05656	1.66598	6.54176	1.59925	1.24666	4.2583	2.24333	-0.54645	-1.41358	-1.1019
G	1356	51.09	-0.474911	-0.247519	-1.03991	-1.36312	-1.22	0	-0.41431	-0.846117	-0.892624	-1.13209	-1.46614	-0.440979	-2.23506	-1.08001	-0.813772	-0.251844	-0.483823	2.2243	0.526947	-0.122745
H	1176	31.32	1.51685	0.992534	1.59986	1.1473	-0.47694	3.0695	-0.0461072	2.57861	0.935537	0.809015	0.212648	1.23958	2.53822	1.04695	1.15651	1.8162	3.50488	0.243819	-0.414201	-0.610269
H	1228	73.93	0.145246	0.476171	0.947821	0.101932	-0.769116	1.00761	-0.00990405	-0.529465	-0.470411	-0.62697	-0.933547	-1.13715	4.57289	-0.0620639	-1.27429	0.373134	0.096318	1.98427	0.723133	0.51954
H	1244	171.12	0.787326	0.506561	0.589596	0.699085	0.43896	-0.483373	-0.0651929	2.27562	-0.674618	0.692285	0.748479	-0.075715	4.90581	0.111297	-0.490958	0.630791	1.05716	1.37628	6.96109	7.65345
H	1247	0.68	1.82151	2.05354	3.09562	3.55082	2.94294	3.27867	-0.111311	1.61422	1.60686	0.754197	0.466654	1.65346	1.78282	2.30319	3.92855	3.40187	2.80735	0.961842	-0.217147	-0.835721
H	1368	73.83	0.557992	0.886565	0.036572	0.0434655	-0.151923	0.901366	0.0188554	0.487183	0.115724	0.260115	-0.33632	0.341951	-1.03535	0.426853	-0.0905403	0.168072	1.04519	1.28228	9.33261	11.4034
I	1116	18.1	4.43558	3.6829	5.41027	4.63458	7.12679	5.80738	6.75482	-0.000897308	7.25034	1.01866	1.93282	4.71986	6.00144	4.16246	8.06077	5.08807	3.00545	0.388463	1.40973	0.609423
I	1119	84.15	1.46831	1.71617	1.42352	1.09551	0.537237	1.9713	1.1649	-0.000498536	0.448696	-0.1563	0.701174	0.523345	5.46926	0.688856	0.898709	1.63924	1.77008	1.24431	13.703	7.46614
I	1170	0.66	3.30335	3.27466	3.80926	4.04303	7.80223	4.88428	5.93722	-0.0113231	4.04063	0.832494	0.0971842	2.79934	7.97927	3.37785	5.82281	4.19428	3.10569	0.847467	2.77485	8.67063
I	1171	5.57	2.26194	2.12842	4.50131	3.97123	4.55202	3.37694	2.59123	-0.0117101	0.864917	-0.447207	-0.498238	1.99602	5.29942	1.52828	0.0975594	2.83801	2.08303	1.15289	15.5224	8.84391
I	1179	2.08	4.8941	3.8264	6.434	5.42126	5.23994	6.28202	1.96111	-0.00805718	5.21393	0.0248681	1.31664	4.99466	8.09116	3.90407	11.9192	5.36579	3.40044	1.19157	0.776581	-0.00259565
I	1183	47.18	1.91588	1.89271	2.86236	1.61862	-0.761531	2.96892	1.63113	-0.0143558	1.3201	0.0582093	-0.270045	2.36387	1.71604	1.65769	1.5698	2.49326	2.49091	1.12557	9.82766	10.899
I	1194	7.11	3.93724	3.10494	5.04881	4.66961	6.43067	5.31242	5.64429	-0.0116518	2.49703	-0.0212787	0.0969418	2.95947	10.5042	2.80461	1.97354	4.86403	3.15612	1.14574	13.9053	6.82859
I	1233	0	3.45018	3.19834	4.87268	5.42162	4.94319	5.1154	5.88313	-0.0319862	4.76644	1.29631	0.636383	3.78839	6.66767	4.26742	8.29743	4.18174	2.7069	0.463811	1.75909	1.25536
I	1246	42.41	2.07689	1.00433	1.86485	1.65436	0.973469	2.60254	2.35836	-0.01724	1.05202	0.885256	1.12702	1.93824	1.27176	1.76953	1.94335	2.68768	1.28327	1.03375	5.13036	1.53201
I	1250	1.2	3.04616	2.18824	4.33901	4.57804	0.781731	4.21556	3.08442	-0.0268196	3.52463	0.295892	-0.166015	2.84866	2.17977	2.76269	4.6474	4.14134	2.9209	1.16686	5.6872	4.9356
I	1268	0.56	3.76649	3.44075	5.54675	5.46498	2.8555	5.54066	4.93236	0.00449848	3.8099	-0.382951	0.339065	4.2205	3.9745	3.53107	4.70197	5.03437	3.62983	0.176711	-0.658898	-0.376259
I	1277	65.95	0.155769	0.716326	0.0900805	-0.0356198	-0.728936	0.542286	0.151242	-0.00666846	0.245755	-0.289095	-0.880962	0.465822	2.48768	0.822852	0.753545	0.362173	0.271321	0.403165	-0.158049	0.223769
I	1305	77.07	0.574433	0.681984	0.783659	0.543169	0.266578	1.36807	0.933389	-0.00170031	-0.234356	-0.37694	-0.490042	0.750737	5.59341	0.379235	0.0740331	1.0595	0.811187	1.11634	7.79047	5.69151
I	1322	0.01	3.60535	3.69554	6.12667	5.47638	5.08713	5.75089	6.91967	-0.00275392	5.31884	-0.151594	0.303811	3.64906	8.65854	3.91935	5.36297	5.40822	3.46269	1.17125	4.9161	6.98273
I	1361	2.03	2.625	2.64857	4.12187	3.67901	3.85554	4.10093	5.45842	-0.0125388	4.28454	-0.365163	-0.205646	3.52602	3.77303	2.24873	4.80816	3.93326	2.59444	0.568889	0.835087	-0.39186
I	1378	75.86	0.394756	1.09017	-0.249273	-0.485657	-0.592713	1.53836	1.21834	-0.00339365	0.378226	-0.0848962	-0.204511	0.796005	1.29196	-0.0979487	0.719574	0.950299	0.790011	1.29254	13.0262	10.7212
I	1379	1.34	3.62183	3.65653	4.80313	4.12117	3.37275	5.34753	6.76309	-0.00297684	4.94519	-0.0819773	0.516507	4.10692	6.08917	2.77506	8.56663	4.32076	3.28957	1.13182	5.15317	6.55132
I	1383	0.65	3.28702	3.07726	5.18898	4.42419	3.38228	5.13439	2.40605	-0.0131781	4.58926	-0.472152	-0.161233	2.99644	6.12432	3.34341	6.24132	3.8693	2.42408	0.424747	0.230906	0.316722
K	1114	172.55	0.296129	0.461359	0.393618	0.123686	0.126175	0.652534	0.734547	0.238769	-0.0401532	-0.0432164	-0.04511	0.551674	-0.365626	0.090508	-0.114349	0.588114	0.651828	-0.0188859	-0.124723	-0.75077
K	1150	70.77	1.57488	1.14629	1.84282	1.33281	-0.735665	3.06203	0.871911	-0.767276	-0.0239635	-0.851728	-0.60961	1.49676	2.72267	0.85571	-0.195692	2.38098	1.54453	0.653862	2.23168	2.13235
K	1173	92.29	0.361804	0.31377	1.66399	1.05324	0.357634	0.923886	1.37257	0.234169	-0.084563	-0.804915	-0.447958	0.576278	4.11017	-0.0285678	0.065969	0.0897449	-0.179216	1.86795	-0.738008	0.588865
K	1205	63.77	0.130274	0.970935	1.6577	1.02611	0.520749	1.15976	0.294436	1.50086	-0.0267936	-0.575477	-0.141671	0.282152	4.41741	-0.356214	-0.638289	1.04769	1.51679	0.529031	11.8961	8.41282
K	1267	17.41	1.9121	1.87991	7.39752	4.94421	7.84565	3.69535	8.92167	1.08645	-0.0321529	1.09568	-0.168186	4.99037	5.27021	1.46302	0.825	2.9628	2.83682	2.84859	5.57388	2.9216
K	1294	13.93	1.6967	2.35727	2.14426	2.46026	5.15446	3.59058	2.62612	2.99156	-0.406312	-0.13008	0.24088	2.6759	1.28509	2.28495	2.20503	3.55001	3.87545	1.97733	0.58503	0.799385
K	1309	40.87	0.518337	1.58667	0.141362	-0.379205	0.432738	0.825423	1.03764	1.7687	-0.0683716	0.278468	0.468209	0.809431	2.40935	1.10699	0.596087	-0.219423	0.864815	1.28299	-0.390005	-0.430092
K	1333	66.33	1.38814	1.39509	2.42512	1.52734	-0.392363	2.3214	1.49908	0.740443	-0.0150373	-0.605032	-0.976795	1.78676	3.97819	1.20464	0.686304	1.84295	2.13656	1.07261	-0.104364	0.640818
K	1352	139.23	0.905233	1.12724	1.13055	0.972843	0.572672	1.55362	0.936971	0.620037	-0.00688271	0.612903	0.581915	1.0512	-0.586588	0.430482	0.414459	1.23561	1.11035	2.01511	2.69554	2.89406
L	1118	69.83	2.62628	2.299	2.65691	1.67903	2.91347	3.54186	0.9744	0.889139	1.44253	-0.006422	0.132438	1.8999	1.98614	1.40661	1.443	3.08989	2.18886	2.25592	1.23769	0.53739
L	1122	70.59	2.78803	2.11872	2.41969	2.35773	0.542258	3.09256	2.5453	1.24348	1.55286	-0.0145482	0.669155	2.3662	7.94081	2.11626	1.45955	2.9041	3.14287	1.13184	1.05859	0.889194
L	1145	86.99	1.43944	1.17063	1.49779	1.11857	0.841378	2.35434	1.56225	0.740111	0.447833	-0.000264455	0.0529579	1.44569	2.31742	1.05515	0.645895	1.82553	1.19686	3.59329	6.66392	10.1977
L	1152	3.87	3.78713	3.13861	4.91114	3.53336	5.05124	5.15928	3.65054	2.64556	2.94038	-0.0016871	0.351889	3.89785	11.0614	2.88665	3.29846	4.65578	3.63627	0.916686	0.496222	0.705586
L	1162	66.88	1.29403	1.68448	1.68967	0.885822	0.612717	2.29902	1.13	0.0810613	0.37746	5.31e-13	-0.182093	1.31029	3.60069	1.03785	0.863541	1.57241	1.36845	0.448107	0.813218	3.47798
L	1165	7.94	2.16799	2.34628	2.67386	2.16507	3.64049	4.0437	3.17577	-0.261513	2.48614	-0.0268012	0.817321	3.38998	4.62389	1.28715	2.93673	2.71937	1.5585	1.95629	10.8305	8.89871
L	1169	0.06	2.88633	3.27729	5.74253	5.16116	3.33018	4.77904	3.46134	0.517438	2.09634	0.0034309	-0.357738	3.43743	5.10318	2.81454	4.44922	3.79707	2.16562	2.4283	4.28382	0.626562
L	1187	11.93	3.81343	3.4851	3.71268	3.64738	-1.37139	4.67942	2.54275	1.85502	2.86364	-0.0163315	-0.155969	4.12787	2.42553	3.07206	3.12726	3.16796	3.42193	0.95824	-0.446061	-0.0582231
L	1190	117.45	1.21917	1.02984	1.06969	0.66323	0.266336	1.77955	0.966866	0.630389	0.546446	-0.00184207	-0.0205001	0.943512	1.49352	0.767301	0.874019	1.41404	0.971324	1.38239	14.9646	7.95766
L	1195	0	4.85761	3.72027	5.71279	5.08306	1.34701	6.20918	4.98743	0.21426	6.16759	0.0119222	0.560991	4.41374	6.09826	4.24483	7.96584	5.89973	4.01212	1.34115	2.285	1.49189
L	1196	8.06	3.13687	2.51514	5.00451	3.78634	1.19183	3.9425	1.92903	1.07	1.32444	-0.0659243	-0.138828	3.04552	6.60342	1.88733	1.28677	2.60072	2.57975	1.74233	0.387146	-0.884261
L	1198	39.52	1.75392	1.49186	2.91926	2.96596	-0.314552	2.4321	0.783448	0.954671	1.09292	-0.0242735	0.0789855	1.74515	1.47935	1.92827	1.51854	2.52771	2.79944	2.86838	6.83061	6.1955
L	1204	0.02	4.31437	3.98085	5.84552	4.76207	3.56639	6.07927	3.24509	2.77999	5.10708	-0.0483806	0.282408	4.6341	12.3313	3.67221	5.32161	5.79829	4.33057	3.40736	4.8578	2.44947
L	1208	0.7	3.62237	3.54114	5.65971	4.58439	1.57036	5.15765	2.82797	4.53854	4.56286	-0.00159199	-0.12014	3.66318	7.98238	3.40956	5.3931	4.13791	2.69544	2.11238	8.56554	7.10023
L	1221	23.28	2.76507	1.85226	3.71232	3.4279	4.5691	2.43755	3.79378	-0.173843	3.8526	-6.82e-13	0.759121	5.00671	4.63262	3.88666	3.16014	3.10123	3.81733	1.07449	2.24835	2.15888
L	1224	58.38	1.05247	1.50996	2.04529	1.0331	1.64343	2.3239	1.51365	0.345509	0.411769	-0.00191317	-0.0855222	2.08323	-0.208831	1.07607	0.761734	2.06286	1.74387	2.97997	8.75824	4.26271
L	1226	0.42	3.32277	3.21134	5.56034	5.59752	2.08235	5.37666	4.63525	1.94453	2.35853	-0.0153245	0.742127	3.19373	3.55853	2.84567	6.3443	4.29301	2.71656	2.37914	7.34737	6.59652
L	1227	1.35	3.40282	3.41189	5.29799	4.78846	3.69482	5.10684	2.43037	1.41549	4.33474	-0.0173165	0.314736	3.32365	6.88411	3.87835	5.80975	4.02153	3.58101	4.58962	13.4322	6.84477
L	1240	1.77	4.17638	3.92998	5.57484	4.45111	4.56777	5.64255	2.80211	3.29837	3.7945	-0.00104028	0.504162	4.32506	7.58329	4.14627	3.85605	4.13242	3.92623	1.19027	0.259985	0.323971
L	1256	41.07	2.35699	2.02948	3.94675	2.75952	0.139682	3.26574	1.27795	1.83727	0.883454	-0.00588835	0.201226	2.6491	3.83861	2.03789	0.861362	3.01883	2.67894	2.16628	12.5645	6.8114
L	1257	0.02	3.56342	2.87383	5.19402	3.35792	3.25511	5.01529	2.62007	1.32096	4.74869	-0.100489	0.187432	3.65655	6.57659	2.20898	7.63571	3.99273	2.61163	1.69917	-0.21028	0.663748
L	1291	71.75	2.33751	2.10207	2.55966	1.5473	0.279041	3.40042	1.98134	1.18401	1.10739	-0.00233409	-0.235469	2.44097	1.96242	1.79767	1.22433	2.85393	2.29971	1.77469	10.5125	6.1215
L	1318	0	3.24179	3.54438	6.162	4.61313	2.91569	5.06635	3.22058	4.15375	4.74776	-0.0050767	0.00491845	4.38708	7.74947	3.41725	6.90196	4.1431	3.43438	2.40574	6.47405	3.85796
L	1319	0.88	3.48845	3.60303	5.07585	4.48549	0.587538	5.08524	2.96182	0.535712	3.84027	-0.0117972	-0.0236955	4.31159	8.26498	3.53263	4.11064	4.96027	3.58091	5.02142	5.60267	5.51078
L	1325	4.21	3.56705	2.64977	5.04888	4.14707	1.27681	2.58668	2.61371	4.66801	2.00745	-0.0106113	0.454455	1.92418	8.94738	2.02291	3.84812	3.62168	5.52953	1.22361	2.37469	2.02389
L	1339	53.67	1.85941	2.56328	3.07975	1.94837	1.68677	3.20262	2.90477	0.196422	1.05118	-0.00254748	0.567617	1.87394	7.23907	2.0371	1.49794	3.2725	2.35826	1.44823	2.1366	1.46075
L	1380	21.57	1.83267	2.28916	3.42978	2.43642	1.32998	2.94604	1.97641	0.736164	1.42239	-0.0524739	0.312902	1.83772	5.84213	2.02102	1.73011	2.16813	1.73103	2.52032	1.72031	0.955449
M	1166	3.43	2.71824	3.01361	4.38451	3.45838	0.364068	4.43271	2.54142	1.79063	2.45118	0.000319824	-0.0702961	3.6889	8.88455	2.50135	2.62374	3.69804	3.58881	1.75467	8.05784	7.15621
M	1199	13.18	3.15166	2.5798	5.32292	5.78348	5.39601	4.30528	2.50224	2.65603	4.13923	0.631655	-0.0140713	3.02163	3.06842	3.45918	6.39551	4.40861	3.10065	1.88609	9.88879	6.26234
M	1223	1.64	3.09675	3.2091	3.78978	3.90575	3.07219	4.01206	3.69673	1.07321	4.22972	0.24807	-0.0151831	2.12911	1.49228	3.68906	5.28531	3.01148	1.38984	2.05959	1.83081	0.967328
M	1273	27.1	2.05286	2.49677	3.82084	3.23494	-0.619824	2.99961	2.16431	1.36244	1.84537	0.631822	-0.04141	3.05979	1.36931	1.67441	1.09219	2.21992	2.41838	0.64902	-0.488677	0.024413
M	1290	208.26	0.704505	0.602705	0.676848	0.569787	-0.0414872	0.74029	0.446973	0.393748	0.311589	0.485204	-0.0145126	0.516581	0.60393	0.520279	0.0348862	0.654966	0.6832	3.78762	1.16947	-0.546552
M	1296	6	3.50308	3.09279	5.28724	4.21568	-0.458662	4.67277	2.01106	1.6808	0.92053	-0.171503	-0.0531852	3.3282	7.88178	3.08544	1.54079	3.71149	3.37653	1.03117	1.12681	1.07143
M	1302	101.6	1.45359	1.37793	1.97246	1.219	1.24343	1.71538	1.76001	0.346036	0.295702	-0.287771	-0.0213051	1.57303	8.55036	0.834416	0.581038	1.80327	1.57867	0.815365	0.538678	0.499599
M	1328	87.56	1.10207	1.09394	1.16227	0.414004	0.377647	1.40952	0.938324	0.264268	0.658866	0.536817	-0.00666812	0.700743	-0.7558	0.907794	0.965482	1.09062	0.882751	2.76333	19.369	18.2731
M	1348	10.01	2.70443	1.8915	2.71323	2.09284	12.246	4.10903	9.56148	1.12528	3.30707	0.385472	-0.0187894	2.46083	0.55869	2.37636	3.57516	3.46464	3.16422	4.71238	11.074	11.3554
M	1362	0	3.49256	3.77579	5.8472	4.6487	9.56862	5.43508	7.3751	3.93918	4.7295	1.64926	-0.00623908	5.90104	5.99782	3.82829	7.28625	4.66937	4.27939	0.120496	-0.864845	-1.00463
N	1115	68.47	-0.162256	-0.0105621	0.209084	-0.0926596	-1.08529	1.02557	0.04284	-0.813455	-0.796468	-1.48412	-1.85301	-0.00669323	3.07975	-0.191626	-0.589049	-0.0764416	-0.237205	0.777148	1.08409	-0.18383
N	1175	106.58	0.352501	0.437752	0.123452	0.68274	-0.112827	1.05551	0.133408	0.556889	0.101788	0.59625	0.303559	-0.0102823	2.16552	0.443817	-0.0509947	0.280944	0.601401	2.31338	5.35211	1.80124
N	1178	0.12	1.22916	1.54343	5.39127	7.3554	1.34624	3.67169	2.38783	1.19382	2.17193	2.73359	0.995886	-0.0696741	3.09769	5.44078	1.97271	3.07222	4.10563	1.71692	0.886195	0.128453
N	1243	30.88	1.51371	1.24381	2.93618	1.78812	-0.214523	1.78379	0.456006	3.27785	0.0284754	0.106984	-0.177092	-0.014828	4.02103	0.760062	-0.27353	2.64998	2.27159	2.17924	2.56667	0.379038
N	1254	4	1.90024	1.82714	5.34389	4.30548	0.189623	3.40772	0.683797	1.28883	1.91324	0.96991	1.45278	-0.0128999	5.31047	2.27874	2.14591	2.31347	0.651236	-0.590034	-1.77775	-1.30396
N	1335	78.76	-0.415839	-0.0402493	-1.26875	-2.0348	-1.60601	0.289918	-0.365651	-1.79558	-1.05847	-1.97873	-1.75275	-0.0159927	-1.11952	-0.965586	-0.976499	0.263206	-0.666926	3.58431	0.772411	0.22908
N	1353	56.87	1.78619	1.48445	1.9804	1.23515	0.0969247	0.0792501	0.544938	3.51938	0.522788	0.143252	0.125757	-0.00490374	4.84628	0.761182	0.789855	1.85837	3.41668	1.75285	2.32056	1.41042
N	1375	54.2	1.40318	2.34174	-2.3871	0.685171	1.19414	0.905166	1.81383	1.89815	1.27307	1.67286	1.80185	-0.0379519	-0.640347	1.68479	1.38003	0.332089	2.31026	1.89687	1.93785	1.85139
P	1112	61.05	1.78903	2.31547	2.05571	1.64102	1.73852	2.67088	2.11475	1.95634	1.69312	1.69759	1.64925	2.31652	-0.00303715	1.78786	1.87045	2.32647	2.28789	0.119438	-0.335007	-0.0303454
P	1144	145.29	0.0684402	0.0268675	0.157771	0.107918	-0.0358718	0.274203	0.237089	-0.108874	-0.0539918	0.0132919	-0.593175	0.015642	-0.00161668	0.0472614	-0.231117	-0.18604	0.293876	2.61446	2.90291	2.46664
P	1153	32.63	2.37484	2.91471	2.89109	2.7821	2.21461	3.24782	3.28429	2.48723	2.27531	2.23214	2.20501	2.86529	-0.00847454	2.9531	2.65861	3.22249	3.47555	5.46857	7.11008	5.52103
P	1191	41.53	4.02449	4.86501	5.70773	4.47564	6.816	2.79171	5.97741	4.62848	4.54742	4.87742	3.92554	5.91557	0.00185294	4.46115	4.95164	5.61152	6.60905	2.49965	2.20183	2.31322
P	1213	17.44	2.72898	2.86647	3.84671	3.48354	2.21562	3.70629	3.22133	2.21156	2.23916	1.34797	1.90699	3.50439	-0.0033662	3.25327	1.81286	3.62393	2.72863	1.16235	1.05854	1.07362
P	1262	131.88	0.916091	1.23763	0.977878	-0.0503704	1.07025	1.04688	1.08865	1.22062	0.819517	1.02914	1.03044	1.08384	0.00386838	0.290653	0.654924	1.1558	1.11364	2.83811	2.06541	1.4509
P	1292	22.54	2.21566	1.7919	4.28564	3.919	0.893989	2.58603	2.85507	5.10948	3.24527	1.22013	0.773926	2.68466	-0.0163439	2.28002	2.42606	1.79124	2.03332	6.41969	31.21	32.182
P	1297	0	2.76771	3.83919	3.23832	5.22763	22.9389	3.27655	18.2486	10.0586	12.2234	6.41647	7.70232	6.66279	-0.00739495	10.8027	19.8122	3.62864	6.22422	1.57217	6.95966	3.72366
P	1298	2.05	2.85599	3.28733	4.53952	2.93748	3.33225	4.00982	8.64876	1.915	4.77649	2.22709	5.55057	4.78468	-0.01756	5.22216	3.3838	4.33032	3.0429	3.3721	27.6632	22.8215
P	1329	0	2.93122	4.70956	8.96612	11.1793	18.0381	4.90211	16.832	7.16167	9.41559	5.62172	5.20652	5.60094	-0.00567415	9.56761	14.9911	5.14012	5.55059	1.74177	1.15756	1.13412
P	1331	67.54	1.91527	1.6273	1.78884	1.31377	1.26888	2.80274	1.87672	1.15291	1.16247	1.04466	1.01557	2.09096	-0.0178094	1.27374	1.47042	1.98874	1.7347	3.08783	1.66312	1.82171
P	1350	60.63	1.71529	2.00348	2.48448	1.24934	1.84453	2.20039	2.08989	3.00108	1.36935	2.31997	1.18892	1.86733	0.00567187	1.88908	1.45367	1.39842	2.68748	5.63514	26.6655	21.9527
P	1351	5.89	3.01643	4.32825	9.12096	6.94472	23.179	4.23706	17.9964	5.656	13.1337	9.54965	9.58954	7.87648	-0.00266547	7.51006	14.0998	4.32245	5.24312	2.17008	10.975	9.30656
P	1355	11.45	3.0389	3.1463	5.73095	4.58607	10.1217	4.38648	10.0813	3.12707	5.12998	4.67697	3.12634	4.1904	-0.00979859	4.26913	3.68258	3.44528	3.80615	1.86575	1.69078	1.9887
P	1357	56.89	1.72665	2.25256	2.08619	1.10341	1.53181	2.75845	2.3396	1.76791	1.02187	0.509222	0.570983	2.33682	0.00897005	1.35921	1.39467	2.47518	2.2198	3.21439	2.3098	2.11495
P	1370	34.06	2.24022	2.90893	3.14892	2.27916	1.35369	3.16709	3.34213	2.65217	1.7118	1.2535	1.12091	3.38992	-0.0108993	2.0254	2.03688	3.43779	3.83846	2.2118	4.90463	4.53286
P	1374	6.6	2.575	3.6671	3.42507	3.42241	3.11484	4.03236	4.54515	3.02814	2.9256	2.12083	0.763559	3.74366	-0.00509426	3.57304	3.11477	3.31299	4.14995	-0.642931	0.532693	-0.643841
Q	1134	60.67	0.518237	0.17735	2.6229	0.342279	-0.968939	1.14659	0.350049	-0.846697	-0.718315	-1.12953	-0.854261	0.539459	3.30194	2.58e-06	-0.3264	0.895852	0.209504	0.0467961	0.171761	-0.14765
Q	1146	88.12	0.140198	0.249289	0.383676	-0.161776	-0.518855	1.00047	0.390678	-0.297341	-0.340041	-1.22288	-0.715126	0.116425	-0.680134	-0.00549383	-0.00515773	0.645155	0.329689	0.827227	0.0920302	0.335178
Q	1159	93.9	0.255651	0.877913	0.300413	-0.106912	0.238093	0.659214	0.653271	0.371754	0.208579	0.011129	-0.0967821	0.663616	0.272295	-0.00362801	0.408273	0.356446	0.362806	0.661813	0.449869	0.39235
Q	1177	97.34	0.444192	0.738146	0.835354	-0.121255	0.323119	1.16763	1.16164	0.143836	-0.0781222	-0.203512	0.0328713	0.908183	-0.686238	-1.14e-12	-0.177203	0.825255	1.03871	0.57537	-0.0729285	-0.821008
Q	1188	151.83	0.274082	0.380507	0.0901987	0.169796	-0.793136	0.243133	0.0826597	0.320367	-0.461211	-0.365007	-0.702584	-0.0164626	1.08107	-0.00091866	-0.614705	-0.734343	-0.522003	0.565627	-1.57595	-1.55516
Q	1238	59.02	-0.257181	0.413097	1.61083	0.374024	-1.78914	1.04228	0.285709	0.664866	-0.789218	-1.40526	-1.54164	0.813929	5.44363	-0.0164125	-0.350451	0.100365	0.928896	0.606772	-0.0592319	0.319738
Q	1336	105.24	0.300869	0.758818	-0.226066	-1.3767	0.204003	1.01143	0.874079	0.122928	0.0743473	-0.221666	-0.458266	0.754267	-0.990009	-0.0459296	0.504737	0.639838	0.618254	-0.126392	-0.914551	-0.539386
Q	1364	57.97	-0.155749	0.637707	1.01901	-0.0560633	-0.272011	1.01177	0.374762	-0.558909	-0.177981	-0.830365	-1.44161	0.700309	3.33408	-0.0387714	-0.133148	0.00847754	0.464948	-0.0201672	0.138131	-0.220851
Q	1367	56.74	-0.52085	-0.16932	0.932973	0.291709	-0.516943	0.354337	-0.347571	0.429139	-0.202556	-0.508137	-0.273223	-0.219485	3.93521	-0.085915	-0.440154	-0.406887	0.0205541	0.337174	0.0326286	-0.121181
Q	1369	96.43	0.251918	0.327308	0.414476	-0.0561369	-0.171627	0.850714	0.590366	0.0601434	-0.0222961	-0.123209	-0.0566056	0.250819	0.259142	-0.0327725	0.237521	0.777947	0.911831	2.14114	2.10567	1.34188
R	1113	61.58	1.78151	2.20222	2.27427	1.87153	1.12487	2.33525	2.39608	1.23527	1.52487	0.79163	0.413226	1.80553	-0.156639	1.80553	1.44e-12	2.17234	2.29034	1.28856	1.58549	1.44447
R	1120	147.7	1.35241	1.00768	1.78549	1.49284	1.39413	1.5573	1.69683	1.10802	0.437967	0.429551	0.761863	1.52978	3.12528	1.13209	-0.0304729	0.777149	1.2097	0.869071	0.446326	0.752871
R	1181	102.21	0.659745	0.850355	1.25579	0.828162	0.374314	1.36516	0.849985	0.418666	0.0253479	-0.164074	-0.571871	0.757078	0.910801	0.639455	-0.0430218	0.907538	1.08196	0.970869	0.255495	0.946825
R	1192	51.6	0.958634	1.05376	3.30362	1.71717	0.273326	2.54436	0.726466	0.657428	-0.201699	-0.66445	-1.18036	1.53122	-1.71208	0.845975	-0.00319098	1.93169	2.99639	0.257835	0.313807	0.433986
R	1209	156.38	0.152779	0.848477	1.01738	0.477548	0.2962	1.13414	0.855336	-0.145739	0.03035	-0.337299	-0.25873	-0.381326	3.78805	0.0303879	-0.0162134	0.269185	-0.00339518	1.7765	4.89547	3.07316
R	1212	40.54	2.36546	1.74708	5.26531	4.08925	2.68508	3.08179	2.63448	1.82731	1.35255	1.32576	1.30952	3.23254	3.81375	2.28578	-0.0335756	2.27608	1.71504	1.03197	-1.03608	-1.85306
R	1231	95.62	0.291746	0.651656	2.08574	0.662403	-1.53701	1.73933	0.288555	1.14986	-0.501688	-1.15419	-1.36859	1.25612	7.11006	0.27306	-0.0584992	0.766267	2.04846	0.949454	2.21307	4.44392
R	1248	47.53	0.539059	0.404642	3.17697	2.2028	3.8305	-2.15518	1.496	0.921766	-0.0996824	-0.631208	-1.32609	0.750139	9.27536	0.800702	-0.0411705	2.05588	2.32874	0.878333	0.546417	0.473306
R	1253	148.41	0.710768	1.09435	2.02485	1.01642	0.467833	1.33056	1.30364	0.48609	-0.0873494	-0.116269	-0.323517	1.05247	0.138047	0.502148	-0.0670758	1.11347	1.39396	0.869242	5.05736	2.34043
R	1264	31.26	1.13354	1.5797	3.26048	2.68319	0.0890009	2.05478	0.442783	2.26028	1.15909	0.0127767	-0.596549	1.25871	3.3722	0.966338	-0.0568536	2.22508	1.97898	2.38953	18.1989	11.2952
R	1275	28.37	1.82381	2.19785	7.44569	6.87453	10.3201	3.3286	14.3817	3.65266	2.04489	3.27264	0.79474	3.99797	6.80298	1.88214	-0.057741	2.70954	1.86404	0.857327	0.885612	0.746512
R	1279	179.35	1.08417	0.561944	1.12665	0.806083	0.518788	-0.238202	0.644465	1.03009	0.409556	1.02815	0.502813	0.581807	5.33322	0.317374	-0.00129043	0.675821	0.522037	3.08036	3.4925	2.17408
R	1347	54.51	3.51581	3.16219	4.2744	3.47041	2.3261	3.9507	3.19262	2.51077	2.62656	2.25973	1.94833	3.42595	5.13523	3.0256	-0.0387389	3.251	3.38769	1.22352	-0.0128999	0.156584
R	1360	140.16	0.445769	1.07141	0.53696	0.060598	0.106477	1.08521	0.726102	0.496278	0.252172	-0.0866964	-0.654207	0.47774	3.83876	0.382435	-0.0137971	0.41343	1.18327	1.4105	20.1825	36.0205
R	1373	5.87	0.54735	0.466994	6.45583	5.2748	24.2876	1.57428	16.2456	0.77345	0.729411	3.2654	0.363659	3.05918	2.80268	2.09973	-0.140516	1.3007	0.659861	0.261129	-0.882979	-0.85031
R	1382	114.89	0.34736	0.817129	1.2659	0.385045	-1.21489	1.68377	0.177293	-0.923461	-0.444705	-1.20119	-1.14958	0.188219	3.47625	-0.172843	-0.0121253	0.619818	0.199121	3.35953	2.89569	2.01359
S	1157	48.86	1.16619	2.65536	1.20569	2.61772	1.87011	0.686221	1.48579	3.82714	2.69898	2.41397	2.85775	0.153954	2.87241	1.75362	2.25583	5e-05	0.720452	0.409985	-0.432091	-0.26314
S	1172	47.16	0.0390159	-0.00267705	1.96893	0.499384	-1.22379	0.67746	-0.0978767	-0.281122	-0.316746	-1.13091	-1.45927	-0.151713	5.71538	0.010964	-0.0581999	-0.00108441	0.904057	0.607998	8.91923	12.1119
S	1186	1.07	1.38004	0.0352004	5.28124	5.73062	7.81465	3.49389	16.8084	1.41264	3.46715	0.843653	0.277661	1.40911	4.39481	2.59464	4.32597	1.02e-05	1.19415	-0.509348	-2.22658	-1.0166
S	1189	44.62	-0.139866	-0.243174	-0.962386	-0.998714	-1.10348	0.507444	-0.101715	-0.648313	-1.28114	-0.754787	-0.804468	-0.373373	1.7984	-1.02872	-0.98744	-9.81e-06	0.130588	1.15854	0.650558	0.441743
S	1206	41.64	-0.342237	0.887642	1.04616	0.700308	0.394261	0.814128	0.428265	0.357324	0.0342494	0.132024	-0.171329	-0.202899	2.85018	-0.280254	-0.124085	-0.000874163	0.892024	-0.0115058	-0.480784	-0.0828992
S	1220	123.35	-0.0759076	-0.061878	-0.0772062	-0.0722869	-0.0891868	-0.160425	-0.0653033	0.0279145	-0.046873	-0.0247166	-0.234911	-0.0537808	-0.232455	-0.0747558	-0.17062	-1.51e-07	-0.0603676	-0.773717	-0.457695	-1.25124
S	1308	42.6	-0.839275	-0.321555	0.208613	-1.27152	-1.44744	-0.129308	-0.0734687	-1.32275	-1.57465	-1.77478	-2.03116	-0.0761124	-2.69972	-1.21288	-1.22	-0.00114744	-0.194459	1.24916	12.6176	12.9949
S	1314	1.69	-0.510868	0.248752	5.13391	2.80002	9.74533	0.93468	7.06206	1.12737	2.09041	0.550834	-0.6019	3.3509	2.4074	-0.187479	4.4479	-0.000140356	0.946576	2.12713	12.8426	9.65677
S	1324	12.62	-0.642796	-0.208519	3.79739	2.5777	5.33114	-0.0454047	5.17485	1.75061	1.38932	2.51583	-0.218061	2.22428	8.60927	1.47122	2.00659	0.000112426	2.11879	2.27184	1.18284	1.26932
S	1332	121.81	-0.0223504	-0.0663291	-0.257998	-0.419004	1.26011	-2.29837	-0.559033	2.08463	-0.315466	-0.349096	-0.478953	-0.396801	3.69606	-0.250755	-0.621651	-7.94e-05	0.632279	2.33293	2.1046	1.37566
S	1334	55.99	1.07228	1.89748	-2.25659	-0.904329	1.14524	0.68709	1.2092	2.18689	1.1942	1.57007	1.64521	0.152527	0.447301	1.38028	1.59486	-0.00018681	1.00973	1.87837	0.863699	0.28487
S	1344	92.77	0.654084	0.891287	0.291589	0.371436	0.1732	0.294919	0.538993	1.68267	0.300756	0.130682	0.234001	-0.29875	3.80119	0.21327	0.428027	0.000238545	1.24962	0.00970118	-0.145422	-0.394247
T	1117	71.37	0.340876	0.238548	0.441833	0.13763	-0.498979	0.868893	0.312568	-0.278032	-0.34855	-0.365901	-0.199494	0.409936	4.23126	-0.0192026	-0.504505	0.482201	0.00230678	-0.750932	6.42113	10.19
T	1151	12.13	0.995058	0.376133	3.24365	1.63956	6.22745	2.14011	5.54471	-1.23726	1.27256	-0.316824	-0.970012	2.03354	3.45913	0.97968	1.70116	1.38059	-0.0120064	-0.340707	-1.01867	-1.60349
T	1211	22.84	-0.387279	-0.856571	0.336546	0.107861	-2.6592	-0.538598	-0.860152	-0.725401	-0.285456	-1.66028	-1.79044	-0.906945	6.00884	0.0386042	-0.192921	0.125193	-8.34e-13	0.341831	0.697283	0.649477
T	1258	35.91	0.723621	0.843511	1.68637	0.867215	0.51151	1.31768	1.33508	0.0168061	0.121042	-0.293343	-0.187778	1.41679	3.50935	0.207837	0.322374	0.976791	-0.000938266	-0.172687	-1.00772	-0.314039
T	1307	56.75	0.0310383	-0.97577	-2.92635	-0.387097	-0.321463	-1.17945	-0.750694	-1.74189	-1.67394	-1.44948	-1.85192	-1.22909	0.25256	-0.941222	-0.506213	-1.3047	-0.00402507	0.725844	5.81637	2.76534
T	1310	1.5	0.958006	1.26755	2.27718	3.99814	2.35944	1.59044	1.064	0.981557	0.658855	1.87757	-0.727338	0.858407	9.02485	2.48866	1.29519	1.15113	-0.0036672	-0.990681	27.3071	11.3648
T	1312	0.72	0.341944	0.521626	4.3292	4.82202	7.77899	2.12992	5.72567	1.19019	4.93373	0.60654	-0.805321	2.96099	1.9166	3.50803	5.82135	0.929043	-0.00185775	0.0531424	-0.298297	-0.443683
T	1343	56.62	-0.476077	0.235198	0.0991682	-0.462875	-0.476359	0.696658	0.274478	-0.335519	-1.34706	-1.13105	-2.04146	0.252076	4.21088	-0.495463	-0.973415	-0.129568	-0.0991613	-0.000908943	0.954152	0.632284
T	1363	26.19	0.75205	0.262829	2.12019	0.187826	0.123692	1.72851	1.35906	-0.570234	-0.250824	-0.459487	-0.615809	0.427771	3.99322	0.132757	0.175176	0.87842	-0.00152329	0.000109805	-0.421773	-0.146228
V	1111	9.88	2.3656	1.53972	3.19594	1.20378	0.0175248	3.90556	1.51328	0.016809	0.869962	0.230838	-0.318998	2.27218	6.06279	1.06236	1.07727	3.28124	1.84471	-0.000544749	0.624954	0.724769
V	1130	28.47	1.37603	1.01	2.54276	1.45294	0.411971	2.39467	1.02732	0.191567	-0.0781626	-0.967481	-0.444522	1.69346	2.94285	0.610486	0.105884	1.75061	0.0371174	0.000716255	0.881167	0.835882
V	1135	43.4	2.39395	1.54749	3.30363	1.82039	0.868244	3.55519	2.57853	-0.191713	1.41666	0.545552	-0.119747	2.37757	4.04118	1.90648	1.47702	3.22212	1.73931	-0.00302892	12.7897	13.6812
V	1147	0	2.57923	2.28677	7.57567	7.09464	10.1528	4.69931	8.17659	0.315072	5.94973	1.8557	2.57752	5.60678	8.99604	5.71042	8.51835	3.69887	2.11977	0.00218529	20.776	7.57742
V	1149	0	3.53465	1.80833	3.96177	6.63252	5.01692	5.465	7.81435	0.220166	8.10597	1.51712	2.51551	3.02726	5.44838	6.08747	11.8345	4.86868	2.62416	-0.00052723	-0.141696	-0.177854
V	1155	140.17	-0.197238	0.206782	-0.332908	0.112225	-0.220935	-0.173372	-0.118577	-0.117486	-0.268611	-0.164874	-0.184284	-0.310313	-0.0839954	-0.0916825	-0.120838	0.0686753	-0.0600237	0.0006665	15.2156	14.5473
V	1180	2.04	2.04852	2.12479	5.50841	3.90748	9.63436	3.96345	5.56148	-0.70985	1.70947	0.542895	-0.371516	2.25728	5.54047	1.17296	1.32779	3.00311	1.663	-0.000892553	9.51438	8.52875
V	1185	3.06	3.08718	2.18843	5.52227	4.33704	7.53102	4.4481	7.36255	0.169645	4.64622	0.963589	1.22881	3.91743	4.636	3.32994	4.49511	3.21464	1.61826	-5.45e-05	7.29713	8.83617
V	1229	2.8	1.90193	2.10292	3.55723	2.64782	3.41185	3.58913	2.12676	-1.32518	3.07591	-1.38302	-1.49815	2.16683	5.14015	2.19642	3.7294	2.88041	1.79454	-3.05e-05	1.18843	0.838167
V	1265	47.01	1.18302	0.84555	2.1524	1.49074	0.552252	2.00084	0.618695	-0.343579	-0.0640901	-0.047937	-0.167324	0.885758	4.5145	0.619454	0.148165	1.30701	0.279151	-0.0313502	0.886151	0.997312
V	1293	17.1	1.1523	1.30302	1.94137	1.05944	0.247131	3.05229	1.93263	-0.253295	0.00654967	-1.29589	-0.838889	1.3641	1.29628	0.429892	0.328941	2.49356	1.60944	-0.00920785	16.5914	4.75102
V	1317	0	1.63302	1.55377	4.17553	4.50683	4.80395	2.84379	6.20559	0.0697451	4.27267	1.83134	1.30501	3.04903	1.94816	3.84831	11.3627	2.37538	1.31608	-0.00263722	17.1237	8.03285
V	1338	0.96	1.76309	1.13067	3.25378	3.2263	6.74712	3.92252	7.65864	1.79548	2.38792	4.59673	0.513647	3.10716	6.19348	2.34762	5.83133	2.32163	2.18548	-0.00534645	13.167	10.8128
V	1342	2.51	1.74663	1.91151	0.935056	1.69698	8.59643	3.19639	9.01657	0.381394	1.77227	0.479717	0.0682343	1.88916	6.25306	2.10792	3.31202	3.13087	1.07363	0.0192578	12.6727	11.5766
V	1358	0.55	2.56534	2.55922	3.72401	3.75609	8.4648	4.7174	6.41757	0.200686	4.74005	-0.715793	-0.476524	2.83768	0.505219	2.91556	6.8593	4.29362	1.99007	4.45141	-0.0457687	0.310027
W	1295	24.46	4.5163	4.45037	6.26061	6.02089	1.43162	4.79281	3.03555	3.82164	4.22455	2.74219	2.89426	3.91332	6.27204	4.61468	3.80177	4.57829	4.13504	2.26135	0.0192436	0.658837
W	1313	1.44	2.15684	2.4846	3.35612	3.40282	0.274446	3.49481	2.37386	3.11284	3.19193	4.23396	0.775095	2.60904	7.44	3.75338	2.73184	3.26193	2.55548	5.0784	-0.0102634	2.15215
W	1320	14.65	4.64876	4.97022	6.93135	6.46377	1.5283	6.50195	3.70476	5.57206	4.39416	3.38758	2.42073	5.74465	10.6746	5.18909	3.71909	5.65413	5.31723	2.19731	-0.0797239	8.78762
W	1366	2.59	3.09965	2.59886	4.13393	3.14924	2.60754	3.0821	3.2599	2.4075	2.61654	0.993789	0.772041	3.1346	5.42907	2.73005	4.26844	2.95869	2.36086	3.06928	1.26305	-0.00649463
Y	1131	46.3	3.26577	3.02379	4.78862	3.56889	0.0142838	4.57745	2.87414	2.80869	2.42117	1.81624	1.411	3.15001	6.12423	3.17327	2.56864	3.77916	3.90047	3.18905	1.4028	-0.00886086
Y	1239	30.79	2.38542	2.80198	4.34083	2.75661	-0.433561	3.77442	2.50078	3.13555	2.32448	1.46031	-0.357142	3.19082	5.88326	2.82911	2.67949	2.67871	3.81409	1.17691	0.123209	-0.0602744
Y	1278	90.96	0.728904	1.22905	1.34608	0.515668	-0.65674	1.85677	0.729179	0.320184	0.656597	-0.733714	-0.757855	0.578035	4.21281	0.35935	0.956097	0.987219	1.47014	0.414579	0.125502	-0.00242747
Y	1327	96.08	0.348181	0.439855	0.541089	-0.106077	0.287459	1.40307	0.729275	0.00910402	0.0534626	-0.449629	-0.282511	0.0877619	2.65139	0.177802	0.0371826	0.272548	0.846031	4.8877	1.6517	1.4e-12
Y	1330	7.33	3.6189	2.85026	3.77792	3.61364	-0.929358	4.24586	2.23315	4.01013	2.82898	0.759227	0.377403	3.70541	5.60665	3.4757	5.39751	4.83293	5.5123	1.908	2.08407	-0.0365122
Y	1359	49.41	3.18212	3.66792	4.56283	3.07562	0.498355	4.61434	3.1294	2.05258	2.67042	1.35915	0.76251	4.06486	5.86209	3.22618	3.03256	3.52241	2.54054	0.87153	0.347837	0.000575105
Y	1385	96.78	0.701949	1.24408	1.71628	1.05197	0.129911	1.67405	1.02402	0.334386	0.373999	0.443581	0.16541	0.802767	3.83828	0.40536	0.44113	0.821507	0.874007	0.87153	0.34784	0.000575105
Spearman’s rho	=	-	-0.43336	-0.48482	-0.74832	-0.75307	-0.58443	-0.55569	-0.7099	-0.35583	-0.71913	-0.31218	-0.30747	-0.66142	-0.42672	-0.69511	-0.75949	-0.60662	-0.4981	-0.29193	-0.72586	-0.6797
Average	=	-0.57
