# Supplementary material for: Structure and energy based quantitative missense variant effect analysis provides insights into drug resistance mechanisms of anaplastic lymphoma kinase mutations
Source: Sci Rep. 2018 Jul 13;8:10664. doi: 10.1038/s41598-018-28752-9 (PMC6045602; doi:10.1038/s41598-018-28752-9)
Supplement: Supplementary file 3 — Supplementary Table S3 [file 41598_2018_28752_MOESM3_ESM.xlsx]

## Sheet: Sheet1
Observed ALK mutations
Type	Related Disease	Mutation
Primary ALK mutations	Neuroblastoma	ALKΔ2–3
	Neuroblastoma	ALKΔ4–11
	Neuroblastoma	R1061Q
	Neuroblastoma	K1062M
	Neuroblastoma	T1087I
	Neuroblastoma	D1091N
	Neuroblastoma	A1099T
	Neuroblastoma	G1128A
	Neuroblastoma	T1151M
	Neuroblastoma	T1151R
	Neuroblastoma	M1166R
	Neuroblastoma	I1170T
	Neuroblastoma	I1170S
	Neuroblastoma	I1171N
	Neuroblastoma	F1174L
	Neuroblastoma	F1174S
	Neuroblastoma	F1174I
	Neuroblastoma	F1174C
	Neuroblastoma	F1174V
	Neuroblastoma	R1192Q
	Neuroblastoma	R1231Q
	Neuroblastoma	A1234T
	Neuroblastoma	L1240V
	Neuroblastoma	F1245C
	Neuroblastoma	F1245I
	Neuroblastoma	F1245L
	Neuroblastoma	F1245V
	Neuroblastoma	I1250T
	Neuroblastoma	R1275Q
	Neuroblastoma	R1275L
	Neuroblastoma	Y1278S
	Neuroblastoma	1464STOP
	Lung adenocarcinoma	S413N
	Lung adenocarcinoma	V597A
	Lung adenocarcinoma	H694R
	Lung adenocarcinoma	G881D
	Lung adenocarcinoma	Y1239H
	Lung adenocarcinoma	D1311A
	Lung adenocarcinoma	E1384K
	Lung adenocarcinoma	K1518N
	Lung adenocarcinoma	K1525E
	Burkitt’s lymphoma	R412C
	Osteosarcoma	C1021Y
	Uterine leiomyosarcoma	R1192Q
	ATC	L1198F
	ATC	G1201E
	Carcinoma of the endometrium	A1252V
	Neuroblastoma 3|Hereditary cancer-predisposing syndrome	A1200V
	Neuroblastoma 3	A1222P
	Neuroblastoma 3	A1274T
	Neuroblastoma 3|Hereditary cancer-predisposing syndrome|Neuroblastoma Susceptibility	A1280V
	Neuroblastoma 3	A1289V
	Neuroblastoma 3|not specified|Neuroblastoma Susceptibility	A1396T
	Neuroblastoma|not specified	D1091A
	Neuroblastoma 3	D1141A
	Rhabdomyosarcoma	D1225A
	Hereditary cancer-predisposing syndrome	D1249Y
	Neuroblastoma 3	E1077K
	Neuroblastoma 3|Hereditary cancer-predisposing syndrome	E1110D
	Neuroblastoma 3	E1161T
	Hereditary cancer-predisposing syndrome	E1340G
	Neuroblastoma 3	E1400D
	Neuroblastoma 3	E1409D
	Neuroblastoma 3	F1271Y
	Neuroblastoma 3	F1323L
	Neuroblastoma 3|Hereditary cancer-predisposing syndrome	G1121D
	Neuroblastoma 3	G1263V
	Neuroblastoma 3	H1244R
	Neuroblastoma 3	I1088V
	Neuroblastoma 3	I1170A
	Neuroblastoma	I1171A
	not specified	I1171S
	not specified	I1171T
	Neuroblastoma 3	I1250M
	not specified	L1152P
	Neuroblastoma 3	L1380V
	Neuroblastoma 3	L1397S
	Neuroblastoma 3	L1404V
	Neuroblastoma 3	M1199L
	Hereditary cancer-predisposing syndrome	M1296I
	Neuroblastoma 3	M1328I
	Neuroblastoma 3	R1084H
	Hereditary cancer-predisposing syndrome	R1113Q
	Neuroblastoma 3	R1113W
	Hereditary cancer-predisposing syndrome	R1120W
	Neuroblastoma 3	R1181H
	Neuroblastoma|Neuroblastoma 3|Neoplasm of brain	R1192P
	Neuroblastoma 3	R1212P
	Hereditary cancer-predisposing syndrome	R1214C
	Hereditary cancer-predisposing syndrome	R1214H
	Neuroblastoma 3	R1231W
	Neuroblastoma 3|Hereditary cancer-predisposing syndrome	R1248Q
	Neuroblastoma 3	S1086L
	Neuroblastoma 3	S1189Y
	not specified	S1206C
	Hereditary cancer-predisposing syndrome	R1360Q
	Neuroblastoma 3	T1310A
	Neuroblastoma 3	T1310I
	Neuroblastoma 3	T1395I
	Neuroblastoma 3	V1130L
	not specified	V1180L
	Neuroblastoma 3	V1229M
	Neuroblastoma 3	V1358I
	Neuroblastoma 3	V1411A
	Neuroblastoma 3	W1313C
	Neuroblastoma 3	W1320R
	Neuroblastoma 3	Y1078C
	Neuroblastoma|Neuroblastoma 3	Y1278S
	Neuroblastoma 3	A704T
	Neuroblastoma 3	A877S
	Neuroblastoma 3	D1529E
	Neuroblastoma 3	E1419K
	Neuroblastoma 3	E296Q
	Neuroblastoma 3	F1376S
	Neuroblastoma 3	G1121D
	Neuroblastoma 3	G1128A
	Neuroblastoma 3	I1171N
	Neuroblastoma 3	I1250T
	Neuroblastoma 3	I1461V
	Neuroblastoma 3	K1416N
	Neuroblastoma 3	K1491R
	Neuroblastoma 3	L560F
	Neuroblastoma 3	L868Q
	Neuroblastoma 3	M1328L
	Neuroblastoma 3	P1599H
	Neuroblastoma 3	Q1429R
	Neuroblastoma 3	S90L
	Neuroblastoma 3	T1012M
	Neuroblastoma 3	T680I
	Neuroblastoma 3	V163L
	Neuroblastoma 3	V476A
Secondary ALK mutations	NSCLC (EML4–ALK fusion)	T1151ins
	NSCLC (EML4–ALK fusion)	L1152R
	NSCLC (EML4–ALK fusion)	F1174L
	NSCLC (EML4–ALK fusion)	L1196M
	NSCLC (EML4–ALK fusion)	G1202R
	NSCLC (EML4–ALK fusion)	S1206Y
	NSCLC (EML4–ALK fusion)	G1269A
	IMT (RANBP2–ALK fusion)|NSCLC (EML4–ALK fusion)	C1156Y
	NSCLC (EML4–ALK fusion)	F1174L + L1198P
	NSCLC (EML4–ALK fusion)	F1174L + G1123S
	NSCLC (EML4–ALK fusion)	F1174L + G1123D
	NSCLC (EML4–ALK fusion)	L1198P
	NSCLC (EML4–ALK fusion)	G1269S
	NSCLC (EML4–ALK fusion)	D1203N
