# Supplementary material for: Structure and energy based quantitative missense variant effect analysis provides insights into drug resistance mechanisms of anaplastic lymphoma kinase mutations
Source: Sci Rep. 2018 Jul 13;8:10664. doi: 10.1038/s41598-018-28752-9 (PMC6045602; doi:10.1038/s41598-018-28752-9)
Supplement: Supplementary file 4 — Supplementary Table S4 [file 41598_2018_28752_MOESM4_ESM.xlsx]

## Sheet: Sheet1
The mutational effects (ΔE) of ALK mutations.
mutant	pos	wt	subs	prediction_epistatic	prediction_independent	frequency	column_conservation
V1111A	1111	V	A	-6.206	-4.0943	0.00199571	0.5044
V1111C	1111	V	C	-8.1957	-8.3785	0	0.5044
V1111D	1111	V	D	-8.1957	-8.3785	0	0.5044
V1111E	1111	V	E	-8.1957	-8.3785	0	0.5044
V1111F	1111	V	F	-3.2772	0.3821	0.175374	0.5044
V1111G	1111	V	G	-8.1957	-8.3785	0	0.5044
V1111H	1111	V	H	-6.885	-5.1946	0.000657615	0.5044
V1111I	1111	V	I	-0.4508	1.3817	0.476483	0.5044
V1111K	1111	V	K	-5.3105	-3.6157	0.00322314	0.5044
V1111L	1111	V	L	-2.1033	0.3655	0.172492	0.5044
V1111M	1111	V	M	-4.0422	-2.2804	0.0122475	0.5044
V1111N	1111	V	N	-7.9145	-7.0045	9.04e-05	0.5044
V1111P	1111	V	P	-7.2998	-5.5603	0.000451858	0.5044
V1111Q	1111	V	Q	-6.6551	-4.8646	0.000919298	0.5044
V1111R	1111	V	R	-4.6771	-2.4579	0.0102573	0.5044
V1111S	1111	V	S	-7.3702	-5.902	0.000316301	0.5044
V1111T	1111	V	T	-5.2981	-3.3205	0.00433031	0.5044
V1111V	1111	V	V	0	0	0.119689	0.5044
V1111W	1111	V	W	-8.1957	-8.3785	0	0.5044
V1111Y	1111	V	Y	-4.1364	-1.7187	0.0214712	0.5044
P1112A	1112	P	A	-3.7538	-2.249	0.0344074	0.2972
P1112C	1112	P	C	-5.3975	-4.1875	0.00494411	0.2972
P1112D	1112	P	D	-1.6613	-0.5952	0.179839	0.2972
P1112E	1112	P	E	-3.8547	-1.5117	0.0719215	0.2972
P1112F	1112	P	F	-5.5362	-4.1801	0.00498058	0.2972
P1112G	1112	P	G	-5.4099	-4.1903	0.00493004	0.2972
P1112H	1112	P	H	-4.3926	-2.7156	0.0215789	0.2972
P1112I	1112	P	I	-6.5303	-5.5843	0.00120806	0.2972
P1112K	1112	P	K	-3.6044	-1.7818	0.0549001	0.2972
P1112L	1112	P	L	-4.6573	-3.5797	0.00908946	0.2972
P1112M	1112	P	M	-5.54	-4.0675	0.00557605	0.2972
P1112N	1112	P	N	-3.5008	-1.3837	0.0817449	0.2972
P1112P	1112	P	P	0	0	0.326106	0.2972
P1112Q	1112	P	Q	-3.9926	-2.1825	0.0367746	0.2972
P1112R	1112	P	R	-3.6343	-2.1678	0.037318	0.2972
P1112S	1112	P	S	-3.2745	-1.2336	0.094983	0.2972
P1112T	1112	P	T	-4.9713	-2.9245	0.0175093	0.2972
P1112V	1112	P	V	-5.0075	-4.14	0.00518527	0.2972
P1112W	1112	P	W	-8.5811	-9.009	0	0.2972
P1112Y	1112	P	Y	-5.6942	-3.8399	0.00700427	0.2972
R1113A	1113	R	A	-4.8662	-2.6277	0.0325725	0.3173
R1113C	1113	R	C	-7.2526	-5.8782	0.00124292	0.3173
R1113D	1113	R	D	-6.0109	-3.775	0.0103362	0.3173
R1113E	1113	R	E	-5.5024	-2.1431	0.0528849	0.3173
R1113F	1113	R	F	-4.4447	-2.8188	0.0269053	0.3173
R1113G	1113	R	G	-5.9847	-4.4259	0.00538407	0.3173
R1113H	1113	R	H	-4.4607	-1.7106	0.0814999	0.3173
R1113I	1113	R	I	-5.3334	-3.2447	0.0175725	0.3173
R1113K	1113	R	K	-4.0053	-1.8394	0.0716506	0.3173
R1113L	1113	R	L	-4.1615	-2.774	0.0281406	0.3173
R1113M	1113	R	M	-5.2261	-3.5438	0.0130276	0.3173
R1113N	1113	R	N	-4.5433	-2.9709	0.0231086	0.3173
R1113P	1113	R	P	-3.2074	-1.6927	0.0829757	0.3173
R1113Q	1113	R	Q	-5.0045	-3.7728	0.0103591	0.3173
R1113R	1113	R	R	0	0	0.450866	0.3173
R1113S	1113	R	S	-4.1091	-2.5438	0.0354239	0.3173
R1113T	1113	R	T	-5.9124	-4.1679	0.00697359	0.3173
R1113V	1113	R	V	-5.9626	-3.7585	0.0105079	0.3173
R1113W	1113	R	W	-5.5476	-3.3737	0.0154451	0.3173
R1113Y	1113	R	Y	-4.9136	-2.9703	0.0231227	0.3173
K1114A	1114	K	A	-2.0114	-0.6604	0.0410302	0.2685
K1114C	1114	K	C	-3.2285	-2.1051	0.00967175	0.2685
K1114D	1114	K	D	-0.775	0.7323	0.165177	0.2685
K1114E	1114	K	E	-0.3855	0.975	0.210534	0.2685
K1114F	1114	K	F	-6.6915	-5.3922	0.000336504	0.2685
K1114G	1114	K	G	-2.7708	-1.445	0.0187218	0.2685
K1114H	1114	K	H	-2.8235	-0.7539	0.0373698	0.2685
K1114I	1114	K	I	-5.9774	-4.5121	0.000852476	0.2685
K1114K	1114	K	K	0	0	0.0794177	0.2685
K1114L	1114	K	L	-4.4056	-2.4449	0.00688242	0.2685
K1114M	1114	K	M	-4.9209	-3.1407	0.00342468	0.2685
K1114N	1114	K	N	-2.341	0.1071	0.0883964	0.2685
K1114P	1114	K	P	-5.559	-3.9773	0.00147237	0.2685
K1114Q	1114	K	Q	-2.9732	-0.7256	0.0384412	0.2685
K1114R	1114	K	R	-2.8358	-0.1974	0.0651885	0.2685
K1114S	1114	K	S	-2.1392	0.8375	0.183498	0.2685
K1114T	1114	K	T	-2.9831	-0.7102	0.0390383	0.2685
K1114V	1114	K	V	-4.6573	-2.7657	0.00499004	0.2685
K1114W	1114	K	W	-6.113	-4.6017	0.000777163	0.2685
K1114Y	1114	K	Y	-4.9575	-2.8088	0.00477893	0.2685
N1115A	1115	N	A	-3.7273	-1.2093	0.0327714	0.191
N1115C	1115	N	C	-3.1706	-1.29	0.0302287	0.191
N1115D	1115	N	D	-2.6419	0.3417	0.154549	0.191
N1115E	1115	N	E	-3.5161	0.0406	0.114368	0.191
N1115F	1115	N	F	-5.3333	-2.3134	0.0108583	0.191
N1115G	1115	N	G	-5.2914	-2.8925	0.00607966	0.191
N1115H	1115	N	H	-2.5532	-0.9753	0.0414125	0.191
N1115I	1115	N	I	-6.4193	-3.9671	0.00206331	0.191
N1115K	1115	N	K	-1.7897	-0.2422	0.0861921	0.191
N1115L	1115	N	L	-4.9589	-1.5872	0.0224559	0.191
N1115M	1115	N	M	-5.1714	-2.7029	0.00735119	0.191
N1115N	1115	N	N	0	0	0.109817	0.191
N1115P	1115	N	P	-8.5269	-7.8819	0	0.191
N1115Q	1115	N	Q	-2.5811	-0.024	0.107213	0.191
N1115R	1115	N	R	-2.6846	0.0944	0.120689	0.191
N1115S	1115	N	S	-3.5545	-0.0609	0.10333	0.191
N1115T	1115	N	T	-4.1672	-1.5282	0.0238211	0.191
N1115V	1115	N	V	-5.839	-3.4777	0.00337887	0.191
N1115W	1115	N	W	-5.6034	-2.7227	0.0072069	0.191
N1115Y	1115	N	Y	-4.8671	-1.9127	0.0162141	0.191
I1116A	1116	I	A	-6.8915	-6.6635	0.000392063	0.6099
I1116C	1116	I	C	-6.9125	-6.4424	0.000490079	0.6099
I1116D	1116	I	D	-7.946	-9.7116	0	0.6099
I1116E	1116	I	E	-7.946	-9.7116	0	0.6099
I1116F	1116	I	F	-3.4189	-2.5212	0.0245835	0.6099
I1116G	1116	I	G	-7.946	-9.7116	0	0.6099
I1116H	1116	I	H	-7.946	-9.7116	0	0.6099
I1116I	1116	I	I	0	0	0.305584	0.6099
I1116K	1116	I	K	-7.946	-9.7116	0	0.6099
I1116L	1116	I	L	-0.4733	0.4637	0.485858	0.6099
I1116M	1116	I	M	-4.9701	-4.2274	0.00447644	0.6099
I1116N	1116	I	N	-6.8294	-6.6635	0.000392063	0.6099
I1116P	1116	I	P	-7.946	-9.7116	0	0.6099
I1116Q	1116	I	Q	-7.946	-9.7116	0	0.6099
I1116R	1116	I	R	-7.946	-9.7116	0	0.6099
I1116S	1116	I	S	-7.946	-9.7116	0	0.6099
I1116T	1116	I	T	-5.9938	-5.7372	0.000993226	0.6099
I1116V	1116	I	V	-1.2847	-0.5449	0.17723	0.6099
I1116W	1116	I	W	-7.946	-9.7116	0	0.6099
I1116Y	1116	I	Y	-7.946	-9.7116	0	0.6099
T1117A	1117	T	A	-3.5795	-2.0312	0.0213811	0.1924
T1117C	1117	T	C	-4.6526	-3.0759	0.00751588	0.1924
T1117D	1117	T	D	-3.4718	-1.9202	0.0238925	0.1924
T1117E	1117	T	E	-2.6698	-0.5478	0.0942565	0.1924
T1117F	1117	T	F	-4.1459	-2.6779	0.0111952	0.1924
T1117G	1117	T	G	-5.157	-3.831	0.0035237	0.1924
T1117H	1117	T	H	-3.8162	-1.6505	0.0312889	0.1924
T1117I	1117	T	I	-3.1212	-0.8806	0.0675755	0.1924
T1117K	1117	T	K	-2.3582	0.1109	0.182118	0.1924
T1117L	1117	T	L	-3.3231	-2.0109	0.0218207	0.1924
T1117M	1117	T	M	-4.3556	-2.8365	0.00955158	0.1924
T1117N	1117	T	N	-3.3891	-1.8306	0.0261321	0.1924
T1117P	1117	T	P	-8.0215	-8.1341	7.83e-06	0.1924
T1117Q	1117	T	Q	-2.9095	-0.7521	0.0768364	0.1924
T1117R	1117	T	R	-2.0185	-0.3908	0.110272	0.1924
T1117S	1117	T	S	-1.3485	-1.0869	0.0549774	0.1924
T1117T	1117	T	T	0	0	0.163001	0.1924
T1117V	1117	T	V	-2.7183	-0.582	0.0910824	0.1924
T1117W	1117	T	W	-6.8384	-5.5881	0.000587042	0.1924
T1117Y	1117	T	Y	-5.2317	-3.9964	0.00298374	0.1924
L1118A	1118	L	A	-6.5124	-3.9065	0.00901627	0.368
L1118C	1118	L	C	-6.4371	-4.4183	0.00540022	0.368
L1118D	1118	L	D	-7.3871	-4.7875	0.00372837	0.368
L1118E	1118	L	E	-6.0694	-3.5304	0.013137	0.368
L1118F	1118	L	F	-4.1245	-1.1648	0.139943	0.368
L1118G	1118	L	G	-8.7653	-6.6107	0.00058241	0.368
L1118H	1118	L	H	-7.2083	-4.9873	0.00305034	0.368
L1118I	1118	L	I	-4.649	-1.1449	0.142758	0.368
L1118K	1118	L	K	-6.286	-2.7046	0.0300071	0.368
L1118L	1118	L	L	0	0	0.448519	0.368
L1118M	1118	L	M	-4.2535	-2.2677	0.0464487	0.368
L1118N	1118	L	N	-7.3294	-4.8401	0.00353658	0.368
L1118P	1118	L	P	-6.3866	-3.8049	0.00998193	0.368
L1118Q	1118	L	Q	-6.9019	-4.2285	0.00653132	0.368
L1118R	1118	L	R	-6.3394	-3.1857	0.0185472	0.368
L1118S	1118	L	S	-6.4637	-4.5612	0.0046793	0.368
L1118T	1118	L	T	-5.354	-2.8574	0.025756	0.368
L1118V	1118	L	V	-4.6109	-2.0928	0.0553289	0.368
L1118W	1118	L	W	-7.6106	-5.4002	0.00201224	0.368
L1118Y	1118	L	Y	-6.0108	-2.6709	0.0310358	0.368
I1119A	1119	I	A	-3.5621	-2.2093	0.0107863	0.1736
I1119C	1119	I	C	-3.8466	-2.5453	0.00770429	0.1736
I1119D	1119	I	D	-3.7033	-0.7899	0.0446227	0.1736
I1119E	1119	I	E	-2.7399	0.0697	0.105407	0.1736
I1119F	1119	I	F	-4.0872	-2.4899	0.00814438	0.1736
I1119G	1119	I	G	-0.8332	0.9311	0.249449	0.1736
I1119H	1119	I	H	-3.9906	-1.5925	0.0199949	0.1736
I1119I	1119	I	I	0	0	0.0983146	0.1736
I1119K	1119	I	K	-2.0775	-0.2536	0.0762959	0.1736
I1119L	1119	I	L	-0.4351	0.0624	0.104648	0.1736
I1119M	1119	I	M	-2.8453	-1.1587	0.0308596	0.1736
I1119N	1119	I	N	-2.9068	-0.9695	0.0372867	0.1736
I1119P	1119	I	P	-6.6562	-5.4031	0.00041602	0.1736
I1119Q	1119	I	Q	-3.24	-0.7668	0.0456649	0.1736
I1119R	1119	I	R	-3.2611	-1.5073	0.0217749	0.1736
I1119S	1119	I	S	-2.5834	-1.1897	0.0299183	0.1736
I1119T	1119	I	T	-2.382	-1.0137	0.0356744	0.1736
I1119V	1119	I	V	-0.6823	-0.381	0.0671683	0.1736
I1119W	1119	I	W	-6.0739	-4.7091	0.000864041	0.1736
I1119Y	1119	I	Y	-4.5757	-2.9753	0.00500626	0.1736
R1120A	1120	R	A	-4.8147	-1.8936	0.0208445	0.2428
R1120C	1120	R	C	-5.8396	-2.6276	0.010001	0.2428
R1120D	1120	R	D	-3.4897	-0.5795	0.0775776	0.2428
R1120E	1120	R	E	-3.728	0.4458	0.21627	0.2428
R1120F	1120	R	F	-7.714	-4.7822	0.00114101	0.2428
R1120G	1120	R	G	-5.2623	-1.3323	0.0365449	0.2428
R1120H	1120	R	H	-5.3549	-1.9377	0.0199454	0.2428
R1120I	1120	R	I	-6.1962	-2.7607	0.00875306	0.2428
R1120K	1120	R	K	-2.3	0.4877	0.225543	0.2428
R1120L	1120	R	L	-6.5649	-3.3224	0.00498496	0.2428
R1120M	1120	R	M	-5.947	-2.5406	0.0109103	0.2428
R1120N	1120	R	N	-4.3646	-1.11	0.0456407	0.2428
R1120P	1120	R	P	-5.8639	-2.5659	0.0106379	0.2428
R1120Q	1120	R	Q	-4.1155	-0.6776	0.0703312	0.2428
R1120R	1120	R	R	0	0	0.13849	0.2428
R1120S	1120	R	S	-3.9454	-0.9817	0.0518911	0.2428
R1120T	1120	R	T	-5.254	-1.3347	0.036455	0.2428
R1120V	1120	R	V	-5.5342	-2.5842	0.0104448	0.2428
R1120W	1120	R	W	-7.3485	-4.6875	0.00125693	0.2428
R1120Y	1120	R	Y	-6.9054	-4.076	0.00233627	0.2428
G1121A	1121	G	A	3.7731	2.6598	0.0207669	0.1908
G1121C	1121	G	C	-0.6228	2.2256	0.0134483	0.1908
G1121D	1121	G	D	-0.5947	2.8757	0.0257718	0.1908
G1121E	1121	G	E	1.5203	4.6196	0.147418	0.1908
G1121F	1121	G	F	0.4175	2.362	0.0154159	0.1908
G1121G	1121	G	G	0	0	0.00143399	0.1908
G1121H	1121	G	H	-0.4188	1.7757	0.00857162	0.1908
G1121I	1121	G	I	-0.1904	3.9281	0.0738296	0.1908
G1121K	1121	G	K	0.5662	5.0517	0.227078	0.1908
G1121L	1121	G	L	1.8724	4.0673	0.0848611	0.1908
G1121M	1121	G	M	-0.0967	2.4679	0.0171391	0.1908
G1121N	1121	G	N	-0.6938	1.7111	0.0080343	0.1908
G1121P	1121	G	P	1.3529	3.3298	0.0405887	0.1908
G1121Q	1121	G	Q	-0.137	3.8004	0.0649779	0.1908
G1121R	1121	G	R	0.0608	3.8565	0.0687321	0.1908
G1121S	1121	G	S	0.7148	2.4565	0.0169438	0.1908
G1121T	1121	G	T	0.398	3.5234	0.0492579	0.1908
G1121V	1121	G	V	0.4257	4.3206	0.109315	0.1908
G1121W	1121	G	W	-2.4761	0.0575	0.00152035	0.1908
G1121Y	1121	G	Y	-0.8827	1.2168	0.00489495	0.1908
L1122A	1122	L	A	-7.8359	-6.2781	0.0011607	0.6965
L1122C	1122	L	C	-8.4807	-7.0279	0.00054514	0.6965
L1122D	1122	L	D	-9.6661	-10.1969	0	0.6965
L1122E	1122	L	E	-8.2961	-6.71	0.000751917	0.6965
L1122F	1122	L	F	-6.6897	-4.6097	0.00615323	0.6965
L1122G	1122	L	G	-9.6661	-10.1969	0	0.6965
L1122H	1122	L	H	-9.6661	-10.1969	0	0.6965
L1122I	1122	L	I	-3.317	-0.6501	0.321931	0.6965
L1122K	1122	L	K	-9.5307	-9.3292	3.76e-05	0.6965
L1122L	1122	L	L	0	0	0.61667	0.6965
L1122M	1122	L	M	-6.6703	-4.9352	0.00444528	0.6965
L1122N	1122	L	N	-8.6693	-7.2413	0.000438618	0.6965
L1122P	1122	L	P	-9.6661	-10.1969	0	0.6965
L1122Q	1122	L	Q	-8.1336	-6.71	0.000751917	0.6965
L1122R	1122	L	R	-9.0719	-8.0511	0.000187979	0.6965
L1122S	1122	L	S	-8.7243	-7.3916	0.000375959	0.6965
L1122T	1122	L	T	-7.8392	-6.2819	0.00115628	0.6965
L1122V	1122	L	V	-4.8271	-2.6262	0.0446424	0.6965
L1122W	1122	L	W	-9.6661	-10.1969	0	0.6965
L1122Y	1122	L	Y	-8.2839	-6.71	0.000751917	0.6965
G1123A	1123	G	A	-5.9095	-3.5034	0.0276611	0.8737
G1123C	1123	G	C	-7.5129	-6.4149	0.00149969	0.8737
G1123D	1123	G	D	-5.6802	-4.843	0.0072485	0.8737
G1123E	1123	G	E	-7.8638	-6.9478	0.000874819	0.8737
G1123F	1123	G	F	-7.9094	-7.3797	0.000562384	0.8737
G1123G	1123	G	G	0	0	0.918701	0.8737
G1123H	1123	G	H	-6.9501	-5.6746	0.00315357	0.8737
G1123I	1123	G	I	-8.0355	-7.0992	0.000749845	0.8737
G1123K	1123	G	K	-6.3167	-5.5963	0.00341098	0.8737
G1123L	1123	G	L	-7.191	-5.3044	0.0045686	0.8737
G1123M	1123	G	M	-7.4461	-5.7243	0.00300052	0.8737
G1123N	1123	G	N	-6.7104	-5.3347	0.00443212	0.8737
G1123P	1123	G	P	-8.2238	-7.4743	0.000510013	0.8737
G1123Q	1123	G	Q	-7.3165	-5.0135	0.00611197	0.8737
G1123R	1123	G	R	-6.8554	-5.7414	0.00294939	0.8737
G1123S	1123	G	S	-5.909	-4.6322	0.00894958	0.8737
G1123T	1123	G	T	-6.8783	-5.7273	0.00299153	0.8737
G1123V	1123	G	V	-7.5869	-6.6999	0.00112477	0.8737
G1123W	1123	G	W	-9.4112	-10.3159	0	0.8737
G1123Y	1123	G	Y	-7.4795	-6.4149	0.00149969	0.8737
H1124A	1124	H	A	-2.9881	0.9265	0.0711282	0.3035
H1124C	1124	H	C	-3.7048	-1.1667	0.00876404	0.3035
H1124D	1124	H	D	-4.2195	-0.1562	0.0240899	0.3035
H1124E	1124	H	E	-2.5287	2.2688	0.272234	0.3035
H1124F	1124	H	F	-5.9969	-3.0182	0.00136022	0.3035
H1124G	1124	H	G	-4.3234	-0.1124	0.0251674	0.3035
H1124H	1124	H	H	0	0	0.0281621	0.3035
H1124I	1124	H	I	-5.1645	-1.6303	0.00550846	0.3035
H1124K	1124	H	K	-1.886	1.2535	0.0986433	0.3035
H1124L	1124	H	L	-5.0164	-1.8532	0.00440487	0.3035
H1124M	1124	H	M	-4.1892	-1.2371	0.00816745	0.3035
H1124N	1124	H	N	-3.2949	0.0409	0.0293386	0.3035
H1124P	1124	H	P	-6.2319	-3.3054	0.00101461	0.3035
H1124Q	1124	H	Q	0.0287	1.3696	0.110786	0.3035
H1124R	1124	H	R	-1.9367	0.7424	0.0591697	0.3035
H1124S	1124	H	S	-2.5267	1.9644	0.200799	0.3035
H1124T	1124	H	T	-2.9116	0.0214	0.0287702	0.3035
H1124V	1124	H	V	-4.0484	-0.4406	0.0181249	0.3035
H1124W	1124	H	W	-7.4981	-5.411	9.33e-05	0.3035
H1124Y	1124	H	Y	-5.1023	-1.8833	0.00427359	0.3035
G1125A	1125	G	A	-7.1738	-6.0627	0.00230457	0.9658
G1125C	1125	G	C	-6.3935	-5.1429	0.0057643	0.9658
G1125D	1125	G	D	-7.8376	-6.8029	0.00110248	0.9658
G1125E	1125	G	E	-9.367	-9.9822	3.46e-05	0.9658
G1125F	1125	G	F	-9.4931	-10.946	0	0.9658
G1125G	1125	G	G	0	0	0.983305	0.9658
G1125H	1125	G	H	-9.4041	-10.3117	1.96e-05	0.9658
G1125I	1125	G	I	-9.4931	-10.946	0	0.9658
G1125K	1125	G	K	-9.4931	-10.946	0	0.9658
G1125L	1125	G	L	-9.4931	-10.946	0	0.9658
G1125M	1125	G	M	-9.4931	-10.946	0	0.9658
G1125N	1125	G	N	-8.8856	-8.5639	0.000186348	0.9658
G1125P	1125	G	P	-9.0406	-8.8086	0.000143968	0.9658
G1125Q	1125	G	Q	-9.4931	-10.946	0	0.9658
G1125R	1125	G	R	-7.7122	-6.8013	0.00110426	0.9658
G1125S	1125	G	S	-6.7299	-5.3905	0.00450334	0.9658
G1125T	1125	G	T	-8.0273	-7.1953	0.000745391	0.9658
G1125V	1125	G	V	-8.5259	-7.7838	0.000413387	0.9658
G1125W	1125	G	W	-8.5709	-7.8866	0.000372695	0.9658
G1125Y	1125	G	Y	-9.4931	-10.946	0	0.9658
A1126A	1126	A	A	0	0	0.302234	0.3717
A1126C	1126	A	C	-6.9094	-2.3463	0.0289307	0.3717
A1126D	1126	A	D	-7.3288	-4.0818	0.00509155	0.3717
A1126E	1126	A	E	-4.9001	-0.8104	0.1344	0.3717
A1126F	1126	A	F	-6.3874	-2.5205	0.0243058	0.3717
A1126G	1126	A	G	-7.5467	-2.8403	0.0176517	0.3717
A1126H	1126	A	H	-6.4193	-1.7256	0.0538194	0.3717
A1126I	1126	A	I	-8.1814	-4.8561	0.00233741	0.3717
A1126K	1126	A	K	-6.9591	-3.3512	0.0105868	0.3717
A1126L	1126	A	L	-7.48	-4.3926	0.00372692	0.3717
A1126M	1126	A	M	-7.3452	-4.0715	0.00514455	0.3717
A1126N	1126	A	N	-6.0264	-1.0452	0.106281	0.3717
A1126P	1126	A	P	-8.1933	-4.6558	0.00286033	0.3717
A1126Q	1126	A	Q	-4.8631	-0.6868	0.152089	0.3717
A1126R	1126	A	R	-7.5128	-3.6285	0.00801954	0.3717
A1126S	1126	A	S	-5.7045	-1.266	0.0852229	0.3717
A1126T	1126	A	T	-6.1228	-2.2964	0.0304131	0.3717
A1126V	1126	A	V	-7.0946	-3.5287	0.00886299	0.3717
A1126W	1126	A	W	-7.9568	-3.9779	0.00565089	0.3717
A1126Y	1126	A	Y	-6.9772	-3.1955	0.012372	0.3717
F1127A	1127	F	A	-8.1552	-6.3317	0.00155685	0.8217
F1127C	1127	F	C	-8.0066	-5.1007	0.00534055	0.8217
F1127D	1127	F	D	-10.166	-10.3732	0	0.8217
F1127E	1127	F	E	-10.166	-10.3732	0	0.8217
F1127F	1127	F	F	0	0	0.875284	0.8217
F1127G	1127	F	G	-8.2665	-6.558	0.00124003	0.8217
F1127H	1127	F	H	-7.9142	-5.4924	0.00360954	0.8217
F1127I	1127	F	I	-7.8215	-6.1058	0.00195305	0.8217
F1127K	1127	F	K	-8.79	-7.0633	0.000744018	0.8217
F1127L	1127	F	L	-7.2139	-5.394	0.00398305	0.8217
F1127M	1127	F	M	-8.8164	-7.1982	0.000648631	0.8217
F1127N	1127	F	N	-8.5763	-6.4601	0.00136845	0.8217
F1127P	1127	F	P	-10.166	-10.3732	0	0.8217
F1127Q	1127	F	Q	-8.0824	-5.9509	0.00228094	0.8217
F1127R	1127	F	R	-9.2157	-7.4601	0.000496012	0.8217
F1127S	1127	F	S	-7.2304	-5.0738	0.00548581	0.8217
F1127T	1127	F	T	-8.133	-6.0865	0.00199114	0.8217
F1127V	1127	F	V	-8.0241	-6.1473	0.00187333	0.8217
F1127W	1127	F	W	-8.3292	-6.2594	0.00167404	0.8217
F1127Y	1127	F	Y	-4.9725	-2.2698	0.0904706	0.8217
G1128A	1128	G	A		-3.2217	0.0369077	0.9136
G1128C	1128	G	C	-7.5624	-4.5749	0.00954967	0.9136
G1128D	1128	G	D	-9.4781	-7.784	0.000383153	0.9136
G1128E	1128	G	E	-10.4072	-10.2768	1.33e-05	0.9136
G1128F	1128	G	F	-10.459	-10.6804	0	0.9136
G1128G	1128	G	G	0	0	0.9246	0.9136
G1128H	1128	G	H	-10.3692	-10.1238	1.96e-05	0.9136
G1128I	1128	G	I	-9.6061	-7.8132	0.000371884	0.9136
G1128K	1128	G	K	-8.013	-5.5628	0.0035615	0.9136
G1128L	1128	G	L	-10.3675	-10.0103	2.48e-05	0.9136
G1128M	1128	G	M	-10.459	-10.6804	0	0.9136
G1128N	1128	G	N	-9.3397	-7.5091	0.000506783	0.9136
G1128P	1128	G	P	-10.459	-10.6804	0	0.9136
G1128Q	1128	G	Q	-9.4745	-7.7199	0.000409072	0.9136
G1128R	1128	G	R	-10.3371	-9.814	3.51e-05	0.9136
G1128S	1128	G	S	-6.5372	-3.85	0.0196993	0.9136
G1128T	1128	G	T	-8.419	-6.3394	0.0016401	0.9136
G1128V	1128	G	V	-8.5415	-6.6938	0.00115067	0.9136
G1128W	1128	G	W	-10.4157	-10.3106	1.2e-05	0.9136
G1128Y	1128	G	Y	-8.8135	-6.7247	0.00111565	0.9136
E1129A	1129	E	A	-4.4555	-2.2814	0.0259897	0.2008
E1129C	1129	E	C	-5.8509	-3.1289	0.01113	0.2008
E1129D	1129	E	D	-3.895	-0.9793	0.0955656	0.2008
E1129E	1129	E	E	0	0	0.254447	0.2008
E1129F	1129	E	F	-6.3622	-3.6961	0.00630653	0.2008
E1129G	1129	E	G	-6.2599	-4.1805	0.00387871	0.2008
E1129H	1129	E	H	-5.4589	-3.1321	0.0110947	0.2008
E1129I	1129	E	I	-4.6735	-1.8966	0.0381882	0.2008
E1129K	1129	E	K	-4.1455	-0.8671	0.106916	0.2008
E1129L	1129	E	L	-4.5221	-2.0852	0.0316239	0.2008
E1129M	1129	E	M	-4.0525	-2.198	0.0282492	0.2008
E1129N	1129	E	N	-5.0111	-2.8067	0.0153666	0.2008
E1129P	1129	E	P	-6.3008	-4.1237	0.00410613	0.2008
E1129Q	1129	E	Q	-4.2212	-1.4523	0.0595509	0.2008
E1129R	1129	E	R	-4.6786	-1.245	0.0732702	0.2008
E1129S	1129	E	S	-4.4378	-1.6356	0.0495765	0.2008
E1129T	1129	E	T	-4.6281	-1.3039	0.0690799	0.2008
E1129V	1129	E	V	-4.4774	-0.8387	0.109992	0.2008
E1129W	1129	E	W	-8.1172	-6.4597	0.000371036	0.2008
E1129Y	1129	E	Y	-5.9428	-3.8699	0.00529757	0.2008
V1130A	1130	V	A	-5.9877	-5.2548	0.00484858	0.8797
V1130C	1130	V	C	-7.1539	-6.2196	0.00185015	0.8797
V1130D	1130	V	D	-9.3043	-10.6582	0	0.8797
V1130E	1130	V	E	-9.3043	-10.6582	0	0.8797
V1130F	1130	V	F	-7.2332	-6.5462	0.00133479	0.8797
V1130G	1130	V	G	-9.2321	-10.1344	1.85e-05	0.8797
V1130H	1130	V	H	-8.4936	-7.8175	0.000370031	0.8797
V1130I	1130	V	I	-4.9842	-3.3404	0.0328177	0.8797
V1130K	1130	V	K	-9.1525	-9.7962	3.56e-05	0.8797
V1130L	1130	V	L	-5.9998	-3.7992	0.0207496	0.8797
V1130M	1130	V	M	-7.1961	-6.1381	0.00200714	0.8797
V1130N	1130	V	N	-7.6372	-7.1342	0.000740062	0.8797
V1130P	1130	V	P	-8.0343	-7.5355	0.000493374	0.8797
V1130Q	1130	V	Q	-9.3043	-10.6582	0	0.8797
V1130R	1130	V	R	-9.1565	-9.6262	4.63e-05	0.8797
V1130S	1130	V	S	-9.2348	-10.1738	1.68e-05	0.8797
V1130T	1130	V	T	-6.2721	-4.6952	0.00847768	0.8797
V1130V	1130	V	V	0	0	0.925721	0.8797
V1130W	1130	V	W	-9.3043	-10.6582	0	0.8797
V1130Y	1130	V	Y	-8.0737	-7.578	0.000472501	0.8797
Y1131A	1131	Y	A	-7.151	-3.9642	0.00653305	0.251
Y1131C	1131	Y	C	-5.2095	-2.2615	0.0358973	0.251
Y1131D	1131	Y	D	-7.9315	-5.2822	0.00173557	0.251
Y1131E	1131	Y	E	-7.4822	-3.4136	0.0113388	0.251
Y1131F	1131	Y	F	-2.3175	-0.9164	0.137788	0.251
Y1131G	1131	Y	G	-8.8425	-6.4188	0.000539156	0.251
Y1131H	1131	Y	H	-4.4695	-1.4606	0.079966	0.251
Y1131I	1131	Y	I	-5.8542	-2.92	0.0185794	0.251
Y1131K	1131	Y	K	-5.9415	-2.5129	0.0279183	0.251
Y1131L	1131	Y	L	-5.3388	-2.0325	0.0451364	0.251
Y1131M	1131	Y	M	-6.0635	-2.2534	0.0361912	0.251
Y1131N	1131	Y	N	-6.1924	-3.7753	0.00789416	0.251
Y1131P	1131	Y	P	-10.0197	-8.926	6.37e-06	0.251
Y1131Q	1131	Y	Q	-6.3319	-3.1936	0.0141306	0.251
Y1131R	1131	Y	R	-5.185	-1.833	0.0551009	0.251
Y1131S	1131	Y	S	-6.0646	-3.1751	0.0143944	0.251
Y1131T	1131	Y	T	-7.0241	-3.8764	0.00713403	0.251
Y1131V	1131	Y	V	-5.055	-1.8558	0.0538607	0.251
Y1131W	1131	Y	W	-4.8763	-1.2236	0.101353	0.251
Y1131Y	1131	Y	Y	0	0	0.344502	0.251
E1132A	1132	E	A	-3.9059	-1.3004	0.0315161	0.3053
E1132C	1132	E	C	-4.6713	-2.6202	0.00841537	0.3053
E1132D	1132	E	D	-5.8604	-3.8864	0.00236148	0.3053
E1132E	1132	E	E	0	0	0.115681	0.3053
E1132F	1132	E	F	-5.2039	-3.1454	0.00497227	0.3053
E1132G	1132	E	G	-4.7568	-2.2389	0.0123262	0.3053
E1132H	1132	E	H	-5.5006	-1.7484	0.0201346	0.3053
E1132I	1132	E	I	-4.6227	-2.2956	0.0116468	0.3053
E1132K	1132	E	K	-3.1855	0.9492	0.298853	0.3053
E1132L	1132	E	L	-2.6092	0.373	0.167983	0.3053
E1132M	1132	E	M	-4.4102	-1.4463	0.0272364	0.3053
E1132N	1132	E	N	-5.0019	-3.1831	0.00478792	0.3053
E1132P	1132	E	P	-7.7339	-5.8499	0.000307972	0.3053
E1132Q	1132	E	Q	-1.5861	-0.4996	0.0701937	0.3053
E1132R	1132	E	R	-3.4333	0.2986	0.155929	0.3053
E1132S	1132	E	S	-4.0344	-1.3627	0.0296128	0.3053
E1132T	1132	E	T	-5.3	-2.9981	0.00576341	0.3053
E1132V	1132	E	V	-4.6559	-1.9078	0.0171673	0.3053
E1132W	1132	E	W	-8.3216	-7.2604	4.67e-05	0.3053
E1132Y	1132	E	Y	-3.476	-2.0384	0.0150642	0.3053
G1133A	1133	G	A	-2.8731	-0.7751	0.294978	0.8111
G1133C	1133	G	C	-6.6225	-2.7639	0.0403906	0.8111
G1133D	1133	G	D	-7.8867	-6.4913	0.000970219	0.8111
G1133E	1133	G	E	-8.0647	-6.318	0.00115502	0.8111
G1133F	1133	G	F	-8.1917	-6.0498	0.00151203	0.8111
G1133G	1133	G	G	0	0	0.640298	0.8111
G1133H	1133	G	H	-9.6537	-9.4719	2.84e-05	0.8111
G1133I	1133	G	I	-8.4492	-7.0436	0.000554411	0.8111
G1133K	1133	G	K	-8.8149	-7.4379	0.000369607	0.8111
G1133L	1133	G	L	-9.2231	-8.1178	0.000179154	0.8111
G1133M	1133	G	M	-7.6611	-5.8496	0.00184804	0.8111
G1133N	1133	G	N	-9.7601	-10.1375	0	0.8111
G1133P	1133	G	P	-9.5882	-9.1826	4.69e-05	0.8111
G1133Q	1133	G	Q	-9.7601	-10.1375	0	0.8111
G1133R	1133	G	R	-8.3033	-6.8221	0.000694435	0.8111
G1133S	1133	G	S	-5.9864	-4.5821	0.00656407	0.8111
G1133T	1133	G	T	-7.625	-5.9333	0.00169939	0.8111
G1133V	1133	G	V	-7.2032	-5.4356	0.00279686	0.8111
G1133W	1133	G	W	-9.7601	-10.1375	0	0.8111
G1133Y	1133	G	Y	-7.421	-4.6862	0.00591535	0.8111
Q1134A	1134	Q	A	-2.0553	-1.2302	0.0132881	0.15
Q1134C	1134	Q	C	-2.7213	-1.9187	0.00666869	0.15
Q1134D	1134	Q	D	-2.368	-0.6182	0.0245134	0.15
Q1134E	1134	Q	E	-0.9868	1.2814	0.163834	0.15
Q1134F	1134	Q	F	-1.3571	-0.7607	0.0212559	0.15
Q1134G	1134	Q	G	-3.7126	-2.5713	0.00346353	0.15
Q1134H	1134	Q	H	-1.9289	-1.0159	0.016466	0.15
Q1134I	1134	Q	I	-0.5397	0.4217	0.0693514	0.15
Q1134K	1134	Q	K	-1.2987	0.9771	0.120859	0.15
Q1134L	1134	Q	L	-0.0342	0.5234	0.076776	0.15
Q1134M	1134	Q	M	-1.0987	-0.7988	0.0204612	0.15
Q1134N	1134	Q	N	-2.0269	-0.998	0.0167635	0.15
Q1134P	1134	Q	P	-5.9512	-5.8907	9.04e-05	0.15
Q1134Q	1134	Q	Q	0	0	0.0454899	0.15
Q1134R	1134	Q	R	-1.0775	0.5632	0.079894	0.15
Q1134S	1134	Q	S	-1.3145	-0.1113	0.0406993	0.15
Q1134T	1134	Q	T	-0.3364	1.1438	0.14278	0.15
Q1134V	1134	Q	V	-0.5517	0.7256	0.0939823	0.15
Q1134W	1134	Q	W	-3.0419	-2.0093	0.00608935	0.15
Q1134Y	1134	Q	Y	-0.5192	-0.1992	0.0372744	0.15
V1135A	1135	V	A	-2.0904	1.1194	0.172345	0.4048
V1135C	1135	V	C	-3.6542	-1.1184	0.0183904	0.4048
V1135D	1135	V	D	-6.2465	-4.3103	0.000738808	0.4048
V1135E	1135	V	E	-7.6167	-7.1406	8.8e-06	0.4048
V1135F	1135	V	F	-2.7838	-0.4506	0.0358619	0.4048
V1135G	1135	V	G	-4.3652	-2.4313	0.00494253	0.4048
V1135H	1135	V	H	-4.8435	-2.7373	0.00363641	0.4048
V1135I	1135	V	I	-1.5424	-0.0221	0.0550438	0.4048
V1135K	1135	V	K	-5.8371	-3.8037	0.00124058	0.4048
V1135L	1135	V	L	-0.5406	1.5338	0.260823	0.4048
V1135M	1135	V	M	-4.0167	-0.5774	0.0315896	0.4048
V1135N	1135	V	N	-6.2263	-4.3103	0.000738808	0.4048
V1135P	1135	V	P	-6.1723	-4.3599	0.000701868	0.4048
V1135Q	1135	V	Q	-4.8677	-2.3477	0.00537407	0.4048
V1135R	1135	V	R	-4.3931	-2.822	0.00334003	0.4048
V1135S	1135	V	S	-4.9532	-3.1487	0.00240508	0.4048
V1135T	1135	V	T	-3.651	-1.5961	0.0114042	0.4048
V1135V	1135	V	V	0	0	0.0562719	0.4048
V1135W	1135	V	W	-3.97	1.2291	0.192323	0.4048
V1135Y	1135	V	Y	-1.7933	0.9315	0.14282	0.4048
S1136A	1136	S	A	-1.5118	-0.5875	0.0243263	0.1124
S1136C	1136	S	C	-2.8157	-0.9015	0.0177686	0.1124
S1136D	1136	S	D	-1.9509	0.0181	0.0445801	0.1124
S1136E	1136	S	E	-2.5445	0.1646	0.051617	0.1124
S1136F	1136	S	F	-2.2702	-0.4561	0.0277445	0.1124
S1136G	1136	S	G	-2.9728	-1.5616	0.00917638	0.1124
S1136H	1136	S	H	-2.0947	-0.3973	0.0294267	0.1124
S1136I	1136	S	I	-1.0141	-0.0065	0.0434996	0.1124
S1136K	1136	S	K	0.119	1.4162	0.180455	0.1124
S1136L	1136	S	L	-0.8347	0.2706	0.0573885	0.1124
S1136M	1136	S	M	-2.9414	-1.0509	0.0153014	0.1124
S1136N	1136	S	N	-1.6736	0.6514	0.0839865	0.1124
S1136P	1136	S	P	-2.7393	-0.808	0.019511	0.1124
S1136Q	1136	S	Q	-1.9864	-0.0169	0.0430487	0.1124
S1136R	1136	S	R	-0.1418	1.1153	0.13356	0.1124
S1136S	1136	S	S	0	0	0.0437824	0.1124
S1136T	1136	S	T	-2.1502	0.7176	0.0897392	0.1124
S1136V	1136	S	V	-0.8227	0.029	0.045072	0.1124
S1136W	1136	S	W	-3.6407	-1.7406	0.00766925	0.1124
S1136Y	1136	S	Y	-1.3489	-0.3026	0.0323474	0.1124
G1137A	1137	G	A	-2.7513	-2.1438	0.0291546	0.1572
G1137C	1137	G	C	-3.6231	-3.4863	0.00760591	0.1572
G1137D	1137	G	D	-1.5448	-1.039	0.0880211	0.1572
G1137E	1137	G	E	-2.7566	-1.8881	0.0376512	0.1572
G1137F	1137	G	F	-3.6181	-3.4802	0.00765289	0.1572
G1137G	1137	G	G	0	0	0.248767	0.1572
G1137H	1137	G	H	-1.628	-2.3336	0.0241133	0.1572
G1137I	1137	G	I	-3.0844	-2.3992	0.0225816	0.1572
G1137K	1137	G	K	-2.5665	-1.4462	0.0585747	0.1572
G1137L	1137	G	L	-2.0013	-1.6021	0.0501209	0.1572
G1137M	1137	G	M	-3.7249	-2.5927	0.0186083	0.1572
G1137N	1137	G	N	-1.2952	-0.8612	0.105147	0.1572
G1137P	1137	G	P	-2.8179	-1.3781	0.0627073	0.1572
G1137Q	1137	G	Q	-2.8006	-2.1309	0.029534	0.1572
G1137R	1137	G	R	-2.4599	-1.4578	0.057902	0.1572
G1137S	1137	G	S	-2.2961	-1.4663	0.0574105	0.1572
G1137T	1137	G	T	-2.6076	-1.5019	0.0554006	0.1572
G1137V	1137	G	V	-3.0899	-2.3135	0.024605	0.1572
G1137W	1137	G	W	-6.3878	-6.4362	0.000369743	0.1572
G1137Y	1137	G	Y	-2.0944	-2.8719	0.014072	0.1572
S1143A	1143	S	A	-1.4177	-0.5223	0.0484191	0.1431
S1143C	1143	S	C	-4.1024	-2.8135	0.00488505	0.1431
S1143D	1143	S	D	-1.5822	-0.2812	0.0616255	0.1431
S1143E	1143	S	E	-0.0023	0.3922	0.120836	0.1431
S1143F	1143	S	F	-4.125	-2.5178	0.0065721	0.1431
S1143G	1143	S	G	-1.1427	0.3799	0.119353	0.1431
S1143H	1143	S	H	-2.9578	-1.4902	0.0183892	0.1431
S1143I	1143	S	I	-3.0408	-1.4174	0.0197793	0.1431
S1143K	1143	S	K	-2.2062	0.2429	0.104075	0.1431
S1143L	1143	S	L	-3.2528	-1.6222	0.0161146	0.1431
S1143M	1143	S	M	-3.6913	-2.3883	0.00748273	0.1431
S1143N	1143	S	N	-2.0262	-0.6091	0.0443921	0.1431
S1143P	1143	S	P	-0.9707	-0.2	0.0668381	0.1431
S1143Q	1143	S	Q	-2.0389	-0.4627	0.0513931	0.1431
S1143R	1143	S	R	-0.9153	-0.1026	0.0736717	0.1431
S1143S	1143	S	S	0	0	0.0816327	0.1431
S1143T	1143	S	T	-2.1418	0.1802	0.0977502	0.1431
S1143V	1143	S	V	-1.6431	-0.6246	0.0437123	0.1431
S1143W	1143	S	W	-4.8886	-4.0502	0.00140129	0.1431
S1143Y	1143	S	Y	-2.4661	-1.944	0.0116769	0.1431
P1144A	1144	P	A	-2.7734	-0.5417	0.0412259	0.1047
P1144C	1144	P	C	-4.0994	-1.378	0.0178585	0.1047
P1144D	1144	P	D	-1.2501	-0.4898	0.04342	0.1047
P1144E	1144	P	E	-0.0571	0.4422	0.110276	0.1047
P1144F	1144	P	F	-2.9654	-1.3811	0.0178028	0.1047
P1144G	1144	P	G	-2.4621	-0.5369	0.0414215	0.1047
P1144H	1144	P	H	-2.4975	-1.4024	0.0174263	0.1047
P1144I	1144	P	I	-2.6279	-1.0887	0.023852	0.1047
P1144K	1144	P	K	-1.7714	0.5061	0.11755	0.1047
P1144L	1144	P	L	-2.7196	-1.2078	0.0211736	0.1047
P1144M	1144	P	M	-3.5158	-2.0564	0.00905412	0.1047
P1144N	1144	P	N	-2.1511	-0.2271	0.0564681	0.1047
P1144P	1144	P	P	0	0	0.0708653	0.1047
P1144Q	1144	P	Q	-2.5781	-0.5266	0.0418534	0.1047
P1144R	1144	P	R	-3.5673	-0.1896	0.0586278	0.1047
P1144S	1144	P	S	-1.7805	0.2012	0.0866608	0.1047
P1144T	1144	P	T	-2.5423	0.4853	0.115131	0.1047
P1144V	1144	P	V	-2.7304	0.0222	0.0724559	0.1047
P1144W	1144	P	W	-4.1839	-1.0988	0.0236126	0.1047
P1144Y	1144	P	Y	-3.7609	-1.6751	0.0132643	0.1047
L1145A	1145	L	A	-3.6394	-1.5391	0.0183986	0.164
L1145C	1145	L	C	-3.9859	-1.7056	0.0155754	0.164
L1145D	1145	L	D	-4.7482	-2.1832	0.009656	0.164
L1145E	1145	L	E	-3.5317	-0.2696	0.0654955	0.164
L1145F	1145	L	F	-4.0524	-2.006	0.0115305	0.164
L1145G	1145	L	G	-4.6518	-1.6864	0.0158777	0.164
L1145H	1145	L	H	-4.0496	-1.6337	0.0167376	0.164
L1145I	1145	L	I	-2.54	0.42	0.130533	0.164
L1145K	1145	L	K	-3.6495	-0.4496	0.0547097	0.164
L1145L	1145	L	L	0	0	0.0857657	0.164
L1145M	1145	L	M	-1.812	-0.8877	0.0353004	0.164
L1145N	1145	L	N	-4.4606	-1.8974	0.0128549	0.164
L1145P	1145	L	P	-6.2424	-4.1417	0.00134324	0.164
L1145Q	1145	L	Q	-3.9776	-0.0726	0.0797567	0.164
L1145R	1145	L	R	-3.8818	-0.476	0.0532825	0.164
L1145S	1145	L	S	-4.0317	-0.6291	0.0457197	0.164
L1145T	1145	L	T	-2.419	0.8071	0.192231	0.164
L1145V	1145	L	V	-2.9422	0.4577	0.135542	0.164
L1145W	1145	L	W	-6.1913	-4.0338	0.00149922	0.164
L1145Y	1145	L	Y	-3.3658	-1.5505	0.0181907	0.164
Q1146A	1146	Q	A	-2.5996	-0.2859	0.0419842	0.1546
Q1146C	1146	Q	C	-4.4447	-2.6021	0.0041289	0.1546
Q1146D	1146	Q	D	-3.1076	0.6073	0.102564	0.1546
Q1146E	1146	Q	E	-2.6882	0.6148	0.103343	0.1546
Q1146F	1146	Q	F	-4.1931	-1.7307	0.00989251	0.1546
Q1146G	1146	Q	G	-5.0377	-3.2729	0.00210022	0.1546
Q1146H	1146	Q	H	-4.2462	-1.4642	0.0129177	0.1546
Q1146I	1146	Q	I	-3.937	-0.4701	0.0349223	0.1546
Q1146K	1146	Q	K	-1.2559	0.6151	0.103375	0.1546
Q1146L	1146	Q	L	-2.7648	0.4775	0.0900846	0.1546
Q1146M	1146	Q	M	-3.3632	-1.1744	0.0172633	0.1546
Q1146N	1146	Q	N	-2.8245	-0.5285	0.032941	0.1546
Q1146P	1146	Q	P	-1.1638	0.9327	0.142007	0.1546
Q1146Q	1146	Q	Q	0	0	0.055881	0.1546
Q1146R	1146	Q	R	-1.8635	-0.2919	0.0417332	0.1546
Q1146S	1146	Q	S	-2.958	-0.5044	0.0337418	0.1546
Q1146T	1146	Q	T	-2.9307	0.6962	0.112105	0.1546
Q1146V	1146	Q	V	-3.3561	-0.2061	0.0454721	0.1546
Q1146W	1146	Q	W	-6.2287	-4.1643	0.000845118	0.1546
Q1146Y	1146	Q	Y	-4.2716	-1.4813	0.0126984	0.1546
V1147A	1147	V	A	-4.9486	-3.9583	0.0171184	0.846
V1147C	1147	V	C	-4.0898	-3.2652	0.0342239	0.846
V1147D	1147	V	D	-8.2712	-10.4555	0	0.846
V1147E	1147	V	E	-7.6844	-8.4424	0.000180777	0.846
V1147F	1147	V	F	-5.4388	-5.7062	0.00298425	0.846
V1147G	1147	V	G	-7.3738	-7.7932	0.000361553	0.846
V1147H	1147	V	H	-8.2712	-10.4555	0	0.846
V1147I	1147	V	I	-2.485	-3.4359	0.0288555	0.846
V1147K	1147	V	K	-7.4533	-7.7218	0.000389365	0.846
V1147L	1147	V	L	-4.1378	-4.8907	0.00674281	0.846
V1147M	1147	V	M	-6.0551	-6.1842	0.00184931	0.846
V1147N	1147	V	N	-7.9393	-9.0359	9.04e-05	0.846
V1147P	1147	V	P	-8.1768	-9.8445	2.58e-05	0.846
V1147Q	1147	V	Q	-7.72	-8.4424	0.000180777	0.846
V1147R	1147	V	R	-5.4939	-5.0362	0.00583004	0.846
V1147S	1147	V	S	-7.0288	-7.2915	0.000605643	0.846
V1147T	1147	V	T	-5.1756	-5.4257	0.00395013	0.846
V1147V	1147	V	V	0	0	0.895602	0.846
V1147W	1147	V	W	-7.3152	-7.7932	0.000361553	0.846
V1147Y	1147	V	Y	-6.719	-7.2254	0.000647783	0.846
A1148A	1148	A	A	0	0	0.919403	0.8765
A1148C	1148	A	C	-6.6195	-5.9199	0.00247548	0.8765
A1148D	1148	A	D	-9.3395	-10.5345	0	0.8765
A1148E	1148	A	E	-9.3395	-10.5345	0	0.8765
A1148F	1148	A	F	-6.7501	-5.0803	0.00572894	0.8765
A1148G	1148	A	G	-7.0047	-6.4358	0.00147699	0.8765
A1148H	1148	A	H	-9.3395	-10.5345	0	0.8765
A1148I	1148	A	I	-6.2017	-4.1699	0.0142254	0.8765
A1148K	1148	A	K	-8.2068	-7.7582	0.000386974	0.8765
A1148L	1148	A	L	-5.5929	-4.1275	0.0148409	0.8765
A1148M	1148	A	M	-6.4064	-4.5612	0.00962283	0.8765
A1148N	1148	A	N	-9.1164	-9.3883	6.02e-05	0.8765
A1148P	1148	A	P	-9.2519	-9.9871	2.15e-05	0.8765
A1148Q	1148	A	Q	-8.4771	-8.1167	0.000266243	0.8765
A1148R	1148	A	R	-8.3181	-7.6829	0.000418203	0.8765
A1148S	1148	A	S	-6.5862	-5.9754	0.00234173	0.8765
A1148T	1148	A	T	-6.0145	-5.0422	0.00595111	0.8765
A1148V	1148	A	V	-5.4657	-3.7147	0.0224194	0.8765
A1148W	1148	A	W	-9.3395	-10.5345	0	0.8765
A1148Y	1148	A	Y	-8.4143	-7.8249	0.000361176	0.8765
V1149A	1149	V	A	-5.116	-3.1622	0.0271607	0.721
V1149C	1149	V	C	-5.7348	-4.2928	0.00877731	0.721
V1149D	1149	V	D	-8.2502	-7.4695	0.000361206	0.721
V1149E	1149	V	E	-9.2671	-10.2385	0	0.721
V1149F	1149	V	F	-7.8188	-7.2248	0.000464185	0.721
V1149G	1149	V	G	-7.8724	-6.9207	0.000632111	0.721
V1149H	1149	V	H	-9.0298	-9.0513	6.02e-05	0.721
V1149I	1149	V	I	-2.6502	-0.7813	0.293506	0.721
V1149K	1149	V	K	-9.2671	-10.2385	0	0.721
V1149L	1149	V	L	-5.2939	-3.4218	0.0209543	0.721
V1149M	1149	V	M	-5.8796	-4.9183	0.00469969	0.721
V1149N	1149	V	N	-8.5938	-7.4695	0.000361206	0.721
V1149P	1149	V	P	-9.2671	-10.2385	0	0.721
V1149Q	1149	V	Q	-8.7041	-8.1273	0.000180603	0.721
V1149R	1149	V	R	-9.1281	-9.3287	4.01e-05	0.721
V1149S	1149	V	S	-7.6847	-6.6356	0.000842814	0.721
V1149T	1149	V	T	-7.4489	-6.56	0.000909352	0.721
V1149V	1149	V	V	0	0	0.641051	0.721
V1149W	1149	V	W	-9.2671	-10.2385	0	0.721
V1149Y	1149	V	Y	-9.2671	-10.2385	0	0.721
K1150A	1150	K	A	-8.4974	-8.1463	0.000276938	0.9466
K1150C	1150	K	C	-7.6479	-6.8063	0.00108367	0.9466
K1150D	1150	K	D	-8.3447	-7.7402	0.000421427	0.9466
K1150E	1150	K	E	-8.4633	-7.8314	0.0003838	0.9466
K1150F	1150	K	F	-8.8775	-9.0269	0.000105357	0.9466
K1150G	1150	K	G	-8.4248	-8.0664	0.000301019	0.9466
K1150H	1150	K	H	-6.8812	-6.3147	0.00177328	0.9466
K1150I	1150	K	I	-8.8319	-8.912	0.000120408	0.9466
K1150K	1150	K	K	0	0	0.976521	0.9466
K1150L	1150	K	L	-7.4558	-6.4776	0.00150646	0.9466
K1150M	1150	K	M	-9.1478	-10.0349	2.41e-05	0.9466
K1150N	1150	K	N	-7.3329	-6.5635	0.00138237	0.9466
K1150P	1150	K	P	-8.4327	-7.9375	0.00034406	0.9466
K1150Q	1150	K	Q	-6.6424	-5.7459	0.00313078	0.9466
K1150R	1150	K	R	-6.0698	-4.5949	0.0098837	0.9466
K1150S	1150	K	S	-7.8348	-7.3582	0.000621612	0.9466
K1150T	1150	K	T	-8.9868	-9.2192	8.35e-05	0.9466
K1150V	1150	K	V	-7.1014	-6.4141	0.00160544	0.9466
K1150W	1150	K	W	-9.1483	-10.0007	2.58e-05	0.9466
K1150Y	1150	K	Y	-8.1912	-7.778	0.000405429	0.9466
T1151A	1151	T	A	-4.1543	-2.3544	0.0320553	0.3045
T1151C	1151	T	C	-4.8152	-2.88	0.0189518	0.3045
T1151D	1151	T	D	-8.1445	-6.7074	0.000390065	0.3045
T1151E	1151	T	E	-5.2249	-3.3036	0.0124056	0.3045
T1151F	1151	T	F	-6.2695	-3.6239	0.0090037	0.3045
T1151G	1151	T	G	-6.5425	-4.9877	0.00229163	0.3045
T1151H	1151	T	H	-7.0822	-5.2604	0.00174029	0.3045
T1151I	1151	T	I	-4.1577	-1.7205	0.0604253	0.3045
T1151K	1151	T	K	-4.1417	-1.7538	0.0584421	0.3045
T1151L	1151	T	L	-4.8178	-2.1015	0.0412816	0.3045
T1151M	1151	T	M	-3.1162	-0.6656	0.173494	0.3045
T1151N	1151	T	N	-5.6327	-4.1877	0.00511879	0.3045
T1151P	1151	T	P	-8.7713	-7.7013	0.000123633	0.3045
T1151Q	1151	T	Q	-5.4879	-2.4012	0.030591	0.3045
T1151R	1151	T	R	-4.0931	-2.1737	0.038406	0.3045
T1151S	1151	T	S	-3.8982	-1.5409	0.0723078	0.3045
T1151T	1151	T	T	0	0	0.337562	0.3045
T1151V	1151	T	V	-3.2764	-1.2226	0.0994086	0.3045
T1151W	1151	T	W	-9.1985	-9.0838	0	0.3045
T1151Y	1151	T	Y	-6.0001	-4.029	0.006001	0.3045
L1152A	1152	L	A	-5.4866	-2.8276	0.0356819	0.5061
L1152C	1152	L	C	-5.0178	-2.5619	0.0465443	0.5061
L1152D	1152	L	D	-8.0895	-7.3123	0.00038076	0.5061
L1152E	1152	L	E	-7.0057	-5.785	0.00184204	0.5061
L1152F	1152	L	F	-5.6057	-3.6003	0.0164763	0.5061
L1152G	1152	L	G	-7.2911	-5.7845	0.00184299	0.5061
L1152H	1152	L	H	-6.5117	-5.2976	0.00300934	0.5061
L1152I	1152	L	I	-3.0526	-2.0814	0.075254	0.5061
L1152K	1152	L	K	-7.1757	-5.8459	0.00173211	0.5061
L1152L	1152	L	L	0	0	0.603102	0.5061
L1152M	1152	L	M	-4.6742	-2.4259	0.0533195	0.5061
L1152N	1152	L	N	-5.9272	-4.0983	0.0100112	0.5061
L1152P	1152	L	P	-5.8376	-3.7924	0.0135966	0.5061
L1152Q	1152	L	Q	-6.7574	-5.4752	0.00251725	0.5061
L1152R	1152	L	R	-4.8575	-5.0571	0.00383146	0.5061
L1152S	1152	L	S	-5.0869	-3.3917	0.0202989	0.5061
L1152T	1152	L	T	-4.7743	-3.5995	0.0164896	0.5061
L1152V	1152	L	V	-3.8383	-1.9139	0.0889749	0.5061
L1152W	1152	L	W	-7.0786	-5.809	0.00179804	0.5061
L1152Y	1152	L	Y	-6.1667	-5.2069	0.0032964	0.5061
P1153A	1153	P	A	-4.6506	-0.8986	0.011363	0.3878
P1153C	1153	P	C	-6.8916	-3.1212	0.00121397	0.3878
P1153D	1153	P	D	-5.0652	-0.8191	0.0123041	0.3878
P1153E	1153	P	E	-5.5273	-1.0807	0.00946973	0.3878
P1153F	1153	P	F	-5.9342	-1.952	0.00395444	0.3878
P1153G	1153	P	G	-5.8955	-1.9888	0.00381105	0.3878
P1153H	1153	P	H	-4.1312	0.5455	0.0481733	0.3878
P1153I	1153	P	I	-4.8012	-0.3884	0.0189314	0.3878
P1153K	1153	P	K	-3.4092	2.879	0.496836	0.3878
P1153L	1153	P	L	-4.83	-0.094	0.0254139	0.3878
P1153M	1153	P	M	-6.1855	-2.0118	0.00372386	0.3878
P1153N	1153	P	N	-3.6012	0.4866	0.0454212	0.3878
P1153P	1153	P	P	0	0	0.0279193	0.3878
P1153Q	1153	P	Q	-4.2035	0.278	0.0368672	0.3878
P1153R	1153	P	R	-3.2681	1.83	0.174036	0.3878
P1153S	1153	P	S	-2.7624	0.2486	0.0357986	0.3878
P1153T	1153	P	T	-4.9959	0.0221	0.0285444	0.3878
P1153V	1153	P	V	-5.4922	-1.2529	0.0079705	0.3878
P1153W	1153	P	W	-6.2517	-1.6031	0.00561172	0.3878
P1153Y	1153	P	Y	-6.3305	-2.3553	0.00263629	0.3878
E1154A	1154	E	A	-2.1748	-1.0249	0.0743145	0.1974
E1154C	1154	E	C	-4.4327	-3.1823	0.00858475	0.1974
E1154D	1154	E	D	-3.0869	-0.4438	0.132876	0.1974
E1154E	1154	E	E	0	0	0.207094	0.1974
E1154F	1154	E	F	-5.2106	-4.0935	0.00344095	0.1974
E1154G	1154	E	G	-3.3747	-1.2647	0.0584692	0.1974
E1154H	1154	E	H	-4.5029	-2.6228	0.0150305	0.1974
E1154I	1154	E	I	-4.29	-2.8905	0.0114971	0.1974
E1154K	1154	E	K	-2.4592	-1.2444	0.0596666	0.1974
E1154L	1154	E	L	-2.7754	-2.4271	0.0182805	0.1974
E1154M	1154	E	M	-4.6731	-3.1551	0.00882159	0.1974
E1154N	1154	E	N	-2.6858	-1.2531	0.0591512	0.1974
E1154P	1154	E	P	-2.9018	-0.9342	0.0813726	0.1974
E1154Q	1154	E	Q	-3.3445	-1.4664	0.0477889	0.1974
E1154R	1154	E	R	-2.9759	-1.5907	0.042202	0.1974
E1154S	1154	E	S	-2.4389	-0.8623	0.0874335	0.1974
E1154T	1154	E	T	-3.5687	-1.5592	0.0435524	0.1974
E1154V	1154	E	V	-2.8717	-1.7504	0.035973	0.1974
E1154W	1154	E	W	-7.0463	-6.0783	0.000447818	0.1974
E1154Y	1154	E	Y	-5.3027	-3.943	0.00400297	0.1974
V1155A	1155	V	A	-0.7309	0.6273	0.0375927	0.1819
V1155C	1155	V	C	-1.8207	-0.2648	0.0154004	0.1819
V1155D	1155	V	D	-1.5775	1.9901	0.146878	0.1819
V1155E	1155	V	E	-1.3169	1.5386	0.0935139	0.1819
V1155F	1155	V	F	-1.2828	-0.6224	0.0107666	0.1819
V1155G	1155	V	G	-0.3184	2.3078	0.201815	0.1819
V1155H	1155	V	H	-1.2439	0.1795	0.0240215	0.1819
V1155I	1155	V	I	-1.3346	-0.2572	0.0155182	0.1819
V1155K	1155	V	K	-1.1793	0.8428	0.0466343	0.1819
V1155L	1155	V	L	0.9348	-0.2952	0.0149396	0.1819
V1155M	1155	V	M	-1.6638	-0.9641	0.00764625	0.1819
V1155N	1155	V	N	0.738	1.7762	0.118602	0.1819
V1155P	1155	V	P	-2.5185	-0.0732	0.0186543	0.1819
V1155Q	1155	V	Q	-1.5955	0.6594	0.0388183	0.1819
V1155R	1155	V	R	-1.0597	0.3165	0.0275475	0.1819
V1155S	1155	V	S	-0.3287	1.4575	0.0862305	0.1819
V1155T	1155	V	T	-0.1739	1.1497	0.0633833	0.1819
V1155V	1155	V	V	0	0	0.0200722	0.1819
V1155W	1155	V	W	-4.3711	-3.3714	0.00066459	0.1819
V1155Y	1155	V	Y	-1.5027	-0.5741	0.0113002	0.1819
C1156A	1156	C	A	-1.5054	2.4062	0.309007	0.2881
C1156C	1156	C	C	0	0	0.0278583	0.2881
C1156D	1156	C	D	-3.6098	0.5656	0.0490479	0.2881
C1156E	1156	C	E	-4.4696	0.0605	0.0295958	0.2881
C1156F	1156	C	F	-4.3223	-0.4971	0.0169429	0.2881
C1156G	1156	C	G	-4.1909	-0.3046	0.0205405	0.2881
C1156H	1156	C	H	-3.1598	0.1032	0.0308869	0.2881
C1156I	1156	C	I	-4.6986	-0.692	0.0139405	0.2881
C1156K	1156	C	K	-3.3777	0.1555	0.032547	0.2881
C1156L	1156	C	L	-3.3043	0.5406	0.0478382	0.2881
C1156M	1156	C	M	-4.6333	-0.4962	0.0169572	0.2881
C1156N	1156	C	N	-3.9999	0.4295	0.0428069	0.2881
C1156P	1156	C	P	-4.3852	-0.1724	0.0234466	0.2881
C1156Q	1156	C	Q	-4.2265	-0.376	0.0191255	0.2881
C1156R	1156	C	R	-4.3242	-0.4961	0.0169597	0.2881
C1156S	1156	C	S	-1.5496	1.5473	0.130905	0.2881
C1156T	1156	C	T	-3.3442	1.2779	0.0999963	0.2881
C1156V	1156	C	V	-3.3435	0.4662	0.0444081	0.2881
C1156W	1156	C	W	-7.3865	-4.158	0.000407597	0.2881
C1156Y	1156	C	Y	-4.4067	-0.0394	0.0267813	0.2881
S1157A	1157	S	A	-3.8682	-1.9797	0.0302687	0.2013
S1157C	1157	S	C	-4.9777	-3.6001	0.00597784	0.2013
S1157D	1157	S	D	-3.2586	-0.6104	0.119039	0.2013
S1157E	1157	S	E	-3.4253	-1.3734	0.0554992	0.2013
S1157F	1157	S	F	-4.9623	-3.827	0.00476087	0.2013
S1157G	1157	S	G	-4.4231	-1.6784	0.0409107	0.2013
S1157H	1157	S	H	-4.6154	-2.8349	0.0128643	0.2013
S1157I	1157	S	I	-4.3313	-2.5239	0.0175621	0.2013
S1157K	1157	S	K	-4.3711	-2.1945	0.024416	0.2013
S1157L	1157	S	L	-3.8019	-2.294	0.0221022	0.2013
S1157M	1157	S	M	-4.7272	-0.7389	0.104677	0.2013
S1157N	1157	S	N	-2.8895	-1.0236	0.078743	0.2013
S1157P	1157	S	P	-3.2492	-1.9231	0.0320302	0.2013
S1157Q	1157	S	Q	-4.4136	-2.2062	0.0241314	0.2013
S1157R	1157	S	R	-3.9052	-2.222	0.0237523	0.2013
S1157S	1157	S	S	0	0	0.219155	0.2013
S1157T	1157	S	T	-1.0233	-0.3079	0.161081	0.2013
S1157V	1157	S	V	-3.965	-2.3956	0.0199662	0.2013
S1157W	1157	S	W	-7.7066	-6.3377	0.00035987	0.2013
S1157Y	1157	S	Y	-5.797	-4.3897	0.00270376	0.2013
E1158A	1158	E	A	-2.3133	-1.1584	0.0627811	0.1774
E1158C	1158	E	C	-6.3786	-5.6511	0.000677779	0.1774
E1158D	1158	E	D	-1.8128	-0.3963	0.134516	0.1774
E1158E	1158	E	E	0	0	0.199938	0.1774
E1158F	1158	E	F	-3.6727	-2.7974	0.0121832	0.1774
E1158G	1158	E	G	-3.3763	-2.1521	0.0232371	0.1774
E1158H	1158	E	H	-3.553	-2.8192	0.0119205	0.1774
E1158I	1158	E	I	-3.1168	-2.196	0.0222407	0.1774
E1158K	1158	E	K	-2.5155	-0.7697	0.0926056	0.1774
E1158L	1158	E	L	-2.3891	-1.6019	0.0402885	0.1774
E1158M	1158	E	M	-3.2074	-2.5302	0.0159197	0.1774
E1158N	1158	E	N	-2.8376	-1.7267	0.0355635	0.1774
E1158P	1158	E	P	-2.892	-0.9004	0.0812573	0.1774
E1158Q	1158	E	Q	-2.6906	-1.3329	0.0527282	0.1774
E1158R	1158	E	R	-2.2656	-1.4033	0.0491404	0.1774
E1158S	1158	E	S	-1.9463	-0.9808	0.074984	0.1774
E1158T	1158	E	T	-3.6539	-1.5979	0.0404502	0.1774
E1158V	1158	E	V	-3.4473	-1.6978	0.0366064	0.1774
E1158W	1158	E	W	-5.7832	-5.1374	0.0011529	0.1774
E1158Y	1158	E	Y	-3.4308	-2.8286	0.0118088	0.1774
Q1159A	1159	Q	A	-3.3957	0.0388	0.0863468	0.1957
Q1159C	1159	Q	C	-6.5301	-2.9769	0.00421918	0.1957
Q1159D	1159	Q	D	-3.7688	0.1946	0.100907	0.1957
Q1159E	1159	Q	E	-3.9026	0.7727	0.179877	0.1957
Q1159F	1159	Q	F	-6.8597	-2.7973	0.00505299	0.1957
Q1159G	1159	Q	G	-5.7808	-1.0583	0.0288259	0.1957
Q1159H	1159	Q	H	-4.2885	-1.1944	0.0251572	0.1957
Q1159I	1159	Q	I	-5.7203	-1.3058	0.0225035	0.1957
Q1159K	1159	Q	K	-5.5636	0.1835	0.0997916	0.1957
Q1159L	1159	Q	L	-4.7152	-1.1831	0.0254422	0.1957
Q1159M	1159	Q	M	-5.1532	-1.5579	0.0174867	0.1957
Q1159N	1159	Q	N	-4.8653	-0.3868	0.0564172	0.1957
Q1159P	1159	Q	P	-5.9853	-2.4987	0.00681728	0.1957
Q1159Q	1159	Q	Q	0	0	0.0830641	0.1957
Q1159R	1159	Q	R	-4.6955	-0.4801	0.0513917	0.1957
Q1159S	1159	Q	S	-3.7513	0.3534	0.118275	0.1957
Q1159T	1159	Q	T	-4.4614	-0.4235	0.0543857	0.1957
Q1159V	1159	Q	V	-5.4113	-1.2006	0.0249995	0.1957
Q1159W	1159	Q	W	-7.9818	-4.5236	0.000878215	0.1957
Q1159Y	1159	Q	Y	-5.1838	-2.3192	0.0081608	0.1957
D1160A	1160	D	A	-1.0534	-0.0306	0.130441	0.2263
D1160C	1160	D	C	-4.2865	-2.5723	0.0102629	0.2263
D1160D	1160	D	D	0	0	0.134497	0.2263
D1160E	1160	D	E	-2.0667	0.2951	0.180665	0.2263
D1160F	1160	D	F	-5.4806	-3.5187	0.00397344	0.2263
D1160G	1160	D	G	-4.1093	-1.5942	0.0273109	0.2263
D1160H	1160	D	H	-4.108	-1.74	0.0236048	0.2263
D1160I	1160	D	I	-4.2459	-1.8597	0.0209412	0.2263
D1160K	1160	D	K	-3.6857	-1.4802	0.0306101	0.2263
D1160L	1160	D	L	-3.933	-1.0489	0.0471196	0.2263
D1160M	1160	D	M	-3.9068	-1.7895	0.0224635	0.2263
D1160N	1160	D	N	-2.8938	-0.9811	0.0504253	0.2263
D1160P	1160	D	P	-5.689	-3.8117	0.00295903	0.2263
D1160Q	1160	D	Q	-3.9967	-0.3518	0.0946117	0.2263
D1160R	1160	D	R	-4.9987	-2.6907	0.00911551	0.2263
D1160S	1160	D	S	-2.2658	-0.3758	0.0923685	0.2263
D1160T	1160	D	T	-1.5818	-0.8486	0.057568	0.2263
D1160V	1160	D	V	-3.6339	-1.0851	0.0454402	0.2263
D1160W	1160	D	W	-6.8985	-5.1746	0.000737285	0.2263
D1160Y	1160	D	Y	-4.7406	-2.2009	0.0148842	0.2263
E1161A	1161	E	A	-4.8474	-0.6881	0.0382628	0.1662
E1161C	1161	E	C	-5.6541	-2.6027	0.00562827	0.1662
E1161D	1161	E	D	-5.3326	-2.216	0.00829345	0.1662
E1161E	1161	E	E	0	0	0.0761442	0.1662
E1161F	1161	E	F	-4.6855	-1.2909	0.0209375	0.1662
E1161G	1161	E	G	-5.1172	-2.4414	0.00661707	0.1662
E1161H	1161	E	H	-4.1133	-1.3545	0.019647	0.1662
E1161I	1161	E	I	-4.0933	0.1751	0.0907168	0.1662
E1161K	1161	E	K	-1.7508	0.6901	0.151821	0.1662
E1161L	1161	E	L	-3.5756	0.2737	0.100114	0.1662
E1161M	1161	E	M	-4.5967	-0.6947	0.0380125	0.1662
E1161N	1161	E	N	-5.9034	-1.8813	0.0115959	0.1662
E1161P	1161	E	P	-5.8266	-0.9893	0.0283092	0.1662
E1161Q	1161	E	Q	-2.289	0.0148	0.0772763	0.1662
E1161R	1161	E	R	-3.045	0.8388	0.176168	0.1662
E1161S	1161	E	S	-5.2181	-1.1728	0.023562	0.1662
E1161T	1161	E	T	-4.6769	-0.9404	0.0297283	0.1662
E1161V	1161	E	V	-3.7292	-0.0267	0.0741361	0.1662
E1161W	1161	E	W	-5.4916	-2.868	0.00431257	0.1662
E1161Y	1161	E	Y	-4.6175	-1.4029	0.0187172	0.1662
L1162A	1162	L	A	-1.4995	0.3904	0.0706393	0.1975
L1162C	1162	L	C	-3.9536	-2.4822	0.00398172	0.1975
L1162D	1162	L	D	-1.8398	0.6071	0.0877288	0.1975
L1162E	1162	L	E	-2.8146	1.2793	0.171811	0.1975
L1162F	1162	L	F	-3.6669	-2.2428	0.00506368	0.1975
L1162G	1162	L	G	-3.3338	-1.7627	0.00819432	0.1975
L1162H	1162	L	H	-2.2648	-0.9519	0.0184499	0.1975
L1162I	1162	L	I	-0.8923	-0.2321	0.0379016	0.1975
L1162K	1162	L	K	-2.4133	1.1281	0.147705	0.1975
L1162L	1162	L	L	0	0	0.0478059	0.1975
L1162M	1162	L	M	-0.0058	-0.8018	0.0214398	0.1975
L1162N	1162	L	N	-1.7722	-0.1355	0.0417479	0.1975
L1162P	1162	L	P	-4.5197	-2.5748	0.00362775	0.1975
L1162Q	1162	L	Q	-2.9854	0.7126	0.0974885	0.1975
L1162R	1162	L	R	-1.9018	0.6974	0.0960218	0.1975
L1162S	1162	L	S	-2.2607	0.3043	0.06481	0.1975
L1162T	1162	L	T	-2.2309	-0.1435	0.0414142	0.1975
L1162V	1162	L	V	-2.5948	-0.5546	0.0274519	0.1975
L1162W	1162	L	W	-4.5737	-2.9569	0.002469	0.1975
L1162Y	1162	L	Y	-4.423	-2.4177	0.00424822	0.1975
D1163A	1163	D	A	-3.8842	-1.0722	0.110446	0.3874
D1163C	1163	D	C	-6.2973	-4.5129	0.00352953	0.3874
D1163D	1163	D	D	0	0	0.322685	0.3874
D1163E	1163	D	E	-1.695	-0.2215	0.258575	0.3874
D1163F	1163	D	F	-6.4028	-5.0829	0.00198825	0.3874
D1163G	1163	D	G	-5.6365	-3.3112	0.011767	0.3874
D1163H	1163	D	H	-5.3156	-3.6202	0.00863691	0.3874
D1163I	1163	D	I	-6.3415	-4.6699	0.00301427	0.3874
D1163K	1163	D	K	-3.6131	-1.732	0.0570979	0.3874
D1163L	1163	D	L	-5.9275	-2.78	0.0200204	0.3874
D1163M	1163	D	M	-5.3482	-3.0577	0.0151643	0.3874
D1163N	1163	D	N	-4.9116	-1.9874	0.04423	0.3874
D1163P	1163	D	P	-5.7896	-4.7972	0.00265214	0.3874
D1163Q	1163	D	Q	-4.7718	-2.2945	0.0325333	0.3874
D1163R	1163	D	R	-4.7152	-3.1342	0.0140478	0.3874
D1163S	1163	D	S	-3.5914	-1.7105	0.0583375	0.3874
D1163T	1163	D	T	-4.9329	-2.7167	0.0213294	0.3874
D1163V	1163	D	V	-5.5914	-3.4653	0.0100853	0.3874
D1163W	1163	D	W	-9.0665	-9.0151	0	0.3874
D1163Y	1163	D	Y	-5.88	-4.4239	0.00385954	0.3874
F1164A	1164	F	A	-6.1386	-4.8443	0.00521224	0.6331
F1164C	1164	F	C	-7.9873	-6.3241	0.00118011	0.6331
F1164D	1164	F	D	-9.71	-8.4823	0.00011674	0.6331
F1164E	1164	F	E	-8.9013	-7.231	0.00046696	0.6331
F1164F	1164	F	F	0	0	0.661552	0.6331
F1164G	1164	F	G	-7.8445	-5.7373	0.00213051	0.6331
F1164H	1164	F	H	-8.3496	-6.4389	0.00105066	0.6331
F1164I	1164	F	I	-5.6342	-2.7923	0.0405538	0.6331
F1164K	1164	F	K	-9.5955	-8.1084	0.000181364	0.6331
F1164L	1164	F	L	-5.3594	-1.17	0.205351	0.6331
F1164M	1164	F	M	-6.3273	-2.7149	0.0438206	0.6331
F1164N	1164	F	N	-10.0223	-9.4222	2.69e-05	0.6331
F1164P	1164	F	P	-9.1362	-7.3393	0.00041708	0.6331
F1164Q	1164	F	Q	-9.3469	-7.661	0.000296714	0.6331
F1164R	1164	F	R	-8.9942	-7.1174	0.00052533	0.6331
F1164S	1164	F	S	-7.28	-5.4437	0.00286013	0.6331
F1164T	1164	F	T	-7.5097	-5.574	0.00250991	0.6331
F1164V	1164	F	V	-6.1274	-3.5174	0.0196448	0.6331
F1164W	1164	F	W	-7.4226	-4.492	0.00741448	0.6331
F1164Y	1164	F	Y	-6.9031	-4.9501	0.00468866	0.6331
L1165A	1165	L	A	-4.4316	-2.6023	0.0316804	0.31
L1165C	1165	L	C	-3.9358	-3.459	0.0134463	0.31
L1165D	1165	L	D	-4.8566	-4.0738	0.0072661	0.31
L1165E	1165	L	E	-3.1315	-2.2763	0.0438917	0.31
L1165F	1165	L	F	-3.2281	-2.5619	0.0329885	0.31
L1165G	1165	L	G	-5.9441	-5.3643	0.00198537	0.31
L1165H	1165	L	H	-3.9802	-3.3979	0.0142946	0.31
L1165I	1165	L	I	-2.6112	-1.5828	0.0878169	0.31
L1165K	1165	L	K	-3.771	-2.4498	0.0369015	0.31
L1165L	1165	L	L	0	0	0.427516	0.31
L1165M	1165	L	M	-3.0807	-1.4983	0.0955579	0.31
L1165N	1165	L	N	-4.3485	-4.307	0.00575145	0.31
L1165P	1165	L	P	-6.8183	-6.1856	0.000859118	0.31
L1165Q	1165	L	Q	-3.2799	-2.4426	0.0371671	0.31
L1165R	1165	L	R	-3.5251	-2.2673	0.0442904	0.31
L1165S	1165	L	S	-5.2639	-3.7646	0.0099029	0.31
L1165T	1165	L	T	-4.2132	-3.2908	0.0159112	0.31
L1165V	1165	L	V	-2.7775	-1.8205	0.0692364	0.31
L1165W	1165	L	W	-5.4834	-4.5811	0.00436877	0.31
L1165Y	1165	L	Y	-3.9311	-3.1047	0.0191672	0.31
M1166A	1166	M	A	-4.8872	1.2143	0.0657452	0.2514
M1166C	1166	M	C	-4.975	-0.9185	0.0077841	0.2514
M1166D	1166	M	D	-4.9477	0.7981	0.0433616	0.2514
M1166E	1166	M	E	-4.133	1.6968	0.106508	0.2514
M1166F	1166	M	F	-5.3925	-1.6131	0.00387901	0.2514
M1166G	1166	M	G	-4.9432	-0.0329	0.0188859	0.2514
M1166H	1166	M	H	-5.0849	0.5461	0.0337017	0.2514
M1166I	1166	M	I	-6.5032	-2.1098	0.00235343	0.2514
M1166K	1166	M	K	-3.3006	2.1139	0.161624	0.2514
M1166L	1166	M	L	-4.0473	-0.2611	0.0150317	0.2514
M1166M	1166	M	M	0	0	0.0195183	0.2514
M1166N	1166	M	N	-4.2153	0.8347	0.0449785	0.2514
M1166P	1166	M	P	-7.6247	-3.017	0.000935783	0.2514
M1166Q	1166	M	Q	-3.9308	1.8093	0.119191	0.2514
M1166R	1166	M	R	-4.2755	2.3381	0.202248	0.2514
M1166S	1166	M	S	-4.4396	1.7641	0.113925	0.2514
M1166T	1166	M	T	-3.6614	0.384	0.0286567	0.2514
M1166V	1166	M	V	-6.2452	-1.0949	0.00652313	0.2514
M1166W	1166	M	W	-8.969	-5.397	5.29e-05	0.2514
M1166Y	1166	M	Y	-5.7866	-1.3411	0.00509647	0.2514
E1167A	1167	E	A	-6.6928	-6.6156	0.00128574	0.9143
E1167C	1167	E	C	-8.4176	-10.5132	0	0.9143
E1167D	1167	E	D	-5.4059	-4.3307	0.0126458	0.9143
E1167E	1167	E	E	0	0	0.95993	0.9143
E1167F	1167	E	F	-8.4176	-10.5132	0	0.9143
E1167G	1167	E	G	-4.6507	-5.7342	0.00310995	0.9143
E1167H	1167	E	H	-6.3166	-6.1292	0.00209429	0.9143
E1167I	1167	E	I	-8.0692	-8.897	0.000116084	0.9143
E1167K	1167	E	K	-5.7627	-5.5741	0.00364976	0.9143
E1167L	1167	E	L	-7.5131	-7.9055	0.000345351	0.9143
E1167M	1167	E	M	-6.8449	-6.8218	0.00104476	0.9143
E1167N	1167	E	N	-7.0376	-7.2647	0.000667485	0.9143
E1167P	1167	E	P	-6.3011	-6.3134	0.00174127	0.9143
E1167Q	1167	E	Q	-5.1578	-5.2394	0.00510004	0.9143
E1167R	1167	E	R	-6.1289	-5.8419	0.00279218	0.9143
E1167S	1167	E	S	-5.7904	-5.889	0.00266356	0.9143
E1167T	1167	E	T	-6.7556	-7.0217	0.00085389	0.9143
E1167V	1167	E	V	-6.7803	-6.9725	0.000897422	0.9143
E1167W	1167	E	W	-7.1291	-7.2228	0.000696506	0.9143
E1167Y	1167	E	Y	-7.3949	-7.8507	0.000365666	0.9143
A1168A	1168	A	A	0	0	0.492508	0.55
A1168C	1168	A	C	-6.9337	-3.6137	0.0132805	0.55
A1168D	1168	A	D	-10.4553	-9.0788	2.68e-05	0.55
A1168E	1168	A	E	-7.8276	-5.4332	0.00214688	0.55
A1168F	1168	A	F	-6.6845	-3.7569	0.0115086	0.55
A1168G	1168	A	G	-6.8395	-2.5537	0.0383264	0.55
A1168H	1168	A	H	-8.8748	-6.5439	0.000696285	0.55
A1168I	1168	A	I	-6.1375	-1.3149	0.132251	0.55
A1168K	1168	A	K	-9.0324	-6.3618	0.000839037	0.55
A1168L	1168	A	L	-5.3287	-1.4514	0.115383	0.55
A1168M	1168	A	M	-6.5527	-2.3022	0.0492814	0.55
A1168N	1168	A	N	-8.8475	-6.3473	0.000851546	0.55
A1168P	1168	A	P	-8.6113	-6.2726	0.000918895	0.55
A1168Q	1168	A	Q	-10.4496	-9.0438	2.9e-05	0.55
A1168R	1168	A	R	-9.564	-7.2074	0.000348142	0.55
A1168S	1168	A	S	-6.3098	-3.5371	0.0143372	0.55
A1168T	1168	A	T	-5.87	-3.6405	0.0129292	0.55
A1168V	1168	A	V	-5.1062	-1.5072	0.109118	0.55
A1168W	1168	A	W	-10.5618	-9.6115	0	0.55
A1168Y	1168	A	Y	-7.7591	-4.5472	0.0052198	0.55
L1169A	1169	L	A	-3.234	0.6742	0.0864868	0.207
L1169C	1169	L	C	-4.5229	-1.2308	0.0128653	0.207
L1169D	1169	L	D	-4.3935	0.1217	0.0497718	0.207
L1169E	1169	L	E	-4.2239	1.2273	0.150361	0.207
L1169F	1169	L	F	-6.167	-2.16	0.00507103	0.207
L1169G	1169	L	G	-5.3452	-1.2665	0.0124136	0.207
L1169H	1169	L	H	-4.74	-0.8387	0.0190452	0.207
L1169I	1169	L	I	-3.9125	-0.7427	0.0209667	0.207
L1169K	1169	L	K	-2.8901	1.2998	0.161673	0.207
L1169L	1169	L	L	0	0	0.0440682	0.207
L1169M	1169	L	M	-5.139	-1.0006	0.0161971	0.207
L1169N	1169	L	N	-4.7519	0.387	0.0648961	0.207
L1169P	1169	L	P	-8.1892	-4.7637	0.000348014	0.207
L1169Q	1169	L	Q	-4.757	0.5522	0.0765481	0.207
L1169R	1169	L	R	-4.3779	1.0537	0.126401	0.207
L1169S	1169	L	S	-4.714	0.6646	0.0856551	0.207
L1169T	1169	L	T	-4.8623	-0.5487	0.0254564	0.207
L1169V	1169	L	V	-3.5421	-0.7792	0.0202143	0.207
L1169W	1169	L	W	-7.1577	-3.7226	0.00104404	0.207
L1169Y	1169	L	Y	-6.3181	-0.7643	0.020518	0.207
I1170A	1170	I	A	-4.6619	-2.3663	0.0320902	0.386
I1170C	1170	I	C	-4.5155	-3.981	0.00637927	0.386
I1170D	1170	I	D	-6.6342	-5.6273	0.00121554	0.386
I1170E	1170	I	E	-6.234	-5.2578	0.00176805	0.386
I1170F	1170	I	F	-3.8317	-2.4084	0.0307659	0.386
I1170G	1170	I	G	-6.9171	-5.9879	0.000840615	0.386
I1170H	1170	I	H	-5.4651	-4.2845	0.0047062	0.386
I1170I	1170	I	I	0	0	0.34196	0.386
I1170K	1170	I	K	-4.9435	-3.834	0.00739108	0.386
I1170L	1170	I	L	-1.8868	-0.4756	0.212542	0.386
I1170M	1170	I	M	-3.3644	-1.4437	0.0807298	0.386
I1170N	1170	I	N	-5.6535	-4.0644	0.00586801	0.386
I1170P	1170	I	P	-6.3696	-5.0992	0.0020751	0.386
I1170Q	1170	I	Q	-5.4258	-4.1908	0.00516976	0.386
I1170R	1170	I	R	-4.0097	-3.2942	0.0126864	0.386
I1170S	1170	I	S	-4.6317	-3.4711	0.0106284	0.386
I1170T	1170	I	T	-1.7263	-1.6582	0.0651466	0.386
I1170V	1170	I	V	-3.5228	-0.6773	0.17372	0.386
I1170W	1170	I	W	-6.6247	-5.1813	0.00191013	0.386
I1170Y	1170	I	Y	-5.8961	-4.9519	0.00240722	0.386
I1171A	1171	I	A	-3.9183	-1.7812	0.00314202	0.6542
I1171C	1171	I	C	-4.2691	-2.2374	0.00198785	0.6542
I1171D	1171	I	D	-5.8577	-3.9482	0.000345259	0.6542
I1171E	1171	I	E	-6.8066	-6.3988	0	0.6542
I1171F	1171	I	F	-3.3016	0.4052	0.0279865	0.6542
I1171G	1171	I	G	-5.0242	-2.8916	0.00102756	0.6542
I1171H	1171	I	H	-3.5431	-1.2033	0.00560385	0.6542
I1171I	1171	I	I	0	0	0.0186656	0.6542
I1171K	1171	I	K	-6.8066	-6.3988	0	0.6542
I1171L	1171	I	L	-1.0597	2.4284	0.211579	0.6542
I1171M	1171	I	M	0.1478	3.6085	0.688533	0.6542
I1171N	1171	I	N	-4.9404	-2.5992	0.00138103	0.6542
I1171P	1171	I	P	-6.3354	-4.7866	0.000135396	0.6542
I1171Q	1171	I	Q	-3.8069	-1.5919	0.00379785	0.6542
I1171R	1171	I	R	-4.405	-1.9542	0.00264155	0.6542
I1171S	1171	I	S	-4.5365	-1.9639	0.002616	0.6542
I1171T	1171	I	T	-2.7231	-0.6702	0.0095507	0.6542
I1171V	1171	I	V	-2.8974	-0.3876	0.0126698	0.6542
I1171W	1171	I	W	-4.3154	-2.1827	0.00210032	0.6542
I1171Y	1171	I	Y	-3.9631	-1.0963	0.00623672	0.6542
S1172A	1172	S	A	-4.5188	-0.2418	0.0886035	0.2699
S1172C	1172	S	C	-4.72	-1.6799	0.0210301	0.2699
S1172D	1172	S	D	-7.1399	-4.3901	0.00138051	0.2699
S1172E	1172	S	E	-5.3704	-2.4918	0.00933265	0.2699
S1172F	1172	S	F	-5.8889	-3.3272	0.00403849	0.2699
S1172G	1172	S	G	-3.3609	-0.8915	0.0462683	0.2699
S1172H	1172	S	H	-4.7237	-1.14	0.0360878	0.2699
S1172I	1172	S	I	-4.7761	-1.08	0.0383218	0.2699
S1172K	1172	S	K	-4.343	1.0121	0.31047	0.2699
S1172L	1172	S	L	-5.2813	-1.4297	0.027012	0.2699
S1172M	1172	S	M	-4.677	-1.099	0.0375975	0.2699
S1172N	1172	S	N	-4.2488	-1.9573	0.015934	0.2699
S1172P	1172	S	P	-7.9635	-5.301	0.000537992	0.2699
S1172Q	1172	S	Q	-5.5957	-0.9068	0.0455673	0.2699
S1172R	1172	S	R	-4.0402	0.0082	0.113771	0.2699
S1172S	1172	S	S	0	0	0.112842	0.2699
S1172T	1172	S	T	-3.048	-0.8187	0.0497623	0.2699
S1172V	1172	S	V	-4.6633	-1.4505	0.0264536	0.2699
S1172W	1172	S	W	-7.0154	-3.0223	0.00548444	0.2699
S1172Y	1172	S	Y	-6.1893	-2.4735	0.00950488	0.2699
K1173A	1173	K	A	-3.9692	-1.2607	0.0452027	0.1673
K1173C	1173	K	C	-6.0777	-3.5994	0.00434731	0.1673
K1173D	1173	K	D	-4.8938	-1.2944	0.0437034	0.1673
K1173E	1173	K	E	-3.8779	-0.8595	0.067517	0.1673
K1173F	1173	K	F	-5.9668	-3.1833	0.0065997	0.1673
K1173G	1173	K	G	-3.9173	-1.3451	0.0415435	0.1673
K1173H	1173	K	H	-4.1474	-1.1306	0.0514841	0.1673
K1173I	1173	K	I	-5.7783	-2.5889	0.0119697	0.1673
K1173K	1173	K	K	0	0	0.159464	0.1673
K1173L	1173	K	L	-5.0121	-1.6018	0.0321367	0.1673
K1173M	1173	K	M	-5.2828	-2.1501	0.0185691	0.1673
K1173N	1173	K	N	-1.959	-0.7119	0.0782544	0.1673
K1173P	1173	K	P	-6.1075	-3.3523	0.00557122	0.1673
K1173Q	1173	K	Q	-3.2372	-0.1206	0.141349	0.1673
K1173R	1173	K	R	-3.6706	-0.5284	0.0940154	0.1673
K1173S	1173	K	S	-5.1902	-0.3558	0.111724	0.1673
K1173T	1173	K	T	-4.1109	-1.0258	0.0571689	0.1673
K1173V	1173	K	V	-5.151	-2.3768	0.0148006	0.1673
K1173W	1173	K	W	-8.429	-6.0563	0.000344968	0.1673
K1173Y	1173	K	Y	-5.6906	-2.4158	0.0142347	0.1673
F1174A	1174	F	A	-5.5981	-2.8706	0.0134029	0.4977
F1174C	1174	F	C	-6.2376	-3.2859	0.00884786	0.4977
F1174D	1174	F	D	-9.5368	-8.8876	0	0.4977
F1174E	1174	F	E	-8.2034	-5.8195	0.000689858	0.4977
F1174F	1174	F	F	0	0	0.236412	0.4977
F1174G	1174	F	G	-7.6777	-5.3009	0.00117029	0.4977
F1174H	1174	F	H	-7.9008	-5.3973	0.00106132	0.4977
F1174I	1174	F	I	-4.4908	-0.8397	0.102099	0.4977
F1174K	1174	F	K	-7.9245	-5.8195	0.000689858	0.4977
F1174L	1174	F	L	-2.5353	0.7093	0.480495	0.4977
F1174M	1174	F	M	-5.3124	-2.2335	0.0253425	0.4977
F1174N	1174	F	N	-7.2776	-4.917	0.00172464	0.4977
F1174P	1174	F	P	-7.772	-5.5693	0.000891066	0.4977
F1174Q	1174	F	Q	-8.5912	-6.4295	0.000365219	0.4977
F1174R	1174	F	R	-8.0385	-5.8195	0.000689858	0.4977
F1174S	1174	F	S	-7.261	-4.7886	0.00196261	0.4977
F1174T	1174	F	T	-6.4577	-3.9848	0.00439635	0.4977
F1174V	1174	F	V	-5.3255	-1.0681	0.0812543	0.4977
F1174W	1174	F	W	-8.5835	-6.4832	0.000344929	0.4977
F1174Y	1174	F	Y	-5.3386	-1.8241	0.0381598	0.4977
N1175A	1175	N	A	-4.2462	-1.9446	0.0166572	0.1803
N1175C	1175	N	C	-3.8663	-2.008	0.0156329	0.1803
N1175D	1175	N	D	-1.6731	0.308	0.158491	0.1803
N1175E	1175	N	E	-3.2921	-0.9899	0.0432851	0.1803
N1175F	1175	N	F	-4.8509	-3.165	0.00490558	0.1803
N1175G	1175	N	G	-4.1042	-2.2596	0.0121541	0.1803
N1175H	1175	N	H	-2.4727	-0.6972	0.0580029	0.1803
N1175I	1175	N	I	-5.1244	-2.9577	0.00603992	0.1803
N1175K	1175	N	K	-2.1241	0.0418	0.121453	0.1803
N1175L	1175	N	L	-5.2133	-3.3692	0.00399633	0.1803
N1175M	1175	N	M	-4.8439	-3.4128	0.00382486	0.1803
N1175N	1175	N	N	0	0	0.116478	0.1803
N1175P	1175	N	P	-4.4361	-1.3837	0.0291934	0.1803
N1175Q	1175	N	Q	-2.9931	-0.2924	0.0869485	0.1803
N1175R	1175	N	R	-2.1106	0.2994	0.157131	0.1803
N1175S	1175	N	S	-0.7456	-0.1888	0.0964375	0.1803
N1175T	1175	N	T	-2.7844	-1.7081	0.0211034	0.1803
N1175V	1175	N	V	-3.7343	-2.2134	0.012729	0.1803
N1175W	1175	N	W	-5.7548	-4.0714	0.00196922	0.1803
N1175Y	1175	N	Y	-3.8656	-1.2441	0.0335681	0.1803
H1176A	1176	H	A	-6.2847	-5.2816	0.00451201	0.8086
H1176C	1176	H	C	-5.279	-4.057	0.0153493	0.8086
H1176D	1176	H	D	-5.6197	-3.3746	0.030362	0.8086
H1176E	1176	H	E	-6.6998	-5.7991	0.00268791	0.8086
H1176F	1176	H	F	-7.427	-6.3516	0.00154398	0.8086
H1176G	1176	H	G	-6.7813	-6.1168	0.00195462	0.8086
H1176H	1176	H	H	0	0	0.886488	0.8086
H1176I	1176	H	I	-9.4174	-10.3358	0	0.8086
H1176K	1176	H	K	-7.3538	-6.4343	0.00142064	0.8086
H1176L	1176	H	L	-8.5355	-7.8179	0.000344933	0.8086
H1176M	1176	H	M	-7.9176	-7.1479	0.000689865	0.8086
H1176N	1176	H	N	-5.172	-3.4428	0.0283616	0.8086
H1176P	1176	H	P	-7.206	-6.3838	0.00149471	0.8086
H1176Q	1176	H	Q	-7.0548	-6.0528	0.00208436	0.8086
H1176R	1176	H	R	-7.2833	-6.0785	0.00203132	0.8086
H1176S	1176	H	S	-5.9638	-4.132	0.0142405	0.8086
H1176T	1176	H	T	-6.6486	-5.0299	0.00580367	0.8086
H1176V	1176	H	V	-9.4174	-10.3358	0	0.8086
H1176W	1176	H	W	-9.2994	-9.6753	3.14e-05	0.8086
H1176Y	1176	H	Y	-8.092	-7.2866	0.000598645	0.8086
Q1177A	1177	Q	A	-2.2487	-0.3709	0.02511	0.3407
Q1177C	1177	Q	C	-3.7789	-2.0688	0.00458768	0.3407
Q1177D	1177	Q	D	-2.2609	0.4412	0.0565625	0.3407
Q1177E	1177	Q	E	-0.7194	1.0551	0.104503	0.3407
Q1177F	1177	Q	F	-3.9328	-2.1552	0.00420665	0.3407
Q1177G	1177	Q	G	-4.4929	-2.5437	0.00284686	0.3407
Q1177H	1177	Q	H	-2.6356	-0.4982	0.0221064	0.3407
Q1177I	1177	Q	I	-2.8569	-0.7337	0.0174676	0.3407
Q1177K	1177	Q	K	-1.3783	0.9628	0.0952961	0.3407
Q1177L	1177	Q	L	-3.8475	0.1455	0.0420864	0.3407
Q1177M	1177	Q	M	-3.9407	-2.2176	0.00395106	0.3407
Q1177N	1177	Q	N	-1.8842	-0.7649	0.0169311	0.3407
Q1177P	1177	Q	P	0.8209	2.5303	0.456862	0.3407
Q1177Q	1177	Q	Q	0	0	0.0363855	0.3407
Q1177R	1177	Q	R	-2.1793	0.3286	0.0505387	0.3407
Q1177S	1177	Q	S	-1.6896	-0.5966	0.0200353	0.3407
Q1177T	1177	Q	T	-2.5587	-0.614	0.0196899	0.3407
Q1177V	1177	Q	V	-3.3514	-0.7243	0.0176319	0.3407
Q1177W	1177	Q	W	-6.5083	-5.5304	0.00011237	0.3407
Q1177Y	1177	Q	Y	-3.9479	-2.4627	0.00308861	0.3407
N1178A	1178	N	A	-6.6717	-5.3305	0.00339731	0.6246
N1178C	1178	N	C	-6.2489	-3.4193	0.0229757	0.6246
N1178D	1178	N	D	-7.4075	-5.9282	0.00186532	0.6246
N1178E	1178	N	E	-7.8473	-6.3616	0.00120528	0.6246
N1178F	1178	N	F	-6.0208	-4.1476	0.0110929	0.6246
N1178G	1178	N	G	-6.5264	-5.1919	0.00390312	0.6246
N1178H	1178	N	H	-3.2623	-1.5662	0.146506	0.6246
N1178I	1178	N	I	-9.6942	-9.8892	6.15e-06	0.6246
N1178K	1178	N	K	-6.5064	-2.7206	0.0461966	0.6246
N1178L	1178	N	L	-8.5422	-7.3055	0.000459154	0.6246
N1178M	1178	N	M	-7.8823	-6.6614	0.000889612	0.6246
N1178N	1178	N	N	0	0	0.701439	0.6246
N1178P	1178	N	P	-9.3898	-8.7782	8.61e-05	0.6246
N1178Q	1178	N	Q	-6.8579	-5.2194	0.00379679	0.6246
N1178R	1178	N	R	-5.0247	-3.2814	0.0263714	0.6246
N1178S	1178	N	S	-6.2155	-4.3664	0.00891334	0.6246
N1178T	1178	N	T	-7.5974	-6.4093	0.00114864	0.6246
N1178V	1178	N	V	-9.717	-10.0442	0	0.6246
N1178W	1178	N	W	-9.717	-10.0442	0	0.6246
N1178Y	1178	N	Y	-5.9505	-3.5708	0.0197466	0.6246
I1179A	1179	I	A	-8.571	-7.9537	0.000149114	0.614
I1179C	1179	I	C	-6.1856	-3.9155	0.00904433	0.614
I1179D	1179	I	D	-9.0889	-9.8868	0	0.614
I1179E	1179	I	E	-9.0889	-9.8868	0	0.614
I1179F	1179	I	F	-9.0889	-9.8868	0	0.614
I1179G	1179	I	G	-7.0218	-5.9814	0.00114703	0.614
I1179H	1179	I	H	-9.0889	-9.8868	0	0.614
I1179I	1179	I	I	0	0	0.452989	0.614
I1179K	1179	I	K	-8.9664	-9.1751	2.87e-05	0.614
I1179L	1179	I	L	-4.5772	-0.8226	0.199009	0.614
I1179M	1179	I	M	-6.4475	-5.7435	0.00145584	0.614
I1179N	1179	I	N	-7.7521	-6.4891	0.000688218	0.614
I1179P	1179	I	P	-8.4709	-7.6695	0.000203337	0.614
I1179Q	1179	I	Q	-8.1108	-7.1688	0.000344109	0.614
I1179R	1179	I	R	-7.6777	-6.4891	0.000688218	0.614
I1179S	1179	I	S	-6.4807	-6.2678	0.000860273	0.614
I1179T	1179	I	T	-7.4884	-6.4891	0.000688218	0.614
I1179V	1179	I	V	-2.7823	-0.3105	0.332103	0.614
I1179W	1179	I	W	-7.8589	-6.773	0.000516164	0.614
I1179Y	1179	I	Y	-8.7449	-8.426	8.6e-05	0.614
V1180A	1180	V	A	-6.172	-3.3614	0.0209551	0.6235
V1180C	1180	V	C	-6.1537	-4.5944	0.00611038	0.6235
V1180D	1180	V	D	-9.6745	-9.7441	9.83e-06	0.6235
V1180E	1180	V	E	-9.7116	-10.0035	0	0.6235
V1180F	1180	V	F	-7.688	-7.1055	0.00048746	0.6235
V1180G	1180	V	G	-8.2068	-6.7097	0.000730617	0.6235
V1180H	1180	V	H	-7.7354	-5.9656	0.0015484	0.6235
V1180I	1180	V	I	-4.8228	-1.1872	0.184179	0.6235
V1180K	1180	V	K	-9.7116	-10.0035	0	0.6235
V1180L	1180	V	L	-3.9794	-1.3932	0.149888	0.6235
V1180M	1180	V	M	-5.7317	-4.0188	0.0108628	0.6235
V1180N	1180	V	N	-7.5305	-5.8607	0.00172045	0.6235
V1180P	1180	V	P	-8.8505	-7.3577	0.00037537	0.6235
V1180Q	1180	V	Q	-7.952	-6.3684	0.00103227	0.6235
V1180R	1180	V	R	-9.7116	-10.0035	0	0.6235
V1180S	1180	V	S	-6.8692	-4.9412	0.00432031	0.6235
V1180T	1180	V	T	-5.8941	-3.8315	0.0130987	0.6235
V1180V	1180	V	V	0	0	0.603649	0.6235
V1180W	1180	V	W	-9.7116	-10.0035	0	0.6235
V1180Y	1180	V	Y	-7.7725	-6.3684	0.00103227	0.6235
R1181A	1181	R	A	-4.474	-1.8774	0.0383562	0.2774
R1181C	1181	R	C	-4.2345	-2.2537	0.0263268	0.2774
R1181D	1181	R	D	-5.5148	-4.3978	0.00307314	0.2774
R1181E	1181	R	E	-3.3843	-2.2116	0.0274592	0.2774
R1181F	1181	R	F	-5.6991	-4.3943	0.00308402	0.2774
R1181G	1181	R	G	-2.8678	-2.1354	0.0296324	0.2774
R1181H	1181	R	H	-2.7192	-2.6032	0.0185592	0.2774
R1181I	1181	R	I	-6.2404	-4.9581	0.00174622	0.2774
R1181K	1181	R	K	-1.1153	-0.3224	0.1816	0.2774
R1181L	1181	R	L	-5.0352	-2.791	0.015381	0.2774
R1181M	1181	R	M	-5.7786	-4.3293	0.00329205	0.2774
R1181N	1181	R	N	-4.0757	-0.9242	0.0994908	0.2774
R1181P	1181	R	P	-4.4551	-2.7343	0.0162784	0.2774
R1181Q	1181	R	Q	-2.0391	-0.5935	0.138486	0.2774
R1181R	1181	R	R	0	0	0.250687	0.2774
R1181S	1181	R	S	-2.9517	-0.9213	0.0997762	0.2774
R1181T	1181	R	T	-4.3907	-1.834	0.0400556	0.2774
R1181V	1181	R	V	-5.936	-4.1421	0.00397341	0.2774
R1181W	1181	R	W	-7.3431	-6.3148	0.000429398	0.2774
R1181Y	1181	R	Y	-5.5801	-4.6801	0.00231261	0.2774
C1182A	1182	C	A	-4.4327	-0.5914	0.00730882	0.5784
C1182C	1182	C	C	0	0	0.0132038	0.5784
C1182D	1182	C	D	-7.8635	-6.0441	0	0.5784
C1182E	1182	C	E	-5.7011	-2.0239	0.0017393	0.5784
C1182F	1182	C	F	-1.0202	2.2591	0.126351	0.5784
C1182G	1182	C	G	-6.8885	-3.6065	0.000343283	0.5784
C1182H	1182	C	H	-6.3229	-2.7046	0.000873813	0.5784
C1182I	1182	C	I	-2.9412	1.6	0.0653702	0.5784
C1182K	1182	C	K	-6.9194	-3.6065	0.000343283	0.5784
C1182L	1182	C	L	-2.0908	3.9004	0.652104	0.5784
C1182M	1182	C	M	-3.6632	1.5532	0.0623857	0.5784
C1182N	1182	C	N	-6.1137	-2.7669	0.000820066	0.5784
C1182P	1182	C	P	-5.9213	-2.3559	0.0012444	0.5784
C1182Q	1182	C	Q	-5.6703	-2.7457	0.000838041	0.5784
C1182R	1182	C	R	-7.3021	-4.2364	0.000171642	0.5784
C1182S	1182	C	S	-4.7091	-1.2978	0.00360448	0.5784
C1182T	1182	C	T	-5.0319	-1.1437	0.00420571	0.5784
C1182V	1182	C	V	-3.9428	1.0848	0.0390566	0.5784
C1182W	1182	C	W	-7.7557	-5.4624	2.86e-05	0.5784
C1182Y	1182	C	Y	-4.9856	0.4157	0.0200074	0.5784
I1183A	1183	I	A	-5.247	-4.4823	0.00240202	0.3705
I1183C	1183	I	C	-5.0435	-4.0813	0.00359315	0.3705
I1183D	1183	I	D	-6.5462	-6.1873	0.000419076	0.3705
I1183E	1183	I	E	-4.7108	-2.4013	0.0193111	0.3705
I1183F	1183	I	F	-2.9745	-1.5677	0.0444441	0.3705
I1183G	1183	I	G	-7.3958	-7.3104	0.000116016	0.3705
I1183H	1183	I	H	-3.1031	-2.1154	0.0257026	0.3705
I1183I	1183	I	I	0	0	0.213106	0.3705
I1183K	1183	I	K	-3.9651	-1.9662	0.0298379	0.3705
I1183L	1183	I	L	-0.9089	0.4896	0.347706	0.3705
I1183M	1183	I	M	-2.626	-2.1306	0.0253157	0.3705
I1183N	1183	I	N	-5.9614	-5.1079	0.00127723	0.3705
I1183P	1183	I	P	-7.6739	-8.1245	3.12e-05	0.3705
I1183Q	1183	I	Q	-4.9112	-4.0194	0.00382345	0.3705
I1183R	1183	I	R	-4.8283	-3.1823	0.0088423	0.3705
I1183S	1183	I	S	-5.2016	-4.3083	0.00286096	0.3705
I1183T	1183	I	T	-5.272	-4.8581	0.00164468	0.3705
I1183V	1183	I	V	-0.7393	-0.9594	0.0816536	0.3705
I1183W	1183	I	W	-5.7148	-5.0774	0.00131743	0.3705
I1183Y	1183	I	Y	-2.5627	-0.1329	0.186596	0.3705
G1184A	1184	G	A	-4.3696	-1.8814	0.128231	0.8883
G1184C	1184	G	C	-5.9817	-5.0962	0.0051561	0.8883
G1184D	1184	G	D	-6.7335	-6.2052	0.00169809	0.8883
G1184E	1184	G	E	-6.3454	-5.8156	0.00250998	0.8883
G1184F	1184	G	F	-7.1978	-6.4172	0.0013722	0.8883
G1184G	1184	G	G	0	0	0.84139	0.8883
G1184H	1184	G	H	-6.3079	-5.6012	0.00311109	0.8883
G1184I	1184	G	I	-8.7689	-9.6821	2.86e-05	0.8883
G1184K	1184	G	K	-7.1366	-6.5403	0.00121211	0.8883
G1184L	1184	G	L	-7.937	-7.7216	0.000362108	0.8883
G1184M	1184	G	M	-8.0283	-7.7731	0.000343049	0.8883
G1184N	1184	G	N	-6.1849	-5.5136	0.00339619	0.8883
G1184P	1184	G	P	-7.3506	-6.8567	0.000880493	0.8883
G1184Q	1184	G	Q	-7.4865	-8.4122	0.000171525	0.8883
G1184R	1184	G	R	-6.2461	-5.5796	0.00317892	0.8883
G1184S	1184	G	S	-6.355	-5.8133	0.00251569	0.8883
G1184T	1184	G	T	-6.8032	-6.5498	0.00120067	0.8883
G1184V	1184	G	V	-7.8118	-7.416	0.000497421	0.8883
G1184W	1184	G	W	-7.4764	-7.7731	0.000343049	0.8883
G1184Y	1184	G	Y	-6.5611	-5.8597	0.00240134	0.8883
V1185A	1185	V	A	-5.2479	-1.2381	0.141582	0.51
V1185C	1185	V	C	-5.4046	-1.6939	0.0897622	0.51
V1185D	1185	V	D	-8.1232	-6.5432	0.000685977	0.51
V1185E	1185	V	E	-8.0666	-6.4509	0.000754575	0.51
V1185F	1185	V	F	-5.8592	-3.316	0.0177284	0.51
V1185G	1185	V	G	-6.7112	-4.9963	0.00329555	0.51
V1185H	1185	V	H	-6.6789	-4.4821	0.005519	0.51
V1185I	1185	V	I	-3.3277	-1.299	0.133227	0.51
V1185K	1185	V	K	-7.1113	-5.4644	0.00205793	0.51
V1185L	1185	V	L	-4.3491	-2.4489	0.0421943	0.51
V1185M	1185	V	M	-5.0149	-3.4969	0.014794	0.51
V1185N	1185	V	N	-7.9647	-6.5115	0.000708843	0.51
V1185P	1185	V	P	-8.2156	-6.8193	0.000514483	0.51
V1185Q	1185	V	Q	-6.4458	-4.5866	0.00497048	0.51
V1185R	1185	V	R	-7.6459	-5.9877	0.00121189	0.51
V1185S	1185	V	S	-5.5596	-3.4712	0.015179	0.51
V1185T	1185	V	T	-5.0517	-3.6414	0.0128033	0.51
V1185V	1185	V	V	0	0	0.488307	0.51
V1185W	1185	V	W	-6.3999	-4.1547	0.00766008	0.51
V1185Y	1185	V	Y	-5.7905	-3.3554	0.0170434	0.51
S1186A	1186	S	A	-4.1151	0.0371	0.0834385	0.5487
S1186C	1186	S	C	-0.7159	1.8591	0.515876	0.5487
S1186D	1186	S	D	-5.134	-3.8428	0.00171536	0.5487
S1186E	1186	S	E	-7.9953	-7.7744	0	0.5487
S1186F	1186	S	F	-5.6427	-3.1994	0.00327524	0.5487
S1186G	1186	S	G	-5.4694	-3.2953	0.00297501	0.5487
S1186H	1186	S	H	-5.2486	-3.3756	0.00274457	0.5487
S1186I	1186	S	I	-3.4255	-0.4176	0.0529529	0.5487
S1186K	1186	S	K	-7.1791	-5.5745	0.000285893	0.5487
S1186L	1186	S	L	-4.4308	-1.6591	0.0153034	0.5487
S1186M	1186	S	M	-5.1269	-3.0747	0.0037116	0.5487
S1186N	1186	S	N	-4.6364	-2.9043	0.00440275	0.5487
S1186P	1186	S	P	-6.3056	-4.6294	0.000771911	0.5487
S1186Q	1186	S	Q	-5.2302	-3.8428	0.00171536	0.5487
S1186R	1186	S	R	-6.3943	-4.6628	0.000745921	0.5487
S1186S	1186	S	S	0	0	0.080397	0.5487
S1186T	1186	S	T	-3.1929	-1.3758	0.0203162	0.5487
S1186V	1186	S	V	-2.4674	0.9307	0.203883	0.5487
S1186W	1186	S	W	-7.1619	-5.4058	0.000343071	0.5487
S1186Y	1186	S	Y	-5.1903	-2.7485	0.00514607	0.5487
L1187A	1187	L	A	-2.7933	-1.2429	0.0384352	0.2863
L1187C	1187	L	C	-4.2815	-2.1559	0.0154203	0.2863
L1187D	1187	L	D	-4.4465	-2.7088	0.00886592	0.2863
L1187E	1187	L	E	-4.4519	-1.5551	0.0281274	0.2863
L1187F	1187	L	F	0.4979	-1.214	0.0395622	0.2863
L1187G	1187	L	G	-4.9251	-4.0609	0.00227964	0.2863
L1187H	1187	L	H	-3.9683	-2.7364	0.00862413	0.2863
L1187I	1187	L	I	-2.9462	-1.002	0.0489029	0.2863
L1187K	1187	L	K	-3.4833	-1.991	0.0181864	0.2863
L1187L	1187	L	L	0	0	0.133199	0.2863
L1187M	1187	L	M	-3.4493	-1.4707	0.0306026	0.2863
L1187N	1187	L	N	-3.796	-2.5518	0.0103755	0.2863
L1187P	1187	L	P	-3.7951	-2.5535	0.0103578	0.2863
L1187Q	1187	L	Q	-4.1008	-2.2714	0.0137365	0.2863
L1187R	1187	L	R	-3.3014	-1.7269	0.0236853	0.2863
L1187S	1187	L	S	-1.2841	-0.2581	0.102898	0.2863
L1187T	1187	L	T	-1.3451	1.0416	0.377448	0.2863
L1187V	1187	L	V	-2.0171	-0.6458	0.0698316	0.2863
L1187W	1187	L	W	-4.1639	-3.4878	0.00405967	0.2863
L1187Y	1187	L	Y	-4.3797	-2.1571	0.0154013	0.2863
Q1188A	1188	Q	A	-3.5346	-1.1191	0.0346382	0.169
Q1188C	1188	Q	C	-4.0686	-2.9692	0.00543453	0.169
Q1188D	1188	Q	D	0.2081	0.3575	0.151643	0.169
Q1188E	1188	Q	E	-0.627	0.3228	0.146482	0.169
Q1188F	1188	Q	F	-3.8075	-3.0448	0.00503794	0.169
Q1188G	1188	Q	G	-3.6468	-0.872	0.0443496	0.169
Q1188H	1188	Q	H	-2.8794	-1.5853	0.0217277	0.169
Q1188I	1188	Q	I	-3.2371	-1.502	0.0236168	0.169
Q1188K	1188	Q	K	-1.9255	0.2468	0.135756	0.169
Q1188L	1188	Q	L	-2.4406	-0.8985	0.0431859	0.169
Q1188M	1188	Q	M	-3.8168	-2.4648	0.0090105	0.169
Q1188N	1188	Q	N	-1.6985	-1.2519	0.0303289	0.169
Q1188P	1188	Q	P	-4.2334	-2.4553	0.00909666	0.169
Q1188Q	1188	Q	Q	0	0	0.106066	0.169
Q1188R	1188	Q	R	-2.3624	-0.3723	0.0730963	0.169
Q1188S	1188	Q	S	-2.8045	-0.5185	0.0631507	0.169
Q1188T	1188	Q	T	-3.0816	-0.6674	0.0544179	0.169
Q1188V	1188	Q	V	-2.6666	-1.0423	0.0374039	0.169
Q1188W	1188	Q	W	-5.5075	-4.6142	0.00102932	0.169
Q1188Y	1188	Q	Y	-4.0808	-3.1514	0.00452672	0.169
S1189A	1189	S	A	-0.1958	-1.0591	0.0417102	0.1731
S1189C	1189	S	C	-3.5724	-3.5134	0.00357086	0.1731
S1189D	1189	S	D	-0.9694	-0.162	0.102302	0.1731
S1189E	1189	S	E	-1.1304	0.1773	0.143627	0.1731
S1189F	1189	S	F	-4.095	-3.9398	0.00232379	0.1731
S1189G	1189	S	G	-0.7637	-0.0794	0.111104	0.1731
S1189H	1189	S	H	-2.5561	-1.6016	0.0242437	0.1731
S1189I	1189	S	I	-3.3021	-3.3785	0.00408927	0.1731
S1189K	1189	S	K	0.2626	-0.3744	0.0827228	0.1731
S1189L	1189	S	L	-2.9279	-2.5388	0.00949112	0.1731
S1189M	1189	S	M	-3.0945	-2.5008	0.00985917	0.1731
S1189N	1189	S	N	-0.9322	-0.4124	0.0796353	0.1731
S1189P	1189	S	P	-2.6823	-0.7185	0.0586419	0.1731
S1189Q	1189	S	Q	-0.7761	-0.436	0.0777852	0.1731
S1189R	1189	S	R	-1.4237	-0.7444	0.0571416	0.1731
S1189S	1189	S	S	0	0	0.120289	0.1731
S1189T	1189	S	T	-1.2313	-0.8864	0.0495763	0.1731
S1189V	1189	S	V	-1.492	-2.1682	0.0137534	0.1731
S1189W	1189	S	W	-4.4215	-4.2772	0.0016515	0.1731
S1189Y	1189	S	Y	-3.1332	-2.9195	0.00648151	0.1731
L1190A	1190	L	A	-1.1643	0.6984	0.0256632	0.1867
L1190C	1190	L	C	-3.2586	-1.0012	0.00467865	0.1867
L1190D	1190	L	D	-0.807	1.9958	0.0939239	0.1867
L1190E	1190	L	E	-1.125	2.8924	0.23023	0.1867
L1190F	1190	L	F	-2.7671	-0.6112	0.0069184	0.1867
L1190G	1190	L	G	-1.4576	2.3267	0.130772	0.1867
L1190H	1190	L	H	0.0327	0.6719	0.02499	0.1867
L1190I	1190	L	I	-2.8237	-0.7208	0.00619849	0.1867
L1190K	1190	L	K	-1.224	1.6222	0.0646483	0.1867
L1190L	1190	L	L	0	0	0.0127593	0.1867
L1190M	1190	L	M	-0.361	-0.429	0.00830342	0.1867
L1190N	1190	L	N	-1.3754	1.4558	0.0547383	0.1867
L1190P	1190	L	P	-2.2477	2.0235	0.096564	0.1867
L1190Q	1190	L	Q	-0.8303	1.8267	0.0793119	0.1867
L1190R	1190	L	R	-1.422	1.4603	0.0549821	0.1867
L1190S	1190	L	S	-0.8559	1.4219	0.0529141	0.1867
L1190T	1190	L	T	-1.0257	0.8098	0.0286871	0.1867
L1190V	1190	L	V	-1.2618	-0.3857	0.00867176	0.1867
L1190W	1190	L	W	-3.5412	-1.8941	0.00190298	0.1867
L1190Y	1190	L	Y	-2.7829	0.0295	0.0131418	0.1867
P1191A	1191	P	A	-5.78	-3.6291	0.0160375	0.438
P1191C	1191	P	C	-6.1446	-4.4639	0.00695431	0.438
P1191D	1191	P	D	-5.8039	-3.4272	0.0196282	0.438
P1191E	1191	P	E	-5.1996	-2.4073	0.0544282	0.438
P1191F	1191	P	F	-7.1906	-4.9425	0.00430388	0.438
P1191G	1191	P	G	-6.0691	-3.6204	0.0161779	0.438
P1191H	1191	P	H	-6.3372	-3.4237	0.0196956	0.438
P1191I	1191	P	I	-6.7548	-4.144	0.00957984	0.438
P1191K	1191	P	K	-5.7833	-3.2937	0.0224311	0.438
P1191L	1191	P	L	-5.8525	-3.9508	0.0116234	0.438
P1191M	1191	P	M	-5.9461	-4.6045	0.00604054	0.438
P1191N	1191	P	N	-5.4	-2.6728	0.0417378	0.438
P1191P	1191	P	P	0	0	0.604312	0.438
P1191Q	1191	P	Q	-5.3562	-2.8788	0.0339674	0.438
P1191R	1191	P	R	-5.194	-3.0504	0.0286097	0.438
P1191S	1191	P	S	-4.5688	-2.3195	0.0594213	0.438
P1191T	1191	P	T	-5.6132	-3.1509	0.0258751	0.438
P1191V	1191	P	V	-5.9706	-3.9095	0.0121139	0.438
P1191W	1191	P	W	-9.5564	-8.3297	0.000114212	0.438
P1191Y	1191	P	Y	-6.1913	-4.4647	0.00694847	0.438
R1192A	1192	R	A	-4.5507	0.372	0.0242506	0.2413
R1192C	1192	R	C	-5.5126	-1.4331	0.00397656	0.2413
R1192D	1192	R	D	-6.3855	-2.1204	0.00198962	0.2413
R1192E	1192	R	E	-5.4983	-1.3735	0.00422171	0.2413
R1192F	1192	R	F	-4.0559	1.4301	0.0698685	0.2413
R1192G	1192	R	G	-6.3552	-2.3144	0.00163461	0.2413
R1192H	1192	R	H	-3.9793	0.0151	0.0169696	0.2413
R1192I	1192	R	I	-4.179	2.225	0.154693	0.2413
R1192K	1192	R	K	-3.4919	-0.1231	0.0147773	0.2413
R1192L	1192	R	L	-2.7061	2.8278	0.282662	0.2413
R1192M	1192	R	M	-4.1353	1.3284	0.0631115	0.2413
R1192N	1192	R	N	-4.0871	-0.2647	0.0128253	0.2413
R1192P	1192	R	P	-4.4491	1.9091	0.1128	0.2413
R1192Q	1192	R	Q	-3.9446	0.0609	0.0177639	0.2413
R1192R	1192	R	R	0	0	0.0167144	0.2413
R1192S	1192	R	S	-4.9253	-0.5472	0.00966642	0.2413
R1192T	1192	R	T	-4.4274	0.4142	0.0252961	0.2413
R1192V	1192	R	V	-4.8017	1.8193	0.103106	0.2413
R1192W	1192	R	W	-4.5154	0.1332	0.0190977	0.2413
R1192Y	1192	R	Y	-3.5536	0.9807	0.0445745	0.2413
F1193A	1193	F	A	-4.7523	-1.1098	0.0235404	0.2859
F1193C	1193	F	C	-3.34	0.6261	0.13357	0.2859
F1193D	1193	F	D	-7.8317	-5.0541	0.000432454	0.2859
F1193E	1193	F	E	-6.5992	-4.0764	0.00119494	0.2859
F1193F	1193	F	F	0	0	0.0714195	0.2859
F1193G	1193	F	G	-5.4311	-2.4263	0.00630447	0.2859
F1193H	1193	F	H	-5.7494	-2.798	0.00434286	0.2859
F1193I	1193	F	I	-3.4877	-1.2338	0.0207953	0.2859
F1193K	1193	F	K	-5.5615	-1.3001	0.0194602	0.2859
F1193L	1193	F	L	-2.0284	0.8909	0.17406	0.2859
F1193M	1193	F	M	-3.1693	1.0672	0.207622	0.2859
F1193N	1193	F	N	-6.2732	-3.4436	0.00226896	0.2859
F1193P	1193	F	P	-7.3454	-4.8272	0.000550051	0.2859
F1193Q	1193	F	Q	-5.5932	-1.1849	0.0218371	0.2859
F1193R	1193	F	R	-5.0687	-1.6546	0.013651	0.2859
F1193S	1193	F	S	-4.6552	-1.0318	0.0254513	0.2859
F1193T	1193	F	T	-5.9206	-2.8386	0.00416948	0.2859
F1193V	1193	F	V	-4.4779	-1.5578	0.015039	0.2859
F1193W	1193	F	W	-4.6674	-0.6985	0.0355202	0.2859
F1193Y	1193	F	Y	-1.2132	1.1195	0.21877	0.2859
I1194A	1194	I	A	-5.2403	-3.3909	0.0133937	0.5074
I1194C	1194	I	C	-5.1246	-3.5006	0.0120018	0.5074
I1194D	1194	I	D	-7.1877	-6.2982	0.000720463	0.5074
I1194E	1194	I	E	-7.8245	-7.0159	0.000341272	0.5074
I1194F	1194	I	F	-5.6923	-4.7316	0.0035021	0.5074
I1194G	1194	I	G	-6.9428	-5.9075	0.00107257	0.5074
I1194H	1194	I	H	-7.2318	-6.351	0.000682543	0.5074
I1194I	1194	I	I	0	0	0.397446	0.5074
I1194K	1194	I	K	-7.7611	-7.0159	0.000341272	0.5074
I1194L	1194	I	L	-2.4225	-0.3688	0.274863	0.5074
I1194M	1194	I	M	-4.2212	-1.183	0.121774	0.5074
I1194N	1194	I	N	-6.8575	-6.0331	0.000944185	0.5074
I1194P	1194	I	P	-7.454	-6.6848	0.000483468	0.5074
I1194Q	1194	I	Q	-7.7674	-6.9048	0.000383931	0.5074
I1194R	1194	I	R	-6.9246	-6.1454	0.00084221	0.5074
I1194S	1194	I	S	-5.2688	-5.2528	0.00207607	0.5074
I1194T	1194	I	T	-5.7226	-3.7713	0.00915605	0.5074
I1194V	1194	I	V	-3.0538	-0.9181	0.158707	0.5074
I1194W	1194	I	W	-7.7946	-6.8304	0.000415214	0.5074
I1194Y	1194	I	Y	-7.1682	-6.1327	0.000853179	0.5074
L1195A	1195	L	A	-4.5972	-2.216	0.00973193	0.648
L1195C	1195	L	C	-6.0265	-3.6953	0.00221819	0.648
L1195D	1195	L	D	-8.4274	-8.1609	0	0.648
L1195E	1195	L	E	-7.407	-5.4717	0.000367261	0.648
L1195F	1195	L	F	-5.9878	-3.7847	0.00202831	0.648
L1195G	1195	L	G	-7.8945	-6.136	0.000180972	0.648
L1195H	1195	L	H	-7.9711	-6.3869	0.000136504	0.648
L1195I	1195	L	I	-1.9962	1.3906	0.358026	0.648
L1195K	1195	L	K	-7.0462	-5.1293	0.000522555	0.648
L1195L	1195	L	L	0	0	0.0891458	0.648
L1195M	1195	L	M	-4.7353	-2.1614	0.0102784	0.648
L1195N	1195	L	N	-7.6544	-5.5423	0.000341261	0.648
L1195P	1195	L	P	-8.2149	-7.1513	5.12e-05	0.648
L1195Q	1195	L	Q	-8.4274	-8.1609	0	0.648
L1195R	1195	L	R	-7.6801	-5.5423	0.000341261	0.648
L1195S	1195	L	S	-6.9718	-4.8671	0.000682521	0.648
L1195T	1195	L	T	-6.4758	-4.0941	0.00148755	0.648
L1195V	1195	L	V	-1.8198	1.7692	0.52281	0.648
L1195W	1195	L	W	-8.4274	-8.1609	0	0.648
L1195Y	1195	L	Y	-6.6187	-3.9911	0.00164943	0.648
L1196A	1196	L	A	-7.0175	-3.5407	0.00550091	0.3762
L1196C	1196	L	C	-7.6601	-4.1226	0.00307029	0.3762
L1196D	1196	L	D	-10.3929	-8.6327	0	0.3762
L1196E	1196	L	E	-7.3597	-4.0262	0.00338217	0.3762
L1196F	1196	L	F	-5.4119	-1.0032	0.0695871	0.3762
L1196G	1196	L	G	-8.9803	-5.5818	0.000701154	0.3762
L1196H	1196	L	H	-8.7111	-5.6083	0.000682287	0.3762
L1196I	1196	L	I	-4.5374	-1.6056	0.0381008	0.3762
L1196K	1196	L	K	-9.2103	-5.9985	0.000454858	0.3762
L1196L	1196	L	L	0	0	0.189737	0.3762
L1196M	1196	L	M	-4.82	0.3244	0.262449	0.3762
L1196N	1196	L	N	-9.104	-5.9421	0.000482576	0.3762
L1196P	1196	L	P	-8.724	-5.4477	0.000804531	0.3762
L1196Q	1196	L	Q	-6.4128	-2.2619	0.0197674	0.3762
L1196R	1196	L	R	-7.9805	-4.5663	0.00196579	0.3762
L1196S	1196	L	S	-6.5627	-2.5692	0.014538	0.3762
L1196T	1196	L	T	-5.8887	0.3534	0.270159	0.3762
L1196V	1196	L	V	-5.9556	-0.593	0.104868	0.3762
L1196W	1196	L	W	-10.3929	-8.6327	0	0.3762
L1196Y	1196	L	Y	-6.7352	-2.625	0.0137499	0.3762
E1197A	1197	E	A	-6.6897	-5.2887	0.00451617	0.8276
E1197C	1197	E	C	-7.9332	-6.7672	0.00102315	0.8276
E1197D	1197	E	D	-5.6818	-4.1915	0.013528	0.8276
E1197E	1197	E	E	0	0	0.893745	0.8276
E1197F	1197	E	F	-7.5441	-6.8236	0.000966308	0.8276
E1197G	1197	E	G	-7.3446	-6.2153	0.00178436	0.8276
E1197H	1197	E	H	-7.7743	-6.6066	0.00120342	0.8276
E1197I	1197	E	I	-8.4259	-7.3686	0.000554206	0.8276
E1197K	1197	E	K	-7.2338	-5.8863	0.00248243	0.8276
E1197L	1197	E	L	-7.6211	-6.1937	0.00182359	0.8276
E1197M	1197	E	M	-8.367	-7.4463	0.000511575	0.8276
E1197N	1197	E	N	-7.8274	-7.0396	0.000776055	0.8276
E1197P	1197	E	P	-5.9047	-2.8977	0.0493079	0.8276
E1197Q	1197	E	Q	-5.9182	-3.8668	0.0187149	0.8276
E1197R	1197	E	R	-8.4087	-7.6148	0.000429542	0.8276
E1197S	1197	E	S	-5.5853	-5.069	0.00562635	0.8276
E1197T	1197	E	T	-7.7674	-6.6927	0.00110323	0.8276
E1197V	1197	E	V	-7.5024	-6.3658	0.00153391	0.8276
E1197W	1197	E	W	-9.0301	-8.4698	0.000170525	0.8276
E1197Y	1197	E	Y	-8.9558	-8.3329	0.000198946	0.8276
L1198A	1198	L	A	-7.1708	-4.861	0.00218574	0.5189
L1198C	1198	L	C	-6.081	-4.212	0.00419311	0.5189
L1198D	1198	L	D	-7.5309	-5.5431	0.0010972	0.5189
L1198E	1198	L	E	-7.9237	-5.9332	0.000736589	0.5189
L1198F	1198	L	F	-4.1384	-0.2455	0.221536	0.5189
L1198G	1198	L	G	-7.3385	-5.3816	0.0012926	0.5189
L1198H	1198	L	H	-4.567	-2.7168	0.0187202	0.5189
L1198I	1198	L	I	-6.227	-3.6853	0.00710572	0.5189
L1198K	1198	L	K	-6.5091	-4.3856	0.00352339	0.5189
L1198L	1198	L	L	0	0	0.283181	0.5189
L1198M	1198	L	M	-5.4921	-2.9522	0.0147946	0.5189
L1198N	1198	L	N	-6.6383	-4.9529	0.00199262	0.5189
L1198P	1198	L	P	-7.1825	-3.9353	0.00553228	0.5189
L1198Q	1198	L	Q	-7.1852	-5.0131	0.00187535	0.5189
L1198R	1198	L	R	-6.8449	-4.5855	0.00288309	0.5189
L1198S	1198	L	S	-6.5988	-4.4535	0.00329147	0.5189
L1198T	1198	L	T	-7.5604	-5.5663	0.00107163	0.5189
L1198V	1198	L	V	-6.2736	-4.5711	0.00292513	0.5189
L1198W	1198	L	W	-6.8109	-4.9928	0.0019141	0.5189
L1198Y	1198	L	Y	-3.8127	0.3945	0.420149	0.5189
M1199A	1199	M	A	-4.1957	-0.9474	0.155758	0.4908
M1199C	1199	M	C	-3.8171	-0.936	0.157552	0.4908
M1199D	1199	M	D	-7.8712	-6.9291	0.000373929	0.4908
M1199E	1199	M	E	-7.977	-7.0163	0.000340488	0.4908
M1199F	1199	M	F	-5.5781	-4.5282	0.00433484	0.4908
M1199G	1199	M	G	-6.1019	-4.4909	0.00450012	0.4908
M1199H	1199	M	H	-7.1382	-6.217	0.000786906	0.4908
M1199I	1199	M	I	-4.0748	-2.5002	0.0329731	0.4908
M1199K	1199	M	K	-7.4492	-6.4071	0.000646928	0.4908
M1199L	1199	M	L	-1.9525	-1.505	0.0891938	0.4908
M1199M	1199	M	M	0	0	0.401681	0.4908
M1199N	1199	M	N	-7.0321	-5.9284	0.00105694	0.4908
M1199P	1199	M	P	-6.0987	-4.8582	0.00311325	0.4908
M1199Q	1199	M	Q	-6.9154	-5.7617	0.0012521	0.4908
M1199R	1199	M	R	-6.375	-4.6307	0.00391156	0.4908
M1199S	1199	M	S	-5.0779	-3.2405	0.0157279	0.4908
M1199T	1199	M	T	-4.7038	-3.4957	0.0121851	0.4908
M1199V	1199	M	V	-4.4086	-1.3124	0.108134	0.4908
M1199W	1199	M	W	-7.1606	-6.3574	0.000680976	0.4908
M1199Y	1199	M	Y	-5.8812	-4.2379	0.00579784	0.4908
A1200A	1200	A	A	0	0	0.0915258	0.2477
A1200C	1200	A	C	-3.8539	-1.4326	0.0218439	0.2477
A1200D	1200	A	D	-1.6933	-0.4712	0.0571375	0.2477
A1200E	1200	A	E	-0.7618	0.7359	0.191041	0.2477
A1200F	1200	A	F	-5.0202	-3.6562	0.00234937	0.2477
A1200G	1200	A	G	-3.225	-1.2859	0.0252964	0.2477
A1200H	1200	A	H	-4.2609	-2.1147	0.0110394	0.2477
A1200I	1200	A	I	-3.5207	-2.4555	0.00784778	0.2477
A1200K	1200	A	K	-3.0054	-0.2022	0.0747736	0.2477
A1200L	1200	A	L	-3.1825	-1.6286	0.0179545	0.2477
A1200M	1200	A	M	-4.7616	-2.5713	0.00698812	0.2477
A1200N	1200	A	N	-2.7937	-1.0495	0.032044	0.2477
A1200P	1200	A	P	-3.2564	0.8342	0.210777	0.2477
A1200Q	1200	A	Q	-2.0615	-0.9054	0.0370123	0.2477
A1200R	1200	A	R	-3.3053	-0.5929	0.0505909	0.2477
A1200S	1200	A	S	-1.0925	0.1513	0.106478	0.2477
A1200T	1200	A	T	-2.8782	-1.0821	0.0310156	0.2477
A1200V	1200	A	V	-3.3409	-1.4347	0.0217986	0.2477
A1200W	1200	A	W	-7.6797	-7.4763	1.17e-05	0.2477
A1200Y	1200	A	Y	-5.1306	-3.605	0.00247393	0.2477
G1201A	1201	G	A	-5.9864	-2.8899	0.00874205	0.1951
G1201C	1201	G	C	-6.0375	-2.4344	0.0137933	0.1951
G1201D	1201	G	D	-5.9404	-2.4537	0.0135283	0.1951
G1201E	1201	G	E	-4.9894	-2.0078	0.0211353	0.1951
G1201F	1201	G	F	-6.3428	-1.2827	0.0436482	0.1951
G1201G	1201	G	G	0	0	0.157412	0.1951
G1201H	1201	G	H	-4.6184	-0.2119	0.127352	0.1951
G1201I	1201	G	I	-7.5789	-4.4298	0.00185917	0.1951
G1201K	1201	G	K	-5.1051	-0.652	0.0820122	0.1951
G1201L	1201	G	L	-4.2915	-0.3397	0.112079	0.1951
G1201M	1201	G	M	-6.8536	-2.068	0.0199005	0.1951
G1201N	1201	G	N	-4.3629	0.1783	0.188129	0.1951
G1201P	1201	G	P	-7.4952	-4.2387	0.00225529	0.1951
G1201Q	1201	G	Q	-5.47	-1.8008	0.0259981	0.1951
G1201R	1201	G	R	-4.8158	-1.3439	0.0410585	0.1951
G1201S	1201	G	S	-6.2557	-2.6829	0.0107553	0.1951
G1201T	1201	G	T	-6.4691	-3.4291	0.00509237	0.1951
G1201V	1201	G	V	-6.9793	-4.1307	0.00251495	0.1951
G1201W	1201	G	W	-6.6853	-2.5978	0.0117122	0.1951
G1201Y	1201	G	Y	-4.7665	-0.3491	0.111023	0.1951
G1202A	1202	G	A	-6.142	-6.0958	0.00212363	0.8834
G1202C	1202	G	C	-6.9882	-6.7974	0.00104815	0.8834
G1202D	1202	G	D	-5.7695	-5.29	0.00475887	0.8834
G1202E	1202	G	E	-5.4882	-4.9199	0.00689035	0.8834
G1202F	1202	G	F	-8.8098	-10.3953	0	0.8834
G1202G	1202	G	G	0	0	0.942838	0.8834
G1202H	1202	G	H	-7.1256	-7.1432	0.00073804	0.8834
G1202I	1202	G	I	-6.9872	-6.5994	0.00127996	0.8834
G1202K	1202	G	K	-5.6028	-5.0329	0.00615429	0.8834
G1202L	1202	G	L	-6.5766	-6.3032	0.00172446	0.8834
G1202M	1202	G	M	-6.5324	-6.3155	0.00170317	0.8834
G1202N	1202	G	N	-6.7269	-6.3155	0.00170317	0.8834
G1202P	1202	G	P	-7.6401	-7.5021	0.000510951	0.8834
G1202Q	1202	G	Q	-7.113	-6.548	0.00134808	0.8834
G1202R	1202	G	R	-5.7607	-4.077	0.0160012	0.8834
G1202S	1202	G	S	-5.3125	-5.1405	0.00552621	0.8834
G1202T	1202	G	T	-6.3604	-5.9848	0.00237364	0.8834
G1202V	1202	G	V	-6.0846	-5.8952	0.00259656	0.8834
G1202W	1202	G	W	-8.0906	-7.8912	0.000340634	0.8834
G1202Y	1202	G	Y	-7.8958	-7.8912	0.000340634	0.8834
D1203A	1203	D	A	-6.2579	-1.7016	0.0650594	0.4824
D1203C	1203	D	C	-6.35	-2.0524	0.0458104	0.4824
D1203D	1203	D	D	0	0	0.356633	0.4824
D1203E	1203	D	E	-5.8047	-2.8031	0.0216279	0.4824
D1203F	1203	D	F	-10.3161	-8.838	2.13e-05	0.4824
D1203G	1203	D	G	-7.5043	-4.1721	0.00549951	0.4824
D1203H	1203	D	H	-8.2192	-5.5571	0.00136813	0.4824
D1203I	1203	D	I	-9.9957	-7.9148	0.000106032	0.4824
D1203K	1203	D	K	-7.4988	-3.6301	0.00945907	0.4824
D1203L	1203	D	L	-7.861	-5.4909	0.0014628	0.4824
D1203M	1203	D	M	-9.5804	-6.9031	0.000340816	0.4824
D1203N	1203	D	N	-4.4576	-0.7652	0.165931	0.4824
D1203P	1203	D	P	-6.6864	-3.027	0.0172903	0.4824
D1203Q	1203	D	Q	-7.4581	-4.5996	0.00358418	0.4824
D1203R	1203	D	R	-7.7184	-4.6343	0.00346159	0.4824
D1203S	1203	D	S	-4.9483	-0.215	0.287646	0.4824
D1203T	1203	D	T	-6.3837	-3.4075	0.0118186	0.4824
D1203V	1203	D	V	-7.7986	-4.9619	0.00249164	0.4824
D1203W	1203	D	W	-9.2141	-6.8703	0.000352988	0.4824
D1203Y	1203	D	Y	-10.2827	-8.6383	3.41e-05	0.4824
L1204A	1204	L	A	-4.8656	-5.8989	0.00251566	0.8568
L1204C	1204	L	C	-6.4025	-7.8539	0.000347371	0.8568
L1204D	1204	L	D	-6.4125	-7.8736	0.000340282	0.8568
L1204E	1204	L	E	-6.1531	-7.5255	0.000487737	0.8568
L1204F	1204	L	F	-3.1918	-4.2561	0.0129956	0.8568
L1204G	1204	L	G	-6.6877	-8.4254	0.000188797	0.8568
L1204H	1204	L	H	-6.7882	-8.5195	0.000170141	0.8568
L1204I	1204	L	I	-3.7485	-4.3507	0.0118234	0.8568
L1204K	1204	L	K	-7.0733	-9.2767	6.81e-05	0.8568
L1204L	1204	L	L	0	0	0.915507	0.8568
L1204M	1204	L	M	-1.5363	-3.5121	0.0273346	0.8568
L1204N	1204	L	N	-6.0644	-7.1049	0.00074862	0.8568
L1204P	1204	L	P	-5.4769	-6.9991	0.000833202	0.8568
L1204Q	1204	L	Q	-6.5374	-7.7821	0.00037431	0.8568
L1204R	1204	L	R	-5.7498	-7.1817	0.000692594	0.8568
L1204S	1204	L	S	-5.7699	-7.1623	0.000706294	0.8568
L1204T	1204	L	T	-5.958	-7.5129	0.000494096	0.8568
L1204V	1204	L	V	-2.891	-3.6426	0.023991	0.8568
L1204W	1204	L	W	-7.3189	-10.4804	0	0.8568
L1204Y	1204	L	Y	-6.2984	-7.7652	0.000380939	0.8568
K1205A	1205	K	A	-4.5947	-2.0824	0.018502	0.2561
K1205C	1205	K	C	-6.1911	-3.0798	0.00681676	0.2561
K1205D	1205	K	D	-6.1399	-0.7785	0.0681643	0.2561
K1205E	1205	K	E	-5.9901	-2.3304	0.0144365	0.2561
K1205F	1205	K	F	-6.4573	-2.5677	0.0113844	0.2561
K1205G	1205	K	G	-6.2538	-2.9767	0.00755884	0.2561
K1205H	1205	K	H	-4.4809	-1.2292	0.0434334	0.2561
K1205I	1205	K	I	-6.1692	-2.4948	0.0122463	0.2561
K1205K	1205	K	K	0	0	0.148478	0.2561
K1205L	1205	K	L	-3.1893	0.744	0.312427	0.2561
K1205M	1205	K	M	-6.876	-4.0072	0.00268549	0.2561
K1205N	1205	K	N	-4.8638	-0.8207	0.065347	0.2561
K1205P	1205	K	P	-6.3364	-3.0684	0.00689538	0.2561
K1205Q	1205	K	Q	-4.7525	-0.9421	0.0578806	0.2561
K1205R	1205	K	R	-3.5828	-0.0355	0.143299	0.2561
K1205S	1205	K	S	-5.0612	-1.9644	0.0208193	0.2561
K1205T	1205	K	T	-5.6753	-3.2017	0.00603277	0.2561
K1205V	1205	K	V	-5.1664	-1.8215	0.0240186	0.2561
K1205W	1205	K	W	-6.785	-3.7692	0.00341265	0.2561
K1205Y	1205	K	Y	-6.1641	-1.7361	0.0261621	0.2561
S1206A	1206	S	A	-4.8541	-1.4984	0.0373815	0.2277
S1206C	1206	S	C	-5.276	-3.6258	0.00444365	0.2277
S1206D	1206	S	D	-3.6004	0.1597	0.196215	0.2277
S1206E	1206	S	E	-3.0229	-0.5972	0.0920462	0.2277
S1206F	1206	S	F	-6.4395	-5.0273	0.0010776	0.2277
S1206G	1206	S	G	-3.6776	-1.6616	0.0317525	0.2277
S1206H	1206	S	H	-3.5859	-1.3227	0.0445611	0.2277
S1206I	1206	S	I	-5.1698	-3.3652	0.00577111	0.2277
S1206K	1206	S	K	-2.7392	-0.7719	0.077295	0.2277
S1206L	1206	S	L	-5.2488	-2.972	0.00855734	0.2277
S1206M	1206	S	M	-4.4389	-3.6015	0.00455329	0.2277
S1206N	1206	S	N	-1.3893	-0.4476	0.106903	0.2277
S1206P	1206	S	P	-6.9987	-5.3008	0.000813448	0.2277
S1206Q	1206	S	Q	-3.1223	-0.7552	0.0786	0.2277
S1206R	1206	S	R	-4.127	-1.4686	0.0385103	0.2277
S1206S	1206	S	S	0	0	0.167253	0.2277
S1206T	1206	S	T	-1.3614	-0.6392	0.0882612	0.2277
S1206V	1206	S	V	-5.2173	-2.731	0.010893	0.2277
S1206W	1206	S	W	-6.5965	-5.0724	0.00102902	0.2277
S1206Y	1206	S	Y	-5.6391	-3.7101	0.0040833	0.2277
F1207A	1207	F	A	-7.7433	-3.877	0.00694616	0.5018
F1207C	1207	F	C	-7.9038	-3.1971	0.0137144	0.5018
F1207D	1207	F	D	-8.7742	-5.1218	0.00199187	0.5018
F1207E	1207	F	E	-10.3528	-7.2545	0.000214054	0.5018
F1207F	1207	F	F	0	0	0.33541	0.5018
F1207G	1207	F	G	-9.358	-5.7485	0.00105613	0.5018
F1207H	1207	F	H	-6.6289	-2.2692	0.034687	0.5018
F1207I	1207	F	I	-7.8371	-3.4012	0.0111817	0.5018
F1207K	1207	F	K	-8.2782	-4.266	0.00470497	0.5018
F1207L	1207	F	L	-6.1087	-1.8345	0.0535724	0.5018
F1207M	1207	F	M	-7.9018	-4.3465	0.00434036	0.5018
F1207N	1207	F	N	-8.3012	-4.3336	0.00439684	0.5018
F1207P	1207	F	P	-9.6977	-6.3723	0.000555788	0.5018
F1207Q	1207	F	Q	-9.0648	-5.6901	0.00112082	0.5018
F1207R	1207	F	R	-8.2286	-3.2942	0.0124452	0.5018
F1207S	1207	F	S	-8.652	-5.292	0.00167761	0.5018
F1207T	1207	F	T	-8.7917	-4.7903	0.00278049	0.5018
F1207V	1207	F	V	-5.8235	-2.1067	0.0408068	0.5018
F1207W	1207	F	W	-6.955	-3.6138	0.00904017	0.5018
F1207Y	1207	F	Y	-4.9267	0.3145	0.459357	0.5018
L1208A	1208	L	A	-6.5009	-6.4237	0.00143424	0.8205
L1208C	1208	L	C	-5.2635	-6.0722	0.00203973	0.8205
L1208D	1208	L	D	-7.5227	-7.8424	0.000339526	0.8205
L1208E	1208	L	E	-8.04	-8.4327	0.000181081	0.8205
L1208F	1208	L	F	-5.7789	-5.7956	0.0026898	0.8205
L1208G	1208	L	G	-8.4903	-10.1469	1.21e-05	0.8205
L1208H	1208	L	H	-6.7581	-6.7644	0.00101858	0.8205
L1208I	1208	L	I	-4.4017	-2.9169	0.0477629	0.8205
L1208K	1208	L	K	-8.5471	-10.4828	0	0.8205
L1208L	1208	L	L	0	0	0.882365	0.8205
L1208M	1208	L	M	-4.1522	-3.9892	0.016354	0.8205
L1208N	1208	L	N	-8.5471	-10.4828	0	0.8205
L1208P	1208	L	P	-7.4197	-7.4273	0.000520607	0.8205
L1208Q	1208	L	Q	-8.4719	-10.0349	1.7e-05	0.8205
L1208R	1208	L	R	-8.3103	-9.3556	5.92e-05	0.8205
L1208S	1208	L	S	-6.8478	-6.6288	0.00116734	0.8205
L1208T	1208	L	T	-6.9317	-6.7617	0.00102141	0.8205
L1208V	1208	L	V	-3.8581	-3.0797	0.0405868	0.8205
L1208W	1208	L	W	-7.2133	-7.2976	0.000594171	0.8205
L1208Y	1208	L	Y	-5.9888	-6.1768	0.00183692	0.8205
R1209A	1209	R	A	-4.9603	-3.3092	0.0167433	0.3532
R1209C	1209	R	C	-6.6474	-4.9526	0.00322541	0.3532
R1209D	1209	R	D	-6.2377	-4.4289	0.00545695	0.3532
R1209E	1209	R	E	-5.5185	-3.2582	0.0176204	0.3532
R1209F	1209	R	F	-6.12	-4.541	0.00487655	0.3532
R1209G	1209	R	G	-5.9028	-4.3955	0.00564274	0.3532
R1209H	1209	R	H	-4.2592	-2.1105	0.0555281	0.3532
R1209I	1209	R	I	-4.5329	-2.6831	0.0313214	0.3532
R1209K	1209	R	K	-3.3735	-1.2744	0.128122	0.3532
R1209L	1209	R	L	-2.9525	-1.9399	0.0658549	0.3532
R1209M	1209	R	M	-4.9814	-3.7843	0.0104086	0.3532
R1209N	1209	R	N	-5.9325	-3.7623	0.0106402	0.3532
R1209P	1209	R	P	-6.6871	-3.7806	0.0104466	0.3532
R1209Q	1209	R	Q	-5.279	-1.4429	0.108254	0.3532
R1209R	1209	R	R	0	0	0.4582	0.3532
R1209S	1209	R	S	-5.0541	-2.9357	0.0243288	0.3532
R1209T	1209	R	T	-4.6164	-3.4256	0.0149035	0.3532
R1209V	1209	R	V	-4.8448	-3.1597	0.0194451	0.3532
R1209W	1209	R	W	-6.2246	-4.3654	0.0058155	0.3532
R1209Y	1209	R	Y	-6.8022	-4.9709	0.00316645	0.3532
E1210A	1210	E	A	-2.524	-0.0811	0.0732692	0.2186
E1210C	1210	E	C	-4.1751	-2.136	0.00937875	0.2186
E1210D	1210	E	D	-1.862	-0.0597	0.074849	0.2186
E1210E	1210	E	E	0	0	0.0794559	0.2186
E1210F	1210	E	F	-5.1743	-2.6555	0.00557258	0.2186
E1210G	1210	E	G	-2.6112	-0.7559	0.037309	0.2186
E1210H	1210	E	H	-3.7748	-1.7664	0.0135772	0.2186
E1210I	1210	E	I	-4.5227	-1.7721	0.0135008	0.2186
E1210K	1210	E	K	-3.0133	0.9753	0.210715	0.2186
E1210L	1210	E	L	-3.9038	-1.377	0.0200461	0.2186
E1210M	1210	E	M	-4.6162	-2.3291	0.00772952	0.2186
E1210N	1210	E	N	-2.8074	0.1921	0.0962827	0.2186
E1210P	1210	E	P	-4.5614	-3.2977	0.00292293	0.2186
E1210Q	1210	E	Q	-2.389	-0.3431	0.0563781	0.2186
E1210R	1210	E	R	-2.9936	0.0096	0.0802261	0.2186
E1210S	1210	E	S	-2.0275	0.5256	0.134398	0.2186
E1210T	1210	E	T	-3.299	-0.2267	0.063337	0.2186
E1210V	1210	E	V	-4.0469	-2.0271	0.0104586	0.2186
E1210W	1210	E	W	-6.872	-4.9013	0.000565969	0.2186
E1210Y	1210	E	Y	-4.6574	-2.0691	0.010028	0.2186
T1211A	1211	T	A	-0.8943	-0.2783	0.0263392	0.139
T1211C	1211	T	C	-0.7756	0.485	0.0565118	0.139
T1211D	1211	T	D	-3.1525	-0.1918	0.0287215	0.139
T1211E	1211	T	E	-0.9968	0.2015	0.0425637	0.139
T1211F	1211	T	F	-1.3414	-0.8645	0.0146524	0.139
T1211G	1211	T	G	-2.4659	-0.5689	0.0196949	0.139
T1211H	1211	T	H	-1.9474	1.4106	0.14261	0.139
T1211I	1211	T	I	-1.8774	-0.9887	0.0129388	0.139
T1211K	1211	T	K	-1.7034	0.5818	0.0622603	0.139
T1211L	1211	T	L	-1.8338	-0.0903	0.031788	0.139
T1211M	1211	T	M	-2.3314	-1.1866	0.0106131	0.139
T1211N	1211	T	N	0.1363	1.5181	0.158797	0.139
T1211P	1211	T	P	-2.9282	0.2807	0.0460687	0.139
T1211Q	1211	T	Q	-2.9968	0.3836	0.0510619	0.139
T1211R	1211	T	R	-0.2426	1.3445	0.133485	0.139
T1211S	1211	T	S	0.6273	0.9884	0.0934925	0.139
T1211T	1211	T	T	0	0	0.0347939	0.139
T1211V	1211	T	V	-1.6944	-1.1629	0.0108686	0.139
T1211W	1211	T	W	-4.8837	-3.5019	0.00102584	0.139
T1211Y	1211	T	Y	-2.5245	-0.4714	0.0217134	0.139
R1212A	1212	R	A	-5.307	-1.8887	0.049058	0.2606
R1212C	1212	R	C	-7.0171	-3.5125	0.00966454	0.2606
R1212D	1212	R	D	-6.085	-2.0089	0.0435012	0.2606
R1212E	1212	R	E	-5.4663	-1.6059	0.0650908	0.2606
R1212F	1212	R	F	-7.4773	-4.3637	0.00411648	0.2606
R1212G	1212	R	G	-4.4876	-1.3778	0.0817687	0.2606
R1212H	1212	R	H	-7.0431	-3.047	0.0154003	0.2606
R1212I	1212	R	I	-6.6283	-3.5719	0.00910627	0.2606
R1212K	1212	R	K	-5.294	-0.7512	0.153003	0.2606
R1212L	1212	R	L	-6.3947	-3.2541	0.012518	0.2606
R1212M	1212	R	M	-7.2839	-4.6821	0.00298879	0.2606
R1212N	1212	R	N	-5.9232	-2.1689	0.0370701	0.2606
R1212P	1212	R	P	-5.5011	-2.3171	0.0319633	0.2606
R1212Q	1212	R	Q	-5.1324	-2.0569	0.0414627	0.2606
R1212R	1212	R	R	0	0	0.3243	0.2606
R1212S	1212	R	S	-3.843	-1.5491	0.0689003	0.2606
R1212T	1212	R	T	-5.8246	-2.6766	0.0223098	0.2606
R1212V	1212	R	V	-6.5406	-3.0236	0.0157649	0.2606
R1212W	1212	R	W	-7.5259	-3.6375	0.00852784	0.2606
R1212Y	1212	R	Y	-7.5045	-4.5294	0.00348504	0.2606
P1213A	1213	P	A	-4.0784	-0.9118	0.0584379	0.1355
P1213C	1213	P	C	-6.4009	-2.7872	0.00894969	0.1355
P1213D	1213	P	D	-5.244	-0.8554	0.0618327	0.1355
P1213E	1213	P	E	-4.521	-0.7026	0.0720426	0.1355
P1213F	1213	P	F	-6.23	-2.4795	0.0121791	0.1355
P1213G	1213	P	G	-4.891	-0.0506	0.138275	0.1355
P1213H	1213	P	H	-5.4711	-1.3257	0.0386312	0.1355
P1213I	1213	P	I	-6.2385	-1.9778	0.0201214	0.1355
P1213K	1213	P	K	-4.8376	-0.6517	0.075805	0.1355
P1213L	1213	P	L	-5.7786	-1.1008	0.0483737	0.1355
P1213M	1213	P	M	-6.467	-2.5883	0.0109225	0.1355
P1213N	1213	P	N	-4.1555	-0.8131	0.0645057	0.1355
P1213P	1213	P	P	0	0	0.145446	0.1355
P1213Q	1213	P	Q	-4.0422	-1.3732	0.0368383	0.1355
P1213R	1213	P	R	-4.881	-0.8921	0.0596025	0.1355
P1213S	1213	P	S	-5.1061	-0.8247	0.0637621	0.1355
P1213T	1213	P	T	-5.8991	-1.3688	0.0370021	0.1355
P1213V	1213	P	V	-6.1261	-1.4822	0.0330329	0.1355
P1213W	1213	P	W	-9.4309	-6.2803	0.000240528	0.1355
P1213Y	1213	P	Y	-6.3934	-2.3404	0.013999	0.1355
S1220A	1220	S	A	-1.9206	-0.5885	0.0643608	0.1141
S1220C	1220	S	C	-3.7062	-2.4786	0.00971262	0.1141
S1220D	1220	S	D	-1.1472	-0.8948	0.0473795	0.1141
S1220E	1220	S	E	-2.9978	-0.5604	0.0661944	0.1141
S1220F	1220	S	F	-3.5527	-1.8947	0.0174247	0.1141
S1220G	1220	S	G	-1.7256	-1.5978	0.0234524	0.1141
S1220H	1220	S	H	-3.1244	-1.1458	0.0368602	0.1141
S1220I	1220	S	I	-3.2412	-1.3362	0.030468	0.1141
S1220K	1220	S	K	-2.7773	-0.3585	0.081004	0.1141
S1220L	1220	S	L	-2.4289	-1.1052	0.0383875	0.1141
S1220M	1220	S	M	-3.2108	-1.8758	0.0177588	0.1141
S1220N	1220	S	N	-2.2785	-0.5622	0.0660743	0.1141
S1220P	1220	S	P	-0.5244	-0.3775	0.0794784	0.1141
S1220Q	1220	S	Q	-1.2863	-0.4577	0.073352	0.1141
S1220R	1220	S	R	-2.7065	-0.7398	0.0553243	0.1141
S1220S	1220	S	S	0	0	0.11593	0.1141
S1220T	1220	S	T	-1.1163	-0.17	0.0978064	0.1141
S1220V	1220	S	V	-2.353	-0.5637	0.0659774	0.1141
S1220W	1220	S	W	-4.8945	-3.7817	0.00262351	0.1141
S1220Y	1220	S	Y	-3.3676	-2.4073	0.0104309	0.1141
L1221A	1221	L	A	-5.1909	-3.7261	0.0116452	0.4018
L1221C	1221	L	C	-5.7853	-4.6331	0.00469434	0.4018
L1221D	1221	L	D	-5.3254	-3.9819	0.00901474	0.4018
L1221E	1221	L	E	-6.2587	-4.3071	0.00650894	0.4018
L1221F	1221	L	F	-4.6845	-1.9782	0.0668964	0.4018
L1221G	1221	L	G	-6.2711	-4.9266	0.00349645	0.4018
L1221H	1221	L	H	-6.0734	-5.048	0.00309488	0.4018
L1221I	1221	L	I	-3.1133	-1.0458	0.169934	0.4018
L1221K	1221	L	K	-5.1426	-4.3697	0.00611346	0.4018
L1221L	1221	L	L	0	0	0.483572	0.4018
L1221M	1221	L	M	-4.2008	-3.0743	0.0223524	0.4018
L1221N	1221	L	N	-5.4262	-4.1627	0.00752209	0.4018
L1221P	1221	L	P	-4.7802	-2.3465	0.0462872	0.4018
L1221Q	1221	L	Q	-5.2152	-4.0357	0.00854218	0.4018
L1221R	1221	L	R	-6.6233	-5.2929	0.00241869	0.4018
L1221S	1221	L	S	-5.0642	-3.6993	0.0119622	0.4018
L1221T	1221	L	T	-4.8248	-3.2479	0.0187905	0.4018
L1221V	1221	L	V	-2.7027	-1.5776	0.0998472	0.4018
[truncated: 3,242 more rows]
