# Supplementary material for: Structure and energy based quantitative missense variant effect analysis provides insights into drug resistance mechanisms of anaplastic lymphoma kinase mutations
Source: Sci Rep. 2018 Jul 13;8:10664. doi: 10.1038/s41598-018-28752-9 (PMC6045602; doi:10.1038/s41598-018-28752-9)
Supplement: Supplementary file 5 — Supplementary Table S6 [file 41598_2018_28752_MOESM5_ESM.xlsx]

## Sheet: Sheet1
Energy profiles for ALK inhibitors against drug-resistance mutations (kcal/mol)
Mutations	ALK inhibitors approved by the US. FDA or in clinical testing
	Crizotinib	alectinib	ceritinib	Lorlatinib	AP26113	ASP3026	Belizatinib	CEP-37440	Ensartinib	Entrectinib	ATP
L1152R	-31.16	-41.45	-43.18	-44.75	-43.96	-47.41	-36.27	-46.19	-49.16	-51.43	-16.99
L1152P	-38.43	-44.66	-29.64	-37.3	-42.63	-37.02	-38.46	-36.05	-42.83	-56.25	-13.09		`
C1156Y	-38.57	-46.84	-49.94	-49.3	-47.64	-37.47	-43.39	-50.43	-48.33	-55.28	-13.42
I1171T	-31.08	-43.16	-41.07	-50.21	-35.08	-26.56	-33.24	-48.95	-48.33	-47.35	-15.92
I1171N	-36.35	-43.13	-49.69	-48.48	-32.73	-26.55	-38.36	-47.97	-36.48	-48.44	-14.29
I1171S	-33.2	-43.63	-56.31	-43.2	-41.23	-35.29	-34.49	-43.19	-46.27	-55.27	-11.59
F1174L	-39.4	-40.22	-41.44	-45.12	-39.79	-50.47	-37.87	-57.93	-46.39	-49.78	-10.26
F1174C	-38.99	-43.39	-35.49	-40.14	-32.09	-41.5	-34.72	-46.24	-41.05	-43.87	-9.09
F1174S	-34.15	-43.59	-12.74	-50.12	-34.92	-37.2	-36.3	-40.87	-41.33	-45.87	-16.5
V1180L	-34.15	-49.53	-48.49	-38.32	-36.71	-46.99	-49.71	-48.98	-48.33	-43.87	-19.56
L1196M	-31.63	-49.35	-52.68	-50.23	-39.14	-34.4	-49.48	-39.41	-44.31	-54.41	-26.75
L1198P	-32.34	-51.36	-36.41	-45.71	-40.32	-43.56	-34.64	-40.3	-46.37	-46.46	-13.73
G1202R	-30.85	-39.31	-39.63	-35.16	-38.3	-36.98	-37.58	-36.24	-44.24	-46.41	-31.79
D1203N	-38.6	-40.07	-39.35	-37.42	-39.97	-35.88	-32.17	-37.32	-36.98	-49.76	-32.11
S1206C	-30.62	-40.22	-44.84	-40.95	-43.42	-40.18	-43.54	-44.73	-46.51	-49.58	-25.65
S1206Y	-43.9	-34.43	-42.37	-40.09	-41.35	-43.86	-43.95	-38.32	-39.92	-53.44	-16.35
G1269A	-33.47	-51.2	-42.32	-40.07	-47.59	-48.03	-46.2	-47.89	-46.92	-53.61	-26.82
G1269S	-35.05	-39.08	-36.34	-50.68	-30.87	-35.94	-36.32	-40.86	-43.41	-43.03	-27.88
E1210K+S1206C	-38.19	-41.91	-39.12	-40.33	-34.56	-40.13	-37.65	-40.58	-42.51	-45.19	-14
E1210K+D1203N	-36.05	-33.07	-36.21	-39.61	-32.99	-37.15	-39.79	-38.57	-40.07	-39.92	-9.09
L1198F+C1156Y	-44.44	-40.33	-37.86	-38.08	-37.99	-45.03	-52.62	-46.36	-51.38	-51.25	-14.67
WT	-40.93	-49.31	-46.14	-46.72	-41.85	-40.41	-36.33	-44.5	-45.75	-52.93	-23.23
