# Supplementary material for: Structure and energy based quantitative missense variant effect analysis provides insights into drug resistance mechanisms of anaplastic lymphoma kinase mutations
Source: Sci Rep. 2018 Jul 13;8:10664. doi: 10.1038/s41598-018-28752-9 (PMC6045602; doi:10.1038/s41598-018-28752-9)
Supplement: Supplementary file 6 — Supplementary Table S5 [file 41598_2018_28752_MOESM6_ESM.xlsx]

## Sheet: Sheet1
Inhibition Constants of ALK Inhibitors With Wildtype and Mutant ALK Kinase
Group	Inhibitor			Experiental affinity			Calculated affinity (kcal/mol)
				Ki, nM	Fold resistance (FR)		DockingScore		MM/PB(GB)SA		QM/MMGBSA			ΔΔGFR calculated
	name	ALK mutation	PDB code		Mutation/Wide-type	ΔΔGFR exptl	Grid Score	HawkinGBSA	MM/GBSA	MM/PBSA	AM1	PM6	RM1	MM/GBSA	MM/PBSA	AM1	PM6	RM1
1	crizotinib	WT	2XP2	1.6	1	0	-44.5397	-34.0675	-31.4088	-42.9817	-40.9308	-41.3452	-42.8504	0	0	0	0	0
	crizotinib	C1156Y	5AAC	1.3	0.8125	-0.5147	-47.6464	-37.2169	-36.8288	-40.5417	-43.5708	-44.7952	-37.3704	-5.42	2.44	-2.64	-3.45	5.48
	crizotinib	L1198F	5AAA	0.38	0.2375	-3.56352	-58.4513	-48.8816	-38.6888	-46.4417	-46.8508	-50.8852	-47.8604	-7.28	-3.46	-5.92	-9.54	-5.01
	crizotinib	C1156Y/L1198F	5AAB	0.88	0.55	-1.48193	-53.3559	-43.6514	-33.6488	-42.2417	-44.4408	-47.1752	-45.9004	-2.24	0.74	-3.51	-5.83	-3.05
2	lorlatinib	WT	4CLI	0.14	1	0	-49.7447	-39.6352	-44.1351	-39.254	-46.7169	-48.6574	-47.7665	0	0	0	0	0
	lorlatinib	C1156Y	5A9U	0.08	0.571429	-1.38719	-51.4391	-41.7122	-47.4751	-43.574	-49.2969	-53.1673	-51.3565	-3.34	-4.32	-2.58	-4.51	-3.59
	lorlatinib	L1198F	5AA9	6.4	45.7143	9.47507	-51.0419	-38.2605	-41.2851	-32.514	-36.4669	-42.6474	-39.1365	2.85	6.74	10.25	6.01	8.63
	lorlatinib	C1156Y/L1198F	5AA8	8.6	61.4286	10.2075	-44.0913	-32.4488	-41.5151	-39.894	-38.0769	-39.8873	-43.3365	2.62	-0.64	8.64	8.77	4.43
3	ceritinib	WT	4MKC	0.1	1	0	-55.6069	-40.7661	-48.808	-40.765	-46.1435	-42.0168	-46.335	0	0	0	0	0
	ceritinib	C1156Y	NA	0.054	0.54	-1.52741	-53.3584	-44.5839	-45.498	-44.375	-51.1435	-46.4568	-48.955	3.31	-3.61	-5	-4.44	-2.62
	ceritinib	L1198F	NA	19.4	194	13.0581	-47.9396	-34.696	-41.658	-34.545	-36.8135	-26.1468	-40.045	7.15	6.22	9.33	15.87	6.29
	ceritinib	C1156Y/L1198F	NA	5.8	58	10.0651	-54.9139	-40.8677	-42.058	-38.725	-37.8635	-28.7568	-41.855	6.75	5.65	8.28	13.26	4.48
4	alectinib	WT	3AOX	0.09	1	0	-63.2307	-53.578	-21.6554	-33.7869	-49.3078	-52.42	-45.8015	0	0	0	0	0
	alectinib	C1156Y	N.A.	0.12	1.33333	0.713112	-55.9297	-45.9155	-18.4554	-32.6569	-46.8378	-49.66	-39.5015	3.2	1.13	2.47	2.76	6.3
	alectinib	L1198F	N.A.	3.3	36.6667	8.92838	-57.8581	-47.8692	-21.7054	-30.6369	-46.2378	-36.08	-40.9315	-0.05	3.15	3.07	16.34	4.87
	alectinib	C1156Y/L1198F	N.A.	6.1	67.7778	10.4513	-60.7616	-42.5699	-20.0754	-26.3769	-40.3278	-46.75	-39.6915	1.58	7.41	8.98	5.67	6.11
5	AP26113	WT	5J7H	0.1	1	0	-50.2703	-43.6014	-38.0192	-39.817	-41.8455	-45.3089	-45.1083	0	0	0	0	0
	AP26114	C1156Y	N.A.	0.11	1.1	0.236257	-46.5201	-28.4259	-30.0092	-35.797	-37.6355	-42.1889	-40.3383	8.01	4.02	4.21	3.12	4.77
	AP26115	L1198F	N.A.	4.2	42	9.26501	-67.8286	-54.8055	-32.5692	-33.067	-38.1355	-39.4289	-41.7183	5.45	6.75	3.71	5.88	3.39
	AP26116	C1156Y/L1198F	N.A.	5.8	58	10.0651	-45.2926	-34.715	-32.4092	-32.317	-27.9855	-35.8789	-43.2083	5.61	7.5	9.65	9.43	1.9
