# Supplementary material for: Structure and energy based quantitative missense variant effect analysis provides insights into drug resistance mechanisms of anaplastic lymphoma kinase mutations
Source: Sci Rep. 2018 Jul 13;8:10664. doi: 10.1038/s41598-018-28752-9 (PMC6045602; doi:10.1038/s41598-018-28752-9)
Supplement: Supplementary file 7 — Supplementary Table S7 [file 41598_2018_28752_MOESM7_ESM.xlsx]

## Sheet: Sheet1
Binding free energy of crizotinib against ALK mutations
Mutations	Energy Component
	Δ Evdw	Δ Eele	ΔGgb	Δ Gsurf	Δ Gqm	Δ Ggas	Δ Gsolv	Δ Gbind
C1156Y	-45.4857	-128.46	165.519	-5.5467	-24.602	-173.946	159.972	-38.5754
D1203N	-46.948	-86.4	116.201	-5.6115	-15.7973	-133.348	110.589	-38.556
E1210K/D1203N	-46.7323	-119.76	155.819	-5.5947	-19.7817	-166.492	150.225	-36.0495
E1210K/S1206C	-43.9259	-126.54	175.16	-5.6034	-37.2777	-170.466	169.557	-38.187
F1174C	-47.6971	-142.68	176.301	-5.6844	-19.2317	-190.377	170.616	-38.9925
F1174L	-46.5181	-141.78	184.219	-5.5741	-29.7567	-188.298	178.644	-39.4103
F1174S	-47.4535	-100.62	142.751	-5.5284	-23.3047	-148.073	137.223	-34.1554
G1202R	-36.6714	-138.6	189.724	-5.6302	-39.6713	-175.271	184.094	-30.8492
G1269A	-47.9984	-115.8	181.302	-5.5506	-45.4235	-163.798	175.752	-33.4701
G1269S	-45.4863	-155.4	194.254	-5.3171	-23.1089	-200.886	188.937	-35.058
I1171N	-47.4269	-136.74	176.596	-5.8007	-22.9772	-184.167	170.795	-36.3492
I1171S	-45.8781	-128.88	193.864	-5.9445	-46.4034	-174.758	187.919	-33.2423
I1171T	-45.4262	-116.58	158.887	-6.0413	-21.9172	-162.006	152.845	-31.0782
L1152P	-42.1958	-119.82	179.403	-6.3881	-49.4267	-162.016	173.015	-38.4276
L1152R	-46.7186	-134.04	179.106	-5.5863	-23.9218	-180.759	173.52	-31.1604
L1196M	-45.8118	-122.46	172.652	-5.5825	-30.4302	-168.272	167.069	-31.6328
L1198F/C1156Y	-46.5718	-146.84	155.914	-5.7372	-21.207	-173.412	170.177	-44.4419
L1198P	-45.723	-142.8	184.586	-5.5226	-22.8829	-188.523	179.063	-32.3425
S1206C	-46.6401	-147.6	193.377	-5.9282	-23.8321	-194.24	187.448	-30.6237
S1206Y	-47.5805	-106.8	144.074	-5.5404	-28.0845	-154.38	138.534	-43.931
V1180L	-48.8479	-138.84	192.775	-6.2777	-32.9683	-187.688	186.498	-34.1584
WT	-45.4515	-144.18	175.979	-5.5902	-21.6835	-189.632	170.388	-40.9265
